# Supplementary material for: A fiber-deprived diet disturbs the fine-scale spatial architecture of the murine colon microbiome
Source: Nat Commun. 2019 Sep 25;10:4366. doi: 10.1038/s41467-019-12413-0 (PMC6761162; doi:10.1038/s41467-019-12413-0)
Supplement: Supplementary file 4 — Supplementary Data 1 [file 41467_2019_12413_MOESM4_ESM.xlsx]

## Sheet: metabolomics data
featureidx	name	METLIN_MSMS	pvalue	qvalue	mzmed	rtmed	maxint	usernotes	mzmin	mzmax	rtmin	rtmax	metID	CON_mn	FD_mn	PFD_mn	pvalue_CON_vs_FD	pvalue_CON_vs_PFD	pvalue_FD_vs_PFD
226	M447T30_1	y	4.64959e-10	6.47694e-10	447.277	30.2982	12668	16-Feruloyloxypalmitate_3	447.276	447.277	30.1995	30.4474	M447T30_1	13101.5	126752	112176	8.66196e-09	2.10976e-08	0.147104
313	M181T14	y	2.1849e-09	2.22758e-09	181.053	14.1708	195058	3-hydroxyphenyllactate_2	181.052	181.054	13.2521	14.4536	M181T14	115896	3.01055e+06	1.03257e+06	2.17869e-07	9.61512e-06	2.35369e-05
2642	M87T20	y	0.00830623	0.00100707	87.0429	20.0561	239628	Butyric acid_2	87.0428	87.0433	19.8895	20.2691	M87T20	2.39146e+06	1.2798e+06	571328	0.146425	0.00809029	2.86979e-05
2211	M191T40	y	0.00161366	0.000233719	191.02	39.7575	67812	Citric acid_1	191.019	191.02	39.6528	40.0545	M191T40	776566	69990.6	33263.3	0.0214979	0.00378407	0.00789239
1348	M187T33	y	2.77747e-05	6.60655e-06	187.097	33.4526	896694	Cresol-sulfate_1	187.096	187.098	33.4325	33.5079	M187T33	335048	1.01769e+07	4.02252e+06	0.000375243	1.29578e-06	0.00752845
1845	M193T27	y	0.000338123	5.87588e-05	193.035	26.9127	42914	D-Glucuronic acid_L2	193.034	193.035	26.8602	27.2887	M193T27	700986	319987	151792	0.0249226	0.000548029	0.00815123
988	M455T18_3	y	3.01366e-06	9.77383e-07	455.316	18.4767	2569454	dihydroxyvitamin D3-derivative_3	455.314	455.318	18.4261	18.5251	M455T18_3	3.06768e+07	1.39127e+06	323926	0.000606556	3.37323e-05	0.0181299
1843	M179T16_2	y	0.000336977	5.85884e-05	179.055	15.5494	2039704	Glucose_1	179.055	179.056	15.4601	15.6201	M179T16_2	3.57887e+07	4.3078e+07	1.2769e+07	0.313368	8.85756e-05	0.00225938
911	M146T29	y	1.8152e-06	6.36005e-07	146.045	28.5675	1519438	Glutamate_1	146.045	146.046	28.4945	28.6488	M146T29	2.1212e+07	5.98874e+06	5.16532e+06	0.000190776	2.12977e-05	0.560534
709	M202T33	y	3.68524e-07	1.65747e-07	202.072	32.9807	43600	N-Acetylgalactosamine_3	202.071	202.072	32.9387	32.9916	M202T33	421113	102077	71711.9	0.000222472	3.99902e-06	0.0782746
460	M188T33_1	y	2.66433e-08	1.84384e-08	188.056	33.1328	175184	N-Acetyl-L-glutamic acid_2	188.055	188.057	33.081	33.1946	M188T33_1	2.18104e+06	350408	290369	3.46002e-05	8.7094e-07	0.195306
620	M73T34	y	1.49656e-07	7.69067e-08	73.0287	33.7928	62746	Propionic acid_2	73.0282	73.0289	33.7841	33.8099	M73T34	896713	176417	159454	5.86236e-05	3.5836e-06	0.66735
1317	M149T8	y	2.38925e-05	5.80073e-06	149.045	7.72042	640420	Ribose_2	149.044	149.045	7.6015	7.78998	M149T8	6.67344e+07	2.32138e+07	1.11936e+07	0.00422845	8.31393e-05	0.00642804
2170	M308T27	y	0.00134428	0.000198534	308.098	26.6005	57758	sialic acid	308.097	308.099	26.5428	26.7574	M308T27	819658	374045	289908	0.00772353	0.00197885	0.498298
2323	M181T15	y	0.00246198	0.000339315	181.071	14.9038	81666	Sorbitol_1	181.07	181.071	14.6504	15.3697	M181T15	1.13141e+06	953631	284084	0.534781	0.00191767	0.00157228
1126	M111T5_2	y	7.48965e-06	2.1203e-06	111.02	4.60406	4629150	uracil	111.019	111.02	4.55335	4.75008	M111T5_2	1.95477e+08	9.11776e+07	5.66635e+07	0.00280379	3.82505e-05	9.20877e-05
2036	M243T10_2	y	0.000774928	0.00012171	243.062	10.2288	4484868	uridine	243.062	243.063	10.128	10.382	M243T10_2	2.41521e+08	1.37153e+08	1.29453e+08	0.011041	0.00126801	0.673493
2458	M101T19	y	0.00426812	0.000554587	101.059	19.2619	1221194	Valeric acid_2	101.051	101.059	19.228	19.4589	M101T19	8.7781e+06	6.37678e+06	4.68599e+06	0.102449	0.00174566	0.104009
1	M549T28	y	1.72e-19	5.51e-17	549.114	27.9685	13864		549.113	549.115	27.8933	28.0105	M549T28	21909	215378	27916	6.58694e-13	0.0016856	8.20599e-13
2	M451T15_1	y	7.67e-19	1.23e-16	451.146	15.2923	37676		451.146	451.146	15.2873	15.3165	M451T15_1	36445.1	1.03764e+06	40166.7	4.07232e-12	0.199697	4.609e-12
5	M325T16_1	y	2.45e-16	1.53339e-14	325.113	16.261	42162		325.113	325.113	16.2345	16.3334	M325T16_1	186061	1.26913e+06	253006	4.22101e-11	0.00799172	2.09828e-12
6	M239T33	y	4.28e-16	2.12177e-14	239.058	32.6198	69464		239.057	239.059	32.5533	32.6707	M239T33	52310.1	722974	832840	2.58751e-11	1.1877e-13	0.000721069
7	M606T30	y	5.51e-16	2.3962e-14	606.446	30.2133	53702		606.445	606.448	30.094	30.3596	M606T30	7148.75	568067	367198	2.07664e-11	1.95791e-13	5.19208e-07
8	M909T18	y	6.36e-16	2.55009e-14	909.446	17.7341	12376		909.445	909.446	17.7196	17.7874	M909T18	15420.4	92520.6	10977.3	2.88228e-10	0.000150415	1.38529e-10
9	M457T16	y	8.46e-16	2.98191e-14	457.192	15.5847	25694		457.192	457.193	15.5573	15.6194	M457T16	65526.8	749506	67760.3	2.31551e-10	0.718584	2.75415e-10
10	M460T18	y	1.01839e-15	3.26533e-14	460.174	17.7056	26508		460.174	460.175	17.6781	17.7727	M460T18	44357.5	452770	47807.6	2.54487e-10	0.363388	3.17022e-10
11	M421T31_2	y	1.31796e-15	3.7049e-14	421.259	30.5423	12832		421.259	421.26	30.484	30.6306	M421T31_2	23879.1	500123	495102	1.79352e-12	1.07462e-12	0.743675
12	M605T30	y	1.44447e-15	3.85959e-14	605.442	30.2163	137288		605.442	605.444	30.094	30.3596	M605T30	13382.2	1.41495e+06	900583	7.71808e-13	1.21805e-11	7.45435e-07
13	M679T19	y	2.74894e-15	6.54074e-14	679.266	19.1032	17082		679.265	679.267	19.0777	19.1551	M679T19	46709.5	380696	59002.5	3.65513e-10	0.00665419	6.12171e-10
14	M423T33	y	4.10577e-15	8.77014e-14	423.169	32.7905	38692		423.168	423.169	32.7432	32.8794	M423T33	39729.8	870975	901687	6.89065e-10	1.20509e-14	0.327808
15	M459T18	y	4.329e-15	9.09396e-14	459.171	17.7061	126182		459.171	459.171	17.6841	17.7727	M459T18	73238.1	2.08261e+06	75613.2	8.6878e-10	0.797074	9.39289e-10
16	M603T30	y	5.10405e-15	1.01396e-13	603.427	30.212	51330		603.426	603.429	30.094	30.3497	M603T30	9830.75	537214	342877	5.93687e-11	2.05632e-12	1.52369e-06
17	M621T30	y	5.86411e-15	1.10603e-13	621.438	30.2272	271420		621.437	621.44	30.1102	30.3791	M621T30	14378.5	2.40408e+06	929048	2.26273e-10	2.04765e-12	2.1909e-08
18	M453T30	y	1.30203e-14	2.31932e-13	453.321	30.3153	32624		453.32	453.322	30.1915	30.4571	M453T30	11688	481243	348832	2.1852e-11	1.11236e-11	2.48698e-05
20	M449T30	y	1.27857e-13	1.73784e-12	449.291	30.3293	52826		449.29	449.292	30.1591	31.0658	M449T30	18843.9	491509	476704	4.98836e-10	7.18312e-12	0.500725
21	M608T30	n	1.3072e-13	1.76733e-12	608.462	30.238	70366		608.461	608.463	30.1184	30.389	M608T30	6832.61	610396	408467	4.09312e-10	2.15023e-11	2.27314e-05
22	M624T30	y	1.44309e-13	1.90315e-12	624.456	30.2465	132610		624.456	624.459	30.1266	30.3986	M624T30	5429.78	1.08634e+06	514596	3.33497e-10	3.66946e-10	5.25377e-07
23	M604T30	y	1.58055e-13	2.03391e-12	604.43	30.212	21430		604.43	604.432	30.094	30.3596	M604T30	5608.7	222703	136520	1.16316e-11	6.86253e-10	6.0647e-06
24	M623T30	y	1.61384e-13	2.06463e-12	623.453	30.2508	329166		623.452	623.455	30.1266	30.3986	M623T30	11812.3	2.77082e+06	1.26548e+06	3.39736e-10	5.94461e-10	4.36202e-07
25	M669T30	y	1.64096e-13	2.08939e-12	669.42	30.2261	11488		669.417	669.421	30.1626	30.2533	M669T30	9417.69	133665	58074.6	9.69456e-11	1.04092e-08	1.81067e-07
26	M517T16_1	y	1.82712e-13	2.25325e-12	517.214	15.6122	52734		517.214	517.214	15.5742	15.629	M517T16_1	70533.6	1.42616e+06	44001.6	1.01894e-08	0.0010997	8.53861e-09
27	M377T30	y	2.2523e-13	2.62096e-12	377.199	30.3024	112296		377.199	377.201	30.1915	30.428	M377T30	29272.6	546858	556491	4.94149e-11	4.54925e-11	0.706008
28	M408T31	y	2.57909e-13	2.87657e-12	408.177	30.9119	63754		408.177	408.179	30.7456	31.0299	M408T31	163415	2.91037e+06	2.26951e+06	1.75197e-10	7.08475e-11	0.00053541
29	M354T29	y	2.71537e-13	2.97699e-12	354.203	29.1791	10962		354.203	354.204	29.1567	29.2269	M354T29	7746.19	125543	36087.1	1.00235e-09	1.65589e-07	5.15025e-08
30	M407T31	y	3.32101e-13	3.38484e-12	407.174	30.8254	293708		407.173	407.176	30.4088	31.0131	M407T31	383125	1.27747e+07	1.07086e+07	1.02176e-10	8.9587e-11	0.00551681
32	M552T16_1	y	3.46903e-13	3.47594e-12	552.272	16.464	59304		552.271	552.273	16.2041	16.6521	M552T16_1	2.02658e+06	156230	90830.8	4.0527e-08	3.82036e-12	0.367056
33	M607T30	n	4.90487e-13	4.52775e-12	607.458	30.2364	177446		607.457	607.46	30.0339	30.3791	M607T30	16015.1	1.52551e+06	1.04044e+06	1.38819e-09	2.89024e-11	6.62876e-05
34	M202T20	y	4.90664e-13	4.52894e-12	202.052	20.3247	83072		202.051	202.053	20.2784	20.3417	M202T20	52665.7	165188	1.13e+06	2.67624e-06	1.45422e-10	7.42802e-08
35	M622T30	n	5.15356e-13	4.69332e-12	622.441	30.2272	111188		622.44	622.443	30.1118	30.3791	M622T30	7288.09	954949	357573	4.62391e-09	1.38756e-11	2.83531e-07
36	M161T4	y	6.39558e-13	5.45777e-12	161.045	4.08795	723482		161.044	161.045	3.9368	4.13532	M161T4	1.73625e+06	4.81925e+07	1.26889e+07	5.93676e-10	2.65497e-06	7.10508e-08
37	M311T19	y	6.73405e-13	5.64969e-12	311.194	18.8019	137050		311.194	311.195	18.7896	18.8134	M311T19	59779.2	1.62978e+06	870836	3.61782e-09	2.10932e-11	2.60839e-06
38	M588T15	n	6.73933e-13	5.65263e-12	588.472	15.2115	93244		588.471	588.473	15.129	15.4453	M588T15	251916	2.39099e+06	5.0084e+06	3.7887e-08	4.76124e-11	1.64116e-06
39	M405T32	y	7.14475e-13	5.87404e-12	405.158	32.0292	164228		405.158	405.159	31.9669	32.0623	M405T32	110767	4.57822e+06	4.61056e+06	1.71321e-12	2.26145e-10	0.892679
40	M515T34_2	y	8.48328e-13	6.66349e-12	515.302	33.5925	23814		515.3	515.304	33.5205	34.3003	M515T34_2	431780	38593.6	8711.57	8.45487e-08	1.0251e-10	0.0140582
41	M701T38	n	8.61541e-13	6.73762e-12	701.395	38.2774	92120		701.393	701.397	38.1046	38.4078	M701T38	23545.6	3.96777e+06	1.98549e+06	3.03263e-10	3.47299e-09	2.32474e-06
42	M350T38	y	9.78371e-13	7.43118e-12	350.193	38.3232	39092		350.192	350.193	38.1723	38.4655	M350T38	10097.3	1.4772e+06	433706	1.6811e-09	9.92983e-08	1.75167e-07
43	M533T30	y	1.37239e-12	9.50204e-12	533.385	30.2594	86322		533.384	533.387	30.1345	30.4085	M533T30	16829.4	610922	718786	1.52836e-08	8.22903e-12	0.0175527
44	M287T23	y	1.39503e-12	9.60994e-12	287.185	22.8714	54654		287.184	287.185	22.8495	22.9925	M287T23	1.02307e+06	47508.7	34978.3	7.94567e-08	4.9952e-10	0.236126
45	M465T30	y	1.47228e-12	9.9701e-12	465.286	30.2719	25602		465.286	465.288	30.1834	30.4667	M465T30	17969.7	331724	232884	5.99439e-13	3.46952e-09	0.000139105
46	M510T30_1	y	1.60892e-12	1.05781e-11	510.315	30.3638	42548		510.314	510.317	30.1834	31.0859	M510T30_1	16821.1	743525	300723	1.11656e-11	2.72765e-07	7.27012e-07
47	M451T30	y	1.73161e-12	1.10946e-11	451.306	30.3153	67000		451.305	451.307	30.1915	30.4763	M451T30	25310.5	1.00372e+06	892792	1.85638e-10	3.00786e-10	0.0605329
48	M457T19	y	1.7676e-12	1.12412e-11	457.331	19.2832	136360		457.33	457.332	19.2636	19.3706	M457T19	3.09425e+06	503832	172094	1.61301e-07	2.03524e-10	0.000765343
49	M406T32	y	1.77851e-12	1.12852e-11	406.161	32.025	36796		406.161	406.162	31.9669	32.0623	M406T32	63632.3	1.11137e+06	1.01489e+06	1.04346e-11	5.77913e-10	0.118464
51	M561T30	y	1.82358e-12	1.14649e-11	561.416	30.2465	21062		561.415	561.418	30.1184	30.389	M561T30	9366.78	151313	169553	4.9028e-08	1.05942e-12	0.0638598
52	M423T30	y	2.05508e-12	1.24026e-11	423.169	30.4852	53536		423.168	423.17	30.4095	30.5687	M423T30	26022.3	968151	856757	2.08541e-10	3.51768e-10	0.0541942
53	M163T19	y	2.17868e-12	1.28731e-11	163.005	18.7764	505352		163.004	163.006	18.7322	18.8091	M163T19	147821	326912	4.26613e+06	0.00281329	6.23404e-10	1.21877e-07
54	M619T30	y	2.20954e-12	1.29875e-11	619.422	30.2125	63352		619.421	619.424	30.0948	30.3596	M619T30	9583.58	721305	310151	1.52699e-08	1.35528e-13	1.33332e-06
55	M547T30_2	y	2.38946e-12	1.36316e-11	547.364	30.2552	20452		547.364	547.366	30.1345	30.4085	M547T30_2	8498.06	188113	151775	1.21408e-09	2.2024e-10	0.0040153
57	M693T18	y	2.53717e-12	1.41328e-11	693.37	17.6634	26392		693.369	693.37	17.6412	17.6925	M693T18	19791.9	189272	36073.7	1.00615e-08	0.00106003	6.86855e-08
58	M566T30	y	2.59522e-12	1.43233e-11	566.378	30.2681	30310		566.377	566.38	30.1428	30.4085	M566T30	6757	297127	159067	1.57418e-10	1.22188e-08	6.97635e-06
59	M143T12	y	2.89747e-12	1.52613e-11	143.034	12.006	55008		143.033	143.034	11.9715	12.1361	M143T12	164697	2.61991e+06	242421	4.44281e-08	0.000908223	5.62111e-08
60	M601T16_1	y	2.92459e-12	1.53413e-11	601.396	15.8368	15514		601.396	601.396	15.7669	15.9337	M601T16_1	74650.6	421399	602148	1.68826e-07	9.13708e-12	0.000155732
61	M461T31	y	3.00567e-12	1.55766e-11	461.327	30.9819	10974		461.326	461.328	30.8716	31.0875	M461T31	17586.6	209611	299647	2.04092e-09	1.35946e-10	0.000300868
62	M161T23	y	3.01975e-12	1.56169e-11	161.043	22.8292	44360		161.043	161.044	22.8014	22.8947	M161T23	66795	1.27965e+06	355788	1.33592e-08	4.54546e-08	1.97456e-07
63	M493T30	y	3.13239e-12	1.59422e-11	493.317	30.2766	117584		493.317	493.318	30.151	30.428	M493T30	29459.3	1.23975e+06	931197	1.93701e-13	3.87815e-09	0.00100494
64	M870T31	n	3.37612e-12	1.67548e-11	869.509	30.5294	13590		869.508	869.512	30.3933	30.6368	M870T31	3981.88	236311	137054	1.42964e-10	8.3888e-09	1.93331e-05
65	M515T43	y	3.47832e-12	1.70836e-11	515.302	43.0226	10010		515.302	515.304	42.9346	43.1189	M515T43	164230	14329.7	7895	1.71409e-07	8.55762e-10	0.00249525
66	M235T18_1	y	3.58686e-12	1.74255e-11	235.073	18.1104	480158		235.072	235.073	18.0608	18.1447	M235T18_1	47517.1	3.53783e+06	2.60907e+06	9.2368e-10	6.22433e-10	0.000791982
68	M531T30_2	y	4.24403e-12	1.95507e-11	531.369	30.2538	19574		531.365	531.37	30.1345	30.4085	M531T30_2	9547.64	102128	138704	1.43133e-07	2.26156e-11	0.000544596
69	M494T30	y	4.31881e-12	1.97786e-11	494.32	30.2766	39400		494.32	494.322	30.151	30.428	M494T30	14029.4	414445	301106	2.17851e-13	6.38332e-09	0.000558782
70	M323T19	y	4.39266e-12	2.00012e-11	323.184	18.7139	25306		323.184	323.184	18.7007	18.7638	M323T19	101885	622724	334491	2.12905e-08	1.02834e-10	1.79779e-06
71	M327T40	y	4.4987e-12	2.03162e-11	327.087	40.0338	26146		327.087	327.089	39.9958	40.1301	M327T40	541947	82376	69920.9	1.56586e-07	1.14685e-09	0.111925
72	M323T41	y	4.81268e-12	2.12206e-11	323.08	40.7273	123162		323.08	323.082	40.5317	40.9262	M323T41	128257	3.5987e+06	3.92091e+06	1.04344e-09	2.86109e-10	0.180433
73	M223T33_1	y	4.93946e-12	2.15738e-11	223.063	32.8209	42754		223.063	223.064	32.7381	32.8877	M223T33_1	51829.8	548259	482275	4.66227e-09	3.02633e-10	0.0364631
74	M694T18	y	5.09592e-12	2.20006e-11	694.373	17.6569	10772		694.372	694.374	17.6412	17.6626	M694T18	16376.8	73524.4	24124.4	2.43516e-10	0.00368062	1.20117e-07
75	M639T30_2	y	5.79095e-12	2.37832e-11	639.447	30.2903	69330		639.446	639.449	30.151	31.1121	M639T30_2	13812	729936	279774	7.68867e-09	1.03877e-08	1.24471e-06
76	M272T20	y	5.92107e-12	2.40978e-11	272.157	20.2628	22526		272.156	272.158	20.2223	20.3378	M272T20	81795.3	459680	211214	7.68732e-11	2.24903e-06	7.81206e-07
77	M399T18_1	y	5.98096e-12	2.42407e-11	399.15	17.7166	73654		399.149	399.15	17.6841	17.7727	M399T18_1	340641	1.39415e+06	122104	1.98812e-07	7.1912e-06	1.54562e-08
78	M647T17	y	6.09869e-12	2.45182e-11	647.489	16.7748	33642		647.488	647.489	16.6016	16.8947	M647T17	19603.6	650032	838518	2.68814e-07	9.28868e-13	0.00363761
80	M357T31	y	6.14331e-12	2.46222e-11	357.173	30.8376	171140		357.173	357.175	30.7456	30.9544	M357T31	89948.6	1.6721e+06	3.52576e+06	4.23762e-09	3.62929e-10	9.41635e-06
81	M509T30_1	y	6.82334e-12	2.66721e-11	509.312	30.3067	128860		509.312	509.314	30.1834	30.4474	M509T30_1	32706.8	2.22793e+06	947036	6.4611e-10	1.22547e-07	2.41539e-06
82	M534T30	y	6.92833e-12	2.69796e-11	534.388	30.2594	33306		534.388	534.39	30.1345	30.4085	M534T30	7010.63	218511	255812	1.16821e-08	1.06554e-10	0.0336276
83	M522T30	y	7.15002e-12	2.76213e-11	522.352	30.2681	34248		522.351	522.353	30.1428	30.4183	M522T30	5103.5	347455	252567	2.32376e-11	5.55479e-09	0.000836593
84	M236T18	y	8.26344e-12	3.07102e-11	236.101	18.1077	76558		236.101	236.102	18.0608	18.1447	M236T18	38224	571877	534890	1.97078e-09	4.76232e-10	0.280906
85	M210T18	y	8.77806e-12	3.206e-11	210.086	18.3697	43718		210.085	210.086	18.2938	18.3832	M210T18	44401	286833	196316	1.93588e-08	4.87485e-10	5.1612e-05
86	M550T30	y	9.39444e-12	3.36167e-11	550.383	30.2594	24306		550.383	550.385	30.1345	30.4085	M550T30	6469.99	227824	170915	1.02807e-09	1.69942e-09	0.00160708
87	M654T30	y	9.40681e-12	3.36473e-11	654.428	30.2479	12726		654.427	654.431	30.1457	30.3746	M654T30	7104.77	124855	51942.2	1.73802e-08	2.13182e-09	1.83657e-06
88	M547T2	y	9.82917e-12	3.46772e-11	547.401	2.05864	18266		547.401	547.402	2.0497	2.06106	M547T2	15601.7	104132	77729.9	6.87887e-09	1.72329e-09	0.000324173
90	M565T30_1	y	1.02643e-11	3.57094e-11	565.374	30.2681	82076		565.374	565.376	30.1428	30.4085	M565T30_1	15048.4	805682	424001	2.05474e-09	1.18529e-08	1.38206e-05
91	M477T18	y	1.02682e-11	3.57184e-11	477.32	17.5593	36514		477.32	477.321	17.4998	17.6074	M477T18	49020.2	533010	491803	4.47499e-14	3.53379e-09	0.196924
92	M521T30	y	1.03159e-11	3.58299e-11	521.348	30.2681	95858		521.348	521.35	30.1428	30.4183	M521T30	25180.8	985851	739757	2.12887e-12	8.64208e-09	0.00172626
93	M271T20	y	1.1095e-11	3.7602e-11	271.153	20.2336	98418		271.152	271.154	20.2023	20.2885	M271T20	83788.1	2.05842e+06	1.02079e+06	2.94426e-08	3.78047e-11	7.01929e-06
94	M359T31_2	y	1.14299e-11	3.83377e-11	359.19	30.6924	3187520		359.189	359.191	30.5801	30.8168	M359T31_2	571642	7.29598e+07	8.41785e+07	1.5496e-12	1.45128e-09	0.0598095
95	M423T40	y	1.15217e-11	3.85366e-11	423.169	39.5486	64810		423.169	423.17	39.4268	39.611	M423T40	28769.8	1.14652e+06	1.03522e+06	3.69109e-10	1.46473e-09	0.139399
96	M223T36	y	1.15678e-11	3.86361e-11	222.991	35.6809	57138		222.991	222.991	35.5982	35.7434	M223T36	18636.9	874570	51610.4	1.02542e-07	2.1006e-05	1.42215e-07
98	M549T30	y	1.2801e-11	4.17854e-11	549.38	30.2594	63404		549.379	549.382	30.1345	30.4085	M549T30	15168.1	617308	464095	2.46438e-09	1.33331e-09	0.00199611
100	M640T30_2	y	1.40186e-11	4.47576e-11	640.45	30.2798	28320		640.45	640.452	30.151	30.428	M640T30_2	9928.76	290624	107522	1.59991e-08	2.42888e-08	1.60346e-06
102	M593T30_1	y	1.71778e-11	5.20504e-11	593.406	30.2552	45768		593.406	593.408	30.1266	30.3986	M593T30_1	8682.54	391333	225112	1.66837e-09	1.3689e-08	4.33126e-05
103	M577T18	y	1.7393e-11	5.25213e-11	577.217	18.0793	12302		577.217	577.217	18.0608	18.15	M577T18	16407.3	80937.5	25914.1	4.6212e-09	0.0017668	2.44732e-07
104	M471T35	y	1.74336e-11	5.26099e-11	471.312	35.4686	13384		471.312	471.314	35.4521	35.5756	M471T35	236842	13665.2	3579.72	4.64941e-07	2.71457e-09	0.0114288
105	M510T30_2	y	1.74493e-11	5.26441e-11	510.387	30.2566	11884		510.387	510.389	30.1626	30.356	M510T30_2	3272.37	97763.3	70065.9	3.21015e-11	1.33013e-08	0.000871553
107	M582T30	y	1.83095e-11	5.44917e-11	582.372	30.2735	17532		582.372	582.374	30.1626	30.356	M582T30	7645.6	167880	91535.3	8.73815e-10	4.18765e-08	2.13488e-05
108	M703T39	y	2.02644e-11	5.85101e-11	703.409	38.8829	65460		703.407	703.411	38.5062	38.9832	M703T39	20263	3.02739e+06	1.15112e+06	5.20419e-12	3.54959e-06	2.79294e-06
109	M314T2_2	y	2.03494e-11	5.86794e-11	314.208	2.49265	10180		314.208	314.208	2.48722	2.49808	M314T2_2	43468.7	108877	75660.8	1.78818e-10	3.35912e-07	7.89366e-06
110	M468T30	y	2.03933e-11	5.87666e-11	468.304	30.3455	12026		468.303	468.306	30.3104	30.4001	M468T30	15406.6	208581	136958	2.99471e-09	5.22972e-09	0.000163894
111	M306T12	y	2.13371e-11	6.06148e-11	306.09	11.9433	12552		306.09	306.091	11.8762	12.0104	M306T12	3439.38	24539.5	3256.74	1.70608e-07	0.490991	1.4686e-07
112	M425T18_2	y	2.14635e-11	6.08584e-11	425.305	18.0889	45898		425.304	425.305	18.0841	18.1235	M425T18_2	219916	1.21495e+06	550156	2.01995e-08	2.96213e-07	1.08721e-06
113	M179T31	y	2.23163e-11	6.24777e-11	179.09	30.5761	73236		179.089	179.091	30.45	30.701	M179T31	56197.7	1.23079e+06	1.46678e+06	5.03959e-11	1.81076e-09	0.0305352
115	M469T18_3	y	2.29513e-11	6.36573e-11	469.33	17.6988	124712		469.33	469.332	17.6322	18.408	M469T18_3	772509	332671	186850	2.23184e-07	1.60109e-09	0.000521653
116	M453T18_3	y	2.31848e-11	6.40854e-11	453.357	18.0855	53182		453.355	453.357	18.0121	18.1174	M453T18_3	66020.4	617417	203621	3.39928e-08	3.12952e-06	4.51743e-07
118	M361T31	y	2.50742e-11	6.81334e-11	361.188	30.7191	163612		361.187	361.189	30.5914	30.8345	M361T31	93531.5	4.78102e+06	4.88985e+06	2.91813e-13	4.16939e-09	0.74643
119	M311T30	y	2.6587e-11	7.13772e-11	311.222	30.2408	24198		311.221	311.222	30.154	30.3116	M311T30	10259.6	170023	95194.3	5.09667e-10	7.43878e-08	2.97902e-05
120	M372T14	y	2.8204e-11	7.47598e-11	372.192	14.4905	36420		372.192	372.193	14.2989	14.734	M372T14	27215.3	270505	1.14264e+06	3.07899e-05	1.16175e-09	1.89637e-06
121	M227T23	y	2.82417e-11	7.48376e-11	227.021	22.717	15538		227.021	227.022	22.7118	22.7335	M227T23	57757.8	358903	72155.7	1.41723e-07	0.00358786	2.48236e-07
122	M351T39	y	2.98653e-11	7.83527e-11	351.2	38.9033	36402		351.199	351.201	38.7306	39.025	M351T39	11473.7	1.38461e+06	441371	1.94013e-12	2.74465e-05	1.76529e-06
123	M345T26	y	3.16839e-11	8.22079e-11	345.148	26.4671	12136		345.147	345.149	26.3725	26.5796	M345T26	16212.9	171509	173034	9.35135e-08	5.73124e-11	0.891077
124	M235T18_2	y	3.35889e-11	8.61564e-11	235.099	18.1104	748478		235.098	235.1	18.0539	18.1447	M235T18_2	75523.5	5.17142e+06	4.55983e+06	2.83359e-09	2.04301e-09	0.103278
125	M452T30	y	3.63039e-11	9.16303e-11	452.31	30.3153	20114		452.309	452.311	30.1834	30.4763	M452T30	11651.1	296417	274989	7.00375e-09	1.15173e-09	0.296433
127	M180T26	y	3.95584e-11	9.79653e-11	180.059	26.4947	25010		180.058	180.059	26.3993	26.6174	M180T26	46587.4	136327	446660	3.33707e-05	3.24571e-09	1.311e-06
128	M535T14_2	y	4.19324e-11	1.02438e-10	535.273	14.2293	37606		535.273	535.275	14.0514	14.3575	M535T14_2	606614	121515	52801	1.24965e-06	3.24615e-10	0.0236366
129	M317T21	y	4.21132e-11	1.02774e-10	317.195	21.0191	64400		317.195	317.196	20.8351	21.1337	M317T21	65054.8	1.12898e+06	1.05792e+06	7.17155e-13	8.98819e-09	0.356593
130	M243T13	y	4.36887e-11	1.0567e-10	243.109	13.2374	84792		243.108	243.11	13.0244	13.3665	M243T13	1.73489e+06	201171	201532	3.83519e-07	6.52277e-09	0.993809
131	M525T30_1	y	4.4186e-11	1.06573e-10	525.308	30.2635	37496		525.306	525.309	30.2133	30.9511	M525T30_1	26193.6	531333	266252	2.61962e-09	1.33374e-07	1.62893e-05
132	M506T30	y	4.6769e-11	1.11186e-10	506.357	30.2724	41100		506.354	506.358	30.151	30.428	M506T30	6937.27	330552	366781	1.8626e-09	2.03541e-09	0.183676
133	M309T18_3	y	4.71586e-11	1.1187e-10	309.205	18.2392	147902		309.204	309.205	17.6555	18.8986	M309T18_3	115565	2.16562e+06	1.08026e+06	7.85656e-11	6.60932e-07	1.53848e-05
134	M609T30_2	y	4.80026e-11	1.13342e-10	609.469	30.2292	30644		609.468	609.47	30.1021	30.3791	M609T30_2	6127.38	252400	174072	9.7733e-10	1.63334e-08	0.00081315
135	M503T30	y	5.00902e-11	1.16925e-10	503.338	30.2638	22592		503.337	503.339	30.1428	30.4183	M503T30	19759.2	158334	196703	2.24223e-09	2.26512e-09	0.010954
136	M505T30	y	5.03346e-11	1.17339e-10	505.353	30.2724	115950		505.353	505.355	30.1428	30.428	M505T30	18855.8	952335	1.06859e+06	1.60745e-10	3.52365e-09	0.148937
137	M572T18_2	n	5.11294e-11	1.18679e-10	572.395	18.3878	17794		572.394	572.397	18.3855	18.4604	M572T18_2	102388	12325.6	10635.2	7.38726e-07	6.73474e-09	0.327757
138	M519T30_1	y	5.13133e-11	1.18987e-10	519.333	30.2723	30012		519.331	519.334	30.151	30.4183	M519T30_1	13109.4	317988	245844	1.1492e-10	1.68827e-08	0.0058494
139	M309T33	y	5.22813e-11	1.206e-10	309.101	32.6578	149710		309.1	309.102	32.6037	32.7546	M309T33	475228	3.72235e+06	4.30502e+06	6.59267e-08	3.48139e-10	0.0571512
140	M563T30_2	y	5.50145e-11	1.25598e-10	563.359	30.2594	35780		563.358	563.361	30.1345	30.4085	M563T30_2	11285.8	333088	201432	1.063e-08	8.50207e-09	0.000132393
141	M204T31	y	5.91585e-11	1.32985e-10	204.09	31.3159	69176		204.089	204.091	31.2145	31.3903	M204T31	17333.2	1.24058e+06	1.11878e+06	8.7334e-10	5.39771e-09	0.187255
142	M395T30	y	6.12197e-11	1.36574e-10	395.21	30.4261	27484		395.21	395.212	30.3047	30.5146	M395T30	29247.9	257899	234948	4.26755e-08	1.20212e-09	0.162016
143	M409T31	y	6.39689e-11	1.41279e-10	409.19	31.3485	997512		409.189	409.191	31.2229	31.398	M409T31	282242	2.07846e+07	1.61147e+07	3.06641e-10	1.54907e-08	0.00800898
144	M637T30	y	6.52913e-11	1.43508e-10	637.432	30.2653	79990		637.431	637.434	30.1428	30.4085	M637T30	13367.1	768760	348758	9.29226e-08	9.53087e-11	1.33577e-05
145	M537T30_1	y	6.62824e-11	1.45165e-10	537.343	30.2809	137656		537.343	537.345	30.1591	30.4183	M537T30_1	29648.2	1.52427e+06	799507	2.77048e-10	2.80985e-07	3.90651e-05
146	M581T30	y	6.66013e-11	1.45696e-10	581.369	30.2809	44132		581.369	581.371	30.151	31.0486	M581T30	13982.5	469547	249544	4.31245e-12	5.51038e-07	4.0351e-05
147	M411T31_1	y	7.15576e-11	1.53788e-10	411.189	31.3241	69440		411.188	411.19	31.2229	31.398	M411T31_1	65948.9	1.68718e+06	1.25575e+06	3.8692e-11	3.47614e-08	0.00324891
148	M341T18	y	7.16193e-11	1.53887e-10	341.214	18.1516	25314		341.213	341.214	18.1328	18.168	M341T18	49448.5	298096	283286	7.10825e-10	8.57108e-09	0.415176
149	M535T30_1	y	7.79973e-11	1.63887e-10	535.329	30.2681	69520		535.328	535.33	30.1428	30.4183	M535T30_1	23864	709331	445503	3.93195e-11	1.21449e-07	0.000255832
150	M579T30_1	y	7.98564e-11	1.6672e-10	579.355	30.2071	32738		579.353	579.357	30.154	30.278	M579T30_1	8993.04	284470	234036	2.58099e-09	7.08279e-09	0.0267308
151	M462T22_2	y	8.09546e-11	1.68376e-10	462.253	22.1809	10828		462.253	462.254	22.114	22.3144	M462T22_2	148571	30357.4	38130.1	2.70324e-07	1.62296e-08	0.0936086
152	M405T31	y	8.36708e-11	1.72419e-10	405.158	31.0476	71536		405.158	405.16	30.9304	31.1364	M405T31	69052.5	2.56983e+06	2.6173e+06	1.2743e-08	1.84225e-09	0.809272
153	M195T19	y	8.55957e-11	1.75239e-10	195.067	18.5714	130096		195.067	195.068	18.5019	18.5975	M195T19	47171.8	679651	714499	7.54394e-07	6.00759e-13	0.497983
154	M702T38	y	8.65377e-11	1.76606e-10	702.398	38.3089	38028		702.397	702.4	38.1554	38.4162	M702T38	13216.4	1.70821e+06	888867	6.24396e-09	7.35943e-08	4.66459e-05
155	M478T30	y	8.68048e-11	1.76992e-10	478.325	30.2566	76934		478.325	478.327	30.1266	31.0413	M478T30	10462.2	468798	515221	1.70414e-12	8.24705e-09	0.242512
156	M245T20	y	8.73097e-11	1.7772e-10	245.137	20.4045	132368		245.137	245.138	20.3717	20.4463	M245T20	70163	2.30298e+06	934588	1.41241e-08	4.04505e-07	7.55996e-06
158	M173T20	y	9.09505e-11	1.82896e-10	173.116	20.3131	107260		173.115	173.117	20.2493	20.3577	M173T20	87820.6	1.89956e+06	893640	2.62488e-08	5.39231e-08	1.54719e-05
159	M699T18	y	9.22821e-11	1.84757e-10	699.415	17.7825	17908		699.414	699.416	17.762	17.8317	M699T18	17411.3	153437	45900	6.91004e-09	0.000284281	1.37756e-06
160	M405T30	y	9.2872e-11	1.85577e-10	405.264	30.3842	15312		405.264	405.266	30.2885	30.5242	M405T30	13382.5	168393	211746	4.50825e-14	6.86212e-09	0.0143735
161	M517T15	y	9.38875e-11	1.8698e-10	517.263	15.053	16474		517.262	517.264	14.8093	15.186	M517T15	372263	82171.6	38952.3	1.72691e-06	7.28596e-10	0.0289635
162	M620T30	y	1.03865e-10	2.01583e-10	620.425	30.2188	27066		620.424	620.427	30.0864	30.3596	M620T30	5695.25	305540	124754	1.12588e-07	8.39795e-10	9.50835e-06
163	M554T30_1	y	1.03933e-10	2.0168e-10	554.342	30.282	22292		554.341	554.343	30.1591	30.9364	M554T30_1	15868.6	282612	119686	6.70817e-10	3.80109e-06	8.61548e-06
165	M539T31	y	1.06248e-10	2.04961e-10	539.359	30.526	90784		539.358	539.36	30.1591	30.8345	M539T31	11101.6	1.35446e+06	749712	4.54767e-09	7.46907e-08	9.11037e-05
166	M638T30	y	1.08456e-10	2.08055e-10	638.436	30.2653	34102		638.435	638.438	30.1428	30.4183	M638T30	7728.46	316093	143168	1.18214e-07	2.97521e-10	1.68149e-05
167	M450T30	y	1.0929e-10	2.09215e-10	450.294	30.2853	17258		450.294	450.296	30.1591	30.428	M450T30	9797.22	150186	135031	1.48221e-07	1.22645e-10	0.172864
169	M310T18	y	1.15877e-10	2.18852e-10	310.209	17.6923	40828		310.208	310.209	17.6555	18.3118	M310T18	60821.3	413785	235169	1.42698e-08	8.0984e-08	3.61764e-05
170	M577T30	y	1.2332e-10	2.29604e-10	577.411	30.2422	26780		577.41	577.413	30.1184	30.389	M577T30	7990.8	240833	213337	2.91271e-11	2.08344e-08	0.141627
171	M410T31	y	1.24785e-10	2.31684e-10	410.193	31.3241	192956		410.192	410.194	31.2229	31.3986	M410T31	73008.6	4.23331e+06	3.42973e+06	5.30979e-10	1.99554e-08	0.0242157
172	M293T18_1	y	1.25555e-10	2.32774e-10	293.176	17.6969	1060566		293.174	293.177	17.6218	17.9144	M293T18_1	524517	8.56157e+06	3.05128e+06	4.2518e-10	4.97419e-05	3.26187e-06
173	M609T30_1	y	1.31433e-10	2.40982e-10	609.401	30.2508	36942		609.4	609.404	30.1457	30.3466	M609T30_1	8653.45	320509	185874	1.65863e-10	2.68609e-07	0.000141354
174	M553T30_1	y	1.37701e-10	2.49537e-10	553.338	30.2809	64790		553.337	553.34	30.1591	30.428	M553T30_1	23567.5	818435	342164	3.23932e-11	7.21556e-06	1.17231e-05
176	M511T31	y	1.42783e-10	2.5633e-10	511.327	30.7793	101950		511.326	511.329	30.2049	30.9965	M511T31	45220.5	2.4358e+06	1.51038e+06	3.81941e-12	2.61137e-07	0.000338695
177	M309T35_2	y	1.49761e-10	2.65451e-10	309.101	35.3787	32308		309.1	309.101	35.3299	35.4763	M309T35_2	92939.7	528317	805529	6.32683e-09	4.73635e-09	0.000527827
178	M641T30	y	1.55169e-10	2.72363e-10	641.461	30.2578	35664		641.46	641.465	30.0993	30.428	M641T30	24684.3	331175	99825.4	5.70971e-08	1.27314e-05	2.38698e-06
179	M407T30	y	1.56033e-10	2.73454e-10	407.28	30.3584	39184		407.279	407.281	30.2401	30.5051	M407T30	42930.7	470682	459860	7.14357e-09	7.3876e-09	0.746852
180	M294T18_2	y	1.58646e-10	2.76736e-10	294.214	17.6561	348558		294.213	294.214	17.5924	17.7026	M294T18_2	137303	2.74314e+06	1.13885e+06	1.78352e-09	4.64523e-06	1.00297e-05
181	M423T31_1	y	1.60483e-10	2.79025e-10	423.155	31.0524	29682		423.155	423.157	30.979	31.0903	M423T31_1	11092.3	330380	228713	1.17833e-11	1.22382e-07	0.00146395
182	M426T31_1	y	1.61329e-10	2.80074e-10	426.188	30.9796	14106		426.188	426.188	30.9051	31.0654	M426T31_1	20754.8	352132	301386	2.16808e-07	8.27009e-11	0.0679075
183	M568T30	y	1.66117e-10	2.85952e-10	568.393	30.3196	23322		568.393	568.395	30.1915	30.4571	M568T30	7991.49	383642	234122	4.31478e-11	2.65847e-07	0.000297475
185	M309T15	y	1.72934e-10	2.94152e-10	309.118	14.9484	34332		309.118	309.119	14.9109	14.958	M309T15	77919.1	870346	91951.3	5.6347e-07	0.0503082	6.87926e-07
186	M246T20	y	1.73526e-10	2.94855e-10	246.14	20.3952	19604		246.139	246.141	20.3854	20.4374	M246T20	32409.1	281747	115622	1.17613e-10	3.93733e-05	5.83083e-06
187	M425T31_1	y	1.73692e-10	2.95052e-10	425.184	30.9982	53676		425.184	425.186	30.8545	31.0875	M425T31_1	35354	1.47338e+06	1.30385e+06	2.70885e-10	2.06282e-08	0.151861
188	M390T30	y	1.75719e-10	2.97445e-10	390.167	30.3024	71202		390.166	390.168	30.1753	30.4474	M390T30	16285	352250	358270	4.75572e-11	1.52482e-08	0.829653
189	M653T30	y	1.76551e-10	2.98423e-10	653.425	30.2883	31770		653.424	653.428	30.154	30.4085	M653T30	10898.9	319852	106218	2.08194e-07	1.43609e-09	4.88069e-06
190	M477T30	y	1.77486e-10	2.9952e-10	477.322	30.278	228884		477.321	477.324	30.1266	30.9105	M477T30	24053.3	1.43017e+06	1.58202e+06	6.0281e-13	1.47169e-08	0.241141
191	M213T19_2	y	2.0796e-10	3.43253e-10	213.147	18.931	43852		213.146	213.148	18.8673	18.9673	M213T19_2	45974.6	409750	294314	1.58477e-10	1.30537e-07	0.00151667
192	M459T30	y	2.09856e-10	3.45909e-10	459.311	30.3066	25540		459.311	459.312	30.1428	30.4183	M459T30	9712.41	108240	157982	3.89478e-10	7.45863e-09	0.00181201
193	M433T30_2	y	2.19755e-10	3.59668e-10	433.296	30.282	66740		433.295	433.298	30.151	31.1178	M433T30_2	25661.3	317128	432540	5.67922e-14	1.12943e-08	0.00508067
196	M216T33	y	2.47707e-10	3.97492e-10	216.087	32.8256	32390		216.087	216.088	32.788	32.8379	M216T33	390453	99328.5	56481.7	3.37988e-06	2.81184e-09	0.0248097
197	M579T30_2	y	2.48009e-10	3.97892e-10	579.426	30.2481	28856		579.426	579.428	30.1184	31.063	M579T30_2	9280.2	244960	199531	5.09885e-11	5.41901e-08	0.03069
199	M293T15	y	2.54866e-10	4.06942e-10	293.087	15.1984	32500		293.087	293.088	15.1456	15.2112	M293T15	62995.4	893719	424113	1.81482e-09	2.38018e-06	2.5359e-05
200	M490T30	y	2.61184e-10	4.15204e-10	490.362	30.2681	18148		490.361	490.363	30.151	30.4376	M490T30	7577.56	111806	166545	3.7672e-09	6.9734e-09	0.00170397
202	M290T31	n	2.79209e-10	4.38384e-10	289.629	31.3314	15360		289.629	289.63	31.278	31.4153	M290T31	220575	58189.5	40199	1.66686e-06	1.34025e-08	0.0446868
203	M432T32	y	2.82251e-10	4.42239e-10	432.24	31.6137	10028		432.239	432.241	31.5912	31.6361	M432T32	22505.4	149244	76674.4	2.46897e-07	3.00557e-10	2.42434e-05
204	M225T34	y	2.83463e-10	4.43771e-10	225.007	34.0894	17800		225.006	225.007	34.013	34.1526	M225T34	40826.4	92845.4	250602	0.00762612	9.23397e-12	7.57616e-06
205	M113T4	y	3.02028e-10	4.66919e-10	113.024	3.98868	261752		113.023	113.024	3.89669	4.10455	M113T4	1.45575e+06	1.78849e+07	7.49619e+06	1.55029e-08	3.54812e-06	1.23251e-05
206	M257T34	y	3.04531e-10	4.69997e-10	257.147	33.556	56166		257.146	257.147	33.5512	33.6334	M257T34	942199	158767	82961.1	3.27907e-06	1.57063e-08	0.0090127
207	M289T31	y	3.05984e-10	4.71778e-10	289.127	31.3349	42688		289.127	289.128	31.278	31.3985	M289T31	699934	95664.2	63239.1	2.4483e-06	1.96279e-08	0.0964906
208	M551T30_2	y	3.12187e-10	4.79343e-10	551.395	30.2594	89438		551.394	551.397	30.1345	30.4085	M551T30_2	18612.7	751708	651927	4.03661e-11	4.77163e-08	0.116011
209	M642T30	y	3.17662e-10	4.8597e-10	642.465	30.2261	13916		642.464	642.468	30.1795	30.3088	M642T30	12632.1	121578	40245.3	1.01294e-07	1.23182e-05	3.84869e-06
210	M163T26	y	3.20941e-10	4.89915e-10	163.06	25.7355	277348		163.059	163.061	25.5916	25.8774	M163T26	35708	1.72478e+06	9.60513e+06	0.000148393	1.13815e-08	6.03734e-06
211	M303T30_2	y	3.30123e-10	5.00871e-10	303.224	30.2798	17088		303.223	303.224	30.1371	30.4085	M303T30_2	6975.25	134892	77545	3.45638e-08	5.00895e-08	0.000174823
212	M424T40	y	3.44066e-10	5.17256e-10	424.173	39.5486	14086		424.172	424.174	39.4352	39.6195	M424T40	12615.6	232387	215139	2.18434e-09	2.0531e-08	0.357079
213	M471T19_1	y	3.61794e-10	5.37662e-10	471.276	18.7355	315048		471.276	471.276	18.7241	18.7486	M471T19_1	4.34735e+06	364770	212425	2.79189e-06	2.91032e-08	0.0615178
214	M635T30	y	3.76066e-10	5.53753e-10	635.416	30.2465	38382		635.416	635.419	30.1266	30.3986	M635T30	9891.26	355982	148003	4.10409e-07	1.02097e-13	2.07352e-05
216	M209T18_2	y	4.03149e-10	5.8349e-10	209.083	18.3531	421074		209.082	209.084	18.2787	18.3832	M209T18_2	113449	2.71891e+06	1.95655e+06	4.56131e-08	1.18303e-08	0.00389508
217	M552T15	y	4.10399e-10	5.91279e-10	552.271	15.1285	74386		552.271	552.273	14.9408	15.2697	M552T15	2.88876e+06	331988	76526.6	4.06955e-06	9.11514e-09	0.0502908
218	M552T30	y	4.12468e-10	5.93489e-10	552.399	30.2594	33856		552.398	552.4	30.1345	30.4085	M552T30	8079.77	266425	233315	4.99845e-10	4.15232e-08	0.144699
219	M307T15	y	4.22456e-10	6.04076e-10	307.086	14.7332	41540		307.085	307.087	14.6795	14.8062	M307T15	33242.9	660153	154328	1.01524e-07	0.000222513	3.12695e-06
220	M695T18_1	y	4.22629e-10	6.04259e-10	695.385	17.8906	16176		695.385	695.386	17.5702	17.9598	M695T18_1	20443.9	217420	50037.1	3.08762e-07	0.000141632	2.26793e-06
221	M325T18_1	y	4.23481e-10	6.05155e-10	325.117	18.053	105260		325.116	325.117	18.0064	18.0796	M325T18_1	163677	666491	231136	2.98555e-08	0.0274697	6.87278e-07
222	M253T32	y	4.30598e-10	6.1261e-10	253.074	32.3509	236034		253.073	253.074	32.2856	32.3874	M253T32	33368.2	2.17488e+06	3.0371e+06	1.00152e-07	4.48253e-09	0.00636974
223	M501T20_2	y	4.58453e-10	6.41164e-10	501.321	19.9167	38932		501.32	501.322	19.9061	19.9563	M501T20_2	679842	211800	140558	4.46786e-07	8.32838e-09	0.0939649
224	M633T30	y	4.60652e-10	6.43377e-10	633.401	30.2126	10600		633.4	633.403	30.1371	30.2577	M633T30	5397.38	85909.1	52005.8	1.2177e-07	7.79347e-09	0.00033181
225	M426T18	y	4.64548e-10	6.47284e-10	426.292	18.3787	14486		426.291	426.292	18.3485	18.4088	M426T18	110851	433826	212825	1.16147e-07	4.42098e-06	6.73243e-06
227	M413T19	y	4.68177e-10	6.50906e-10	413.153	18.6744	24038		413.153	413.154	18.6287	18.7201	M413T19	139220	655649	298053	6.06164e-09	0.000123584	4.59802e-06
228	M395T18_1	y	4.68643e-10	6.5137e-10	395.278	18.0928	34622		395.278	395.279	18.0678	18.2543	M395T18_1	46186.1	848327	356594	3.8638e-07	1.71332e-10	1.99199e-05
229	M458T19	n	4.82733e-10	6.65274e-10	458.334	19.2801	50522		458.333	458.336	19.2636	19.3706	M458T19	1.01444e+06	163540	66634	4.80663e-06	2.5284e-08	0.00122828
230	M500T33	y	4.85895e-10	6.68363e-10	500.311	33.3565	15616		500.31	500.312	33.3324	33.4408	M500T33	275491	34030.2	11482.2	4.33159e-06	1.11409e-08	0.0628326
231	M587T30	y	4.89674e-10	6.72038e-10	587.432	30.2163	20302		587.431	587.433	30.1021	30.3695	M587T30	8367.58	121894	165326	2.02605e-08	8.82846e-09	0.00815043
232	M567T30	y	4.89808e-10	6.72169e-10	567.39	30.3153	61562		567.389	567.392	30.1915	30.4571	M567T30	19669.5	1.06313e+06	662856	8.40508e-11	5.00194e-07	0.000688106
234	M531T30_1	y	5.10305e-10	6.91815e-10	531.3	30.2075	20822		531.299	531.301	30.154	30.4085	M531T30_1	16860	150196	134309	4.55224e-10	6.43449e-08	0.169381
235	M704T39	y	5.17784e-10	6.98866e-10	704.413	38.9235	28500		704.412	704.415	38.7553	39.0753	M704T39	14088.9	1.23004e+06	729600	2.2769e-08	9.3271e-08	0.000424855
236	M197T2	y	5.23665e-10	7.04367e-10	197.118	2.29586	56458		197.117	197.119	2.28482	2.3128	M197T2	63592.5	285820	240946	8.11954e-07	8.95364e-11	0.0251756
237	M263T32	y	5.2511e-10	7.05712e-10	263.095	32.3032	37594		263.094	263.095	32.2497	32.3415	M263T32	45926.9	405764	628903	6.42836e-12	1.85025e-08	0.00119448
238	M538T30_1	y	5.35958e-10	7.15744e-10	538.347	30.2809	46702		538.346	538.348	30.1591	30.4183	M538T30_1	15212.4	524861	273433	5.88463e-09	7.66343e-07	0.000111383
239	M595T30	y	5.48248e-10	7.26956e-10	595.421	30.2552	37374		595.42	595.423	30.1345	30.4085	M595T30	10140.8	358518	250726	3.11472e-12	3.2679e-07	0.00315735
240	M351T38	y	5.49429e-10	7.28025e-10	350.694	38.336	16874		350.694	350.695	38.1554	38.407	M351T38	7685.46	625523	161295	3.54566e-10	0.000797405	5.63312e-06
241	M553T31	y	5.62175e-10	7.3947e-10	553.338	30.9845	21260		553.337	553.338	30.8883	31.0654	M553T31	24017.4	621939	324643	3.9544e-10	2.12881e-06	0.000107891
242	M529T31	y	5.64125e-10	7.41207e-10	529.337	30.9763	16452		529.336	529.338	30.8042	31.0215	M529T31	41462.7	533335	173819	6.57884e-10	0.000394123	6.77862e-06
243	M283T14	y	5.66087e-10	7.4295e-10	283.067	14.4451	21730		283.067	283.068	14.1561	14.9443	M283T14	109771	449924	190329	5.9422e-09	0.00155911	1.96768e-06
244	M462T30	y	5.67309e-10	7.44034e-10	462.331	30.2594	30204		462.33	462.332	30.1345	30.4085	M462T30	7953.2	123742	165368	1.71125e-10	1.93941e-08	0.0110796
245	M379T3	y	5.71037e-10	7.4733e-10	379.295	2.81736	80696		379.294	379.296	2.79003	2.82941	M379T3	332232	37324.7	25670.4	3.49754e-06	3.01095e-08	0.233656
248	M547T30_1	y	6.08059e-10	7.83662e-10	547.295	30.1977	22144		547.294	547.297	30.154	30.278	M547T30_1	13357	165658	131884	3.3594e-08	1.93265e-08	0.0214633
249	M360T31	y	6.1012e-10	7.85652e-10	360.192	30.7077	522504		360.192	360.194	30.4906	30.8256	M360T31	105096	1.29577e+07	1.4741e+07	1.05195e-09	2.24965e-08	0.186067
250	M400T18_1	y	6.2529e-10	8.01396e-10	400.153	17.7097	19072		400.153	400.153	17.6771	17.7801	M400T18_1	117459	270425	51745.7	8.97734e-06	1.03543e-05	8.57229e-08
251	M129T34	y	6.35883e-10	8.12303e-10	129.019	33.5594	54166		129.018	129.019	33.5329	33.5631	M129T34	657033	52593.4	45255.1	3.3398e-06	5.83996e-08	0.331093
252	M376T15	y	6.66376e-10	8.44251e-10	376.206	14.552	38902		376.205	376.207	13.775	14.8261	M376T15	29955.2	708616	1.22591e+06	1.78559e-09	1.68369e-08	0.000616178
253	M536T30_1	y	6.83525e-10	8.61989e-10	536.332	30.2681	27028		536.331	536.334	30.1626	30.4085	M536T30_1	14303.2	247654	164059	4.73797e-10	3.78198e-07	0.00131132
254	M470T18_3	y	7.0879e-10	8.87826e-10	470.334	17.6988	42926		470.333	470.335	17.6322	18.3738	M470T18_3	263366	126631	77023.2	1.32649e-05	2.56823e-08	1.54747e-05
255	M431T30	y	7.08825e-10	8.87862e-10	431.28	30.3283	16352		431.28	431.281	30.1591	30.4376	M431T30	8403.49	82999	106338	9.21311e-11	2.56441e-08	0.020007
256	M179T26	y	7.15818e-10	8.94951e-10	179.055	26.461	329118		179.054	179.056	26.3933	26.6109	M179T26	362152	3.063e+06	6.13086e+06	6.36642e-07	9.24656e-09	0.00015893
257	M651T30	y	7.34599e-10	9.13862e-10	651.411	30.1982	21906		651.41	651.413	30.1428	30.356	M651T30	7859.79	197779	79942.1	3.3711e-07	1.41562e-08	2.43422e-05
258	M215T18	y	7.3973e-10	9.18996e-10	215.127	18.419	50022		215.127	215.128	18.3854	18.424	M215T18	44820.9	315799	169725	1.47589e-07	1.79818e-07	5.15256e-05
259	M378T30	y	7.54064e-10	9.33264e-10	378.203	30.3067	26852		378.202	378.204	30.1915	30.4474	M378T30	15768.6	142266	128436	1.55562e-07	4.41485e-09	0.228652
260	M523T30	y	7.70466e-10	9.49458e-10	523.364	30.3067	126142		523.363	523.365	30.1834	30.4474	M523T30	26500.6	1.64082e+06	1.42389e+06	1.57998e-11	1.05805e-07	0.144487
261	M273T27	y	7.92425e-10	9.70923e-10	273.037	27.1482	18684		273.037	273.038	27.0989	27.2544	M273T27	237720	28560.7	28707.8	2.9244e-06	7.29575e-08	0.976914
262	M489T30	y	8.10182e-10	9.88101e-10	489.358	30.2724	55576		489.358	489.36	30.151	30.428	M489T30	19796.5	332348	478282	1.98336e-09	1.99484e-08	0.0046291
263	M536T30_2	y	8.44977e-10	1.02131e-09	536.404	30.2508	29578		536.403	536.405	30.1266	30.4085	M536T30_2	5717.25	166964	174854	4.6223e-11	4.9929e-08	0.613609
265	M487T30	y	8.71002e-10	1.04576e-09	487.343	30.2715	20174		487.342	487.344	30.1428	30.4085	M487T30	11996.8	87616.6	130520	4.92102e-06	9.12565e-10	0.00212276
266	M479T30	y	8.73835e-10	1.0484e-09	479.337	30.2895	117184		479.336	479.338	30.1591	30.4376	M479T30	24185.2	954674	977466	4.26662e-10	4.49317e-08	0.796843
267	M856T31	y	8.76768e-10	1.05113e-09	855.529	30.5507	13352		855.527	855.532	30.4257	30.6553	M856T31	3481.7	209534	225190	4.10022e-09	2.72642e-08	0.446757
268	M475T30	y	8.90648e-10	1.064e-09	475.306	30.2649	25124		475.306	475.308	30.1345	30.4085	M475T30	9623.15	134697	160012	1.41913e-06	6.06764e-10	0.0846344
269	M667T30	y	9.04916e-10	1.07713e-09	667.405	30.2075	13566		667.405	667.408	30.1457	30.2905	M667T30	8010.46	124255	54758.2	3.0169e-07	3.52712e-08	3.58173e-05
270	M235T40	y	9.29932e-10	1.09993e-09	235.064	40.0663	110488		235.063	235.064	39.9345	40.2153	M235T40	30658	3.06018e+06	1.78492e+06	2.47294e-08	2.0635e-07	0.000490211
271	M719T31	y	9.30805e-10	1.10072e-09	719.387	30.6763	56344		719.386	719.39	30.5556	30.7904	M719T31	15150.8	688844	1.00278e+06	2.47705e-12	3.08334e-08	0.00497156
272	M389T30_1	y	9.46342e-10	1.11474e-09	389.164	30.3024	343522		389.163	389.165	30.1672	30.4474	M389T30_1	28682.3	1.67645e+06	1.65694e+06	3.34987e-11	6.82145e-08	0.899244
273	M454T30	y	9.58033e-10	1.12521e-09	454.325	30.301	10954		454.325	454.326	30.1915	30.3934	M454T30	7167.93	130887	99811	1.67397e-08	6.06958e-08	0.0135499
275	M265T18_2	y	1.0465e-09	1.21251e-09	265.179	17.8353	77032		265.178	265.179	17.8113	17.9898	M265T18_2	150708	573219	685517	3.50076e-08	1.79022e-08	0.0377812
276	M537T30_2	y	1.05927e-09	1.22492e-09	537.414	30.2465	22142		537.413	537.416	30.1184	30.3986	M537T30_2	4438.78	164794	116155	1.74038e-12	5.29308e-07	0.00479862
277	M319T18_2	y	1.07716e-09	1.24222e-09	319.12	18.0558	244356		319.12	319.121	18.0051	18.0946	M319T18_2	47728.8	1.70281e+06	1.68031e+06	1.36115e-09	5.10567e-08	0.885494
278	M619T15	y	1.10432e-09	1.2683e-09	619.458	15.1823	15904		619.457	619.458	15.1821	15.1825	M619T15	5659.07	380922	175149	5.49414e-10	8.66826e-06	7.59659e-05
279	M351T30	y	1.11808e-09	1.28144e-09	351.184	30.3882	38808		351.184	351.185	30.2563	30.5146	M351T30	33276.2	339425	400399	2.17594e-09	3.17252e-08	0.0928598
280	M625T30	y	1.12371e-09	1.2868e-09	625.464	30.247	44316		625.461	625.468	30.1184	30.6091	M625T30	9697.68	349661	199241	5.82172e-09	7.88082e-07	0.000375049
281	M357T32_2	y	1.17834e-09	1.3389e-09	357.227	32.0826	201894		357.226	357.227	32.0513	32.1276	M357T32_2	90314.5	256985	3.4486e+06	0.00874513	7.31339e-08	6.16894e-06
282	M535T15	y	1.19221e-09	1.352e-09	535.273	15.1917	43176		535.273	535.275	14.9078	15.6035	M535T15	1.32954e+06	287869	101671	1.1096e-05	1.16934e-09	0.0499611
284	M508T30_2	y	1.24409e-09	1.40055e-09	508.372	30.2681	37870		508.372	508.374	30.1428	30.428	M508T30_2	6711.72	275480	292385	2.50449e-11	6.77704e-08	0.534495
285	M597T30	y	1.24862e-09	1.40475e-09	597.365	30.2161	17648		597.363	597.366	30.1626	30.2449	M597T30	8725.99	199592	115064	1.8471e-08	4.84185e-07	0.000393567
288	M403T32	y	1.40785e-09	1.5565e-09	403.143	31.9772	14098		403.142	403.144	31.892	32.014	M403T32	63838.7	496313	374039	1.33828e-10	4.79191e-07	0.00754746
291	M497T18_2	y	1.48576e-09	1.62885e-09	497.362	18.0825	20474		497.362	497.364	18.0608	18.1067	M497T18_2	112064	13913.9	12477.7	5.49189e-06	1.10823e-07	0.356654
292	M535T3_1	y	1.52319e-09	1.66318e-09	535.363	2.82285	155110		535.362	535.364	2.80678	2.84063	M535T3_1	609525	190920	144561	5.36453e-06	4.09686e-10	0.258916
293	M217T33_2	y	1.57711e-09	1.71216e-09	217.107	33.2682	282198		217.106	217.108	33.2232	33.3261	M217T33_2	265371	3.62269e+06	2.44692e+06	7.03488e-07	6.57935e-10	0.00215776
295	M512T31	y	1.66095e-09	1.78719e-09	512.331	30.8282	34544		512.33	512.333	30.2049	30.9797	M512T31	25952.2	830748	487998	1.60144e-10	2.14056e-06	0.000609053
297	M424T17	y	1.71882e-09	1.83822e-09	424.246	16.5819	121780		424.246	424.248	16.0926	16.718	M424T17	1.93567e+06	764489	531078	1.06411e-05	5.50884e-08	0.0016519
298	M511T15	y	1.76829e-09	1.88135e-09	511.168	15.2588	11516		511.168	511.168	15.2379	15.2793	M511T15	41308.9	248606	52881.4	1.8811e-06	0.0502153	2.2581e-06
299	M267T18_3	y	1.78752e-09	1.89799e-09	267.194	18.1573	106502		267.193	267.195	17.7054	18.2517	M267T18_3	148627	1.22603e+06	678710	9.6177e-13	1.15631e-05	0.000167728
300	M269T17_4	y	1.79599e-09	1.90529e-09	269.247	17.2559	321362		269.245	269.247	16.8169	17.2923	M269T17_4	4.30219e+06	476483	725222	5.92762e-07	1.60969e-07	0.32078
301	M524T30	y	1.80761e-09	1.91531e-09	524.367	30.3067	48012		524.367	524.369	30.1834	30.4474	M524T30	8792.74	575067	495712	4.07695e-15	2.59942e-07	0.1528
303	M594T30_1	y	1.85405e-09	1.95506e-09	594.409	30.1978	17944		594.409	594.411	30.1345	30.2679	M594T30_1	5687.54	142447	92354.1	6.02716e-12	1.48417e-06	0.00183803
305	M339T2	y	1.91445e-09	2.0062e-09	339.217	2.19746	18860		339.217	339.218	2.19023	2.20709	M339T2	18886	135335	110032	1.00797e-08	1.54438e-07	0.0327719
306	M391T31_1	y	1.92203e-09	2.01257e-09	391.179	31.0067	176814		391.178	391.18	30.2811	31.156	M391T31_1	301930	5.73469e+06	6.47307e+06	3.11111e-08	3.11818e-08	0.230619
307	M94T33	y	1.96008e-09	2.04441e-09	94.0292	33.2861	19370		94.0288	94.0295	33.2399	33.2871	M94T33	182238	24050.7	14551.5	8.4415e-06	1.08387e-07	0.00649785
308	M147T34	y	2.01857e-09	2.09287e-09	147.029	33.5598	151246		147.028	147.03	33.5413	33.6941	M147T34	2.06317e+06	127668	119693	6.59809e-06	1.45957e-07	0.710167
309	M535T30_2	y	2.07645e-09	2.14027e-09	535.4	30.2508	74944		535.399	535.402	30.1266	30.4085	M535T30_2	13047.6	466901	487682	4.17107e-12	1.15235e-07	0.65897
310	M115T28	y	2.14018e-09	2.19181e-09	115.003	28.4406	22210		115.003	115.003	28.3963	28.4765	M115T28	196503	58429.7	32601.5	1.4162e-05	6.41976e-08	0.000909464
311	M721T39	y	2.14658e-09	2.19695e-09	721.418	38.9037	17456		721.416	721.42	38.7224	39.0334	M721T39	28384.7	671539	273583	4.18104e-08	1.22243e-05	4.60931e-05
314	M532T3_1	y	2.27107e-09	2.29562e-09	532.337	2.77229	60396		532.336	532.337	2.73135	2.79773	M532T3_1	264513	78741.6	40205.3	1.71229e-05	6.11055e-09	0.0245296
315	M439T31_1	y	2.27531e-09	2.29894e-09	439.148	30.9108	15934		439.147	439.149	30.7793	30.9882	M439T31_1	9241.48	224143	160506	9.23736e-10	5.15768e-07	0.00768065
316	M305T33	y	2.29431e-09	2.31377e-09	305.087	33.2644	17112		305.086	305.087	33.2491	33.2814	M305T33	36021.8	81170.4	220157	1.44913e-07	7.55148e-08	2.96715e-05
318	M481T30	y	2.38624e-09	2.38476e-09	481.352	30.2636	41948		481.35	481.353	30.1428	30.428	M481T30	7597.48	334885	269499	5.6235e-08	6.45319e-08	0.0523396
319	M451T31	y	2.3955e-09	2.39185e-09	451.306	31.1875	16092		451.305	451.308	31.0722	31.2406	M451T31	12800.3	333676	331495	5.04461e-08	3.76463e-08	0.946361
320	M461T30	y	2.40211e-09	2.39689e-09	461.327	30.255	91672		461.326	461.328	30.1266	30.4085	M461T30	16099.2	389233	537897	2.0759e-12	6.86205e-08	0.0132683
321	M205T31	n	2.40956e-09	2.40257e-09	204.591	31.3221	16542		204.591	204.593	31.2145	31.398	M205T31	8145.78	269845	224906	5.41132e-09	1.51865e-07	0.0904956
322	M499T39	y	2.4232e-09	2.41295e-09	499.291	38.9999	12234		499.29	499.293	38.9532	39.092	M499T39	11875	265781	89514.4	6.24898e-07	7.92322e-07	2.26121e-05
323	M636T30	y	2.45858e-09	2.4406e-09	636.42	30.1888	15992		636.419	636.422	30.1266	30.389	M636T30	6162.48	140751	65876.8	7.13648e-07	8.84861e-09	0.000107181
324	M611T30	y	2.56581e-09	2.52516e-09	611.416	30.2766	18912		611.415	611.417	30.1591	30.4183	M611T30	11476	211409	128845	1.11889e-12	3.57349e-06	0.000944207
325	M351T18_2	y	2.56961e-09	2.52813e-09	351.252	18.1966	39018		351.251	351.252	17.7748	18.27	M351T18_2	35823.2	490840	149008	5.76656e-10	0.00204787	1.38929e-05
326	M540T30	y	2.57746e-09	2.53426e-09	540.362	30.4571	31368		540.361	540.364	30.1672	30.8239	M540T30	4734.15	372834	242387	7.34497e-10	1.04872e-06	0.00268247
328	M496T30	y	2.68656e-09	2.62125e-09	496.336	30.3368	47748		496.336	496.337	30.2078	30.4859	M496T30	24080	904378	761046	1.22228e-11	3.42219e-07	0.109633
329	M360T17	y	2.70957e-09	2.63967e-09	360.192	17.1792	31344		360.191	360.192	17.1059	17.2616	M360T17	27039.7	206232	584963	5.72504e-10	7.12935e-08	6.78315e-05
330	M569T19	y	2.74963e-09	2.67162e-09	569.278	18.5238	34288		569.277	569.28	18.4864	18.567	M569T19	601850	256139	135883	3.27761e-05	1.20294e-08	0.00190978
331	M720T31	y	2.99316e-09	2.86881e-09	720.39	30.6904	25444		720.389	720.392	30.5474	30.7817	M720T31	9108.3	291602	421525	2.65249e-12	7.72278e-08	0.00857268
332	M387T27	y	2.99961e-09	2.87395e-09	387.06	26.7881	12824		387.059	387.06	26.7498	26.8531	M387T27	24652.2	277299	28265.7	3.27937e-06	0.209308	3.85862e-06
333	M311T18_1	y	3.00451e-09	2.87786e-09	311.185	18.1549	522404		311.183	311.185	18.0748	18.1798	M311T18_1	308985	5.95707e+06	2.62349e+06	9.09856e-08	5.29868e-06	7.57527e-05
334	M414T20	y	3.0525e-09	2.91604e-09	414.166	20.1714	23068		414.165	414.166	20.1708	20.2057	M414T20	82905.2	366623	650331	1.68626e-12	6.95007e-08	0.00052193
335	M536T15	y	3.07628e-09	2.93489e-09	536.276	15.1828	15348		536.276	536.278	14.9856	15.2781	M536T15	434281	101022	45677.7	1.82463e-05	9.2547e-09	0.051018
336	M325T20_2	y	3.11781e-09	2.96768e-09	325.2	19.812	89152		325.2	325.2	19.6632	20.1742	M325T20_2	78190.3	2.68961e+06	863077	2.68397e-11	0.000742794	2.4967e-05
337	M564T30_1	y	3.1254e-09	2.97365e-09	564.361	30.2508	14250		564.36	564.364	30.1457	30.3372	M564T30_1	4697.22	122337	84885.7	1.90933e-08	3.44264e-07	0.00569595
338	M289T21	y	3.18221e-09	3.01848e-09	289.164	20.9871	28140		289.163	289.165	20.8351	21.1931	M289T21	52053.7	848545	693622	3.24544e-09	2.56177e-07	0.0630208
340	M495T30	y	3.29136e-09	3.10393e-09	495.332	30.3368	149730		495.332	495.334	30.2078	30.4859	M495T30	56100.2	2.72688e+06	2.34731e+06	1.16347e-10	3.08868e-07	0.165001
341	M527T2	y	3.37967e-09	3.17305e-09	527.395	2.2652	16120		527.395	527.396	2.23812	2.28344	M527T2	15261.1	112418	61363.5	9.07939e-07	7.91284e-09	0.00018484
343	M480T30	y	3.63994e-09	3.37327e-09	480.341	30.2895	39026		480.34	480.342	30.1672	30.4376	M480T30	11010.8	309488	315135	1.58259e-11	1.86631e-07	0.858658
345	M164T26	y	3.70901e-09	3.42554e-09	164.064	25.7105	20888		164.063	164.064	25.6048	25.9007	M164T26	13808.5	134184	585272	1.89993e-10	1.18861e-07	3.28529e-05
347	M507T30_1	y	3.85397e-09	3.53408e-09	507.3	30.299	67312		507.298	507.301	30.1964	30.4474	M507T30_1	25673.2	926893	600085	3.56987e-10	1.79467e-06	0.00279011
348	M507T30_2	y	3.88809e-09	3.55941e-09	507.368	30.2681	117322		507.368	507.37	30.1428	30.428	M507T30_2	18228.7	811935	863839	1.34505e-14	1.92016e-07	0.555927
349	M312T18	y	3.8974e-09	3.5663e-09	312.224	18.1549	158344		312.223	312.224	18.0748	18.6902	M312T18	81326.2	1.62213e+06	775052	2.4385e-07	9.35363e-07	0.000148031
351	M396T18	y	3.93201e-09	3.59188e-09	396.281	18.1212	10404		396.281	396.282	18.1134	18.1358	M396T18	56359.1	189113	116259	5.86743e-07	1.50541e-06	6.99606e-05
352	M267T31	y	4.04152e-09	3.679e-09	267.132	31.4332	17368		267.132	267.133	31.3368	31.4571	M267T31	294266	74027.2	45672.3	1.70824e-05	1.16946e-07	0.00570489
354	M323T15	y	4.39218e-09	3.95387e-09	323.098	14.791	43062		323.097	323.098	14.7665	14.8167	M323T15	276355	1.66776e+06	368929	2.36698e-06	0.0360285	5.39174e-06
355	M434T30	y	4.53443e-09	4.06366e-09	434.299	30.2766	23260		434.299	434.3	30.151	30.428	M434T30	9508.56	94148.2	121466	1.6746e-09	9.24032e-08	0.0340277
356	M509T30_2	y	4.65016e-09	4.15225e-09	509.383	30.255	33106		509.382	509.385	30.1345	30.4183	M509T30_2	6520.06	265494	196914	4.7984e-13	1.21063e-06	0.018633
357	M425T18_1	y	4.67739e-09	4.173e-09	425.289	18.4065	45898		425.288	425.289	18.3296	18.4773	M425T18_1	223772	1.4952e+06	580165	6.81496e-07	2.01003e-05	2.30184e-05
358	M573T30	y	4.75413e-09	4.23129e-09	573.453	30.1931	105104		573.452	573.455	30.0256	30.3791	M573T30	65950.5	465259	820969	3.71609e-06	2.77326e-08	0.000898382
359	M651T18	y	4.88781e-09	4.33217e-09	651.446	17.681	10180		651.445	651.446	17.6576	17.6868	M651T18	38020	311475	255050	1.18401e-11	7.50908e-07	0.0564145
361	M440T32	y	5.07993e-09	4.47569e-09	440.24	31.5814	14532		440.239	440.241	31.4575	31.6456	M440T32	22159.3	198049	198729	1.93682e-10	2.26961e-07	0.971413
362	M491T30_1	y	5.10827e-09	4.49671e-09	491.302	30.3025	30480		491.301	491.303	30.1672	30.4571	M491T30_1	18830.5	482814	321918	1.80683e-08	7.51951e-07	0.0042164
364	M217T3	y	5.36123e-09	4.68276e-09	217.09	2.56418	43056		217.09	217.09	2.56417	2.57226	M217T3	13931.5	182203	48023.6	6.04114e-08	0.00434394	1.51158e-05
365	M213T19_1	y	5.45746e-09	4.75279e-09	213.042	18.7726	89296		213.041	213.042	18.708	18.8091	M213T19_1	46229.5	369588	782392	5.44452e-08	8.6804e-08	0.000335344
366	M221T18_2	y	5.5579e-09	4.82544e-09	221.083	18.226	281306		221.082	221.084	18.1594	18.2557	M221T18_2	63333.1	1.2099e+06	1.92866e+06	9.24068e-11	1.07905e-07	0.00359516
367	M499T33	y	5.59354e-09	4.85111e-09	499.307	33.3675	44186		499.305	499.309	33.3402	33.4325	M499T33	870218	110295	20706.9	2.12494e-05	7.78595e-08	0.0483605
368	M241T33	y	5.63519e-09	4.88104e-09	241.108	32.8699	305208		241.106	241.108	32.5945	32.8998	M241T33	3.48378e+06	286129	175637	1.44087e-05	2.88011e-07	0.00169609
369	M139T15	y	5.8014e-09	4.99972e-09	139.006	15.1274	22314		139.006	139.006	14.9979	15.1586	M139T15	21122.1	217637	54858.1	3.71526e-08	0.0150316	1.26953e-05
370	M360T39	y	5.83358e-09	5.02257e-09	360.205	38.8269	11582		360.205	360.205	38.7636	38.9161	M360T39	12288.5	327219	101192	1.85449e-08	0.000657492	3.0665e-05
371	M328T19	y	5.97919e-09	5.12537e-09	328.221	18.6955	47474		328.22	328.222	18.639	18.7259	M328T19	199591	672394	381431	6.28206e-07	7.96564e-06	4.63042e-05
372	M371T31	y	6.05596e-09	5.17921e-09	371.155	31.3928	11782		371.153	371.156	31.307	31.4763	M371T31	21677.5	160639	131931	2.0245e-07	9.76364e-08	0.0574228
374	M583T30	y	6.05931e-09	5.18155e-09	583.384	30.3277	27048		583.383	583.386	30.1753	31.1624	M583T30	18090.7	486887	284117	7.83276e-13	8.79756e-06	0.00105931
375	M295T18_3	y	6.15451e-09	5.24795e-09	295.314	17.9208	106910		295.313	295.315	17.8942	17.9748	M295T18_3	55918.8	954784	332795	4.69168e-09	0.00053243	3.90706e-05
376	M162T4	y	6.19111e-09	5.27338e-09	162.048	4.10266	51026		162.048	162.049	4.04772	4.1418	M162T4	173449	3.07743e+06	843864	8.83979e-07	9.62369e-05	1.97892e-05
377	M596T30	y	6.31896e-09	5.36178e-09	596.425	30.2566	14390		596.424	596.427	30.1345	30.3986	M596T30	6852.76	129968	92107.6	2.0744e-08	6.22924e-07	0.0094151
378	M467T30	y	6.40504e-09	5.42092e-09	467.301	30.3411	33122		467.301	467.303	30.2157	30.4955	M467T30	35637.7	603042	481230	7.43821e-11	8.73966e-07	0.0525755
379	M439T40	y	6.41864e-09	5.43023e-09	439.163	39.7613	15078		439.162	439.165	39.6277	39.8205	M439T40	17386	309259	90664	5.06563e-08	0.00115409	2.49122e-05
380	M99T27	y	6.58816e-09	5.55299e-09	99.0441	26.8001	26100		99.0433	99.0444	26.6788	26.9121	M99T27	25815.4	36261.7	445336	0.000128057	3.35126e-07	1.539e-05
381	M397T16	y	6.8408e-09	5.73426e-09	397.332	15.8953	193818		397.33	397.332	15.7549	15.9895	M397T16	4.20114e+06	838512	354738	2.43453e-05	5.4923e-09	0.143421
384	M118T34	y	7.34458e-09	6.08984e-09	118.022	33.7997	20806		118.022	118.022	33.7841	33.8019	M118T34	284266	64416	54767.3	5.76824e-06	3.29278e-07	0.467709
386	M269T19	y	7.55485e-09	6.23598e-09	269.112	18.637	222836		269.112	269.113	18.5809	18.6602	M269T19	70940.4	419132	1.45218e+06	5.30802e-06	1.44871e-07	6.75748e-05
387	M374T15	y	7.68205e-09	6.32375e-09	374.208	14.5037	743456		374.201	374.209	14.1336	14.8261	M374T15	172489	1.16885e+07	2.28533e+07	1.34074e-07	9.07512e-08	0.000938871
388	M331T18	y	7.75257e-09	6.37221e-09	331.229	17.7506	109322		331.228	331.23	17.7196	17.7858	M331T18	33380.6	755936	706530	1.22585e-12	5.13746e-07	0.528775
389	M332T18	y	7.78032e-09	6.39124e-09	332.232	17.7412	27314		332.232	332.233	17.7196	17.7727	M332T18	29106.7	165459	171824	1.66271e-09	2.39242e-07	0.684562
390	M503T17	y	7.88136e-09	6.46033e-09	503.374	16.6282	13538		503.374	503.374	16.5711	16.6825	M503T17	25435.8	261007	491936	3.66812e-09	1.23628e-07	0.000917177
391	M531T3_1	y	8.00833e-09	6.54673e-09	531.333	2.79338	176970		531.332	531.334	2.73135	3.12487	M531T3_1	847064	154043	85612.2	2.32785e-05	1.0658e-07	0.100051
393	M389T30_2	y	8.22846e-09	6.69543e-09	389.269	30.451	10724		389.269	389.27	30.3047	30.5526	M389T30_2	7778.2	109608	145086	1.44419e-12	1.91253e-07	0.0323272
394	M191T3	y	8.37513e-09	6.79374e-09	191.11	2.53988	204504		191.11	191.111	2.53797	2.54812	M191T3	60640.2	950025	341178	4.89951e-07	2.77462e-05	5.10065e-05
395	M263T21	y	8.42375e-09	6.8262e-09	263.13	20.8243	20890		263.13	263.131	20.813	20.8356	M263T21	58290.9	282769	248894	5.88429e-06	2.05029e-11	0.165958
396	M461T22	y	8.53751e-09	6.90188e-09	461.247	22.2067	34674		461.247	461.249	22.1329	22.3524	M461T22	451592	91804	103928	1.01833e-05	4.47583e-07	0.366821
397	M551T40	y	8.67226e-09	6.99106e-09	551.217	40.0491	26354		551.216	551.219	39.8988	40.1233	M551T40	20793.3	776810	764441	1.4505e-08	2.07626e-07	0.883447
399	M585T15	y	8.82323e-09	7.09038e-09	585.452	15.3045	48570		585.452	585.453	15.1746	16.2673	M585T15	38111.8	558568	2.32791e+06	7.81757e-05	1.42781e-07	6.15645e-05
401	M236T40_1	n	9.50138e-09	7.55271e-09	235.565	40.0703	26886		235.565	235.565	39.9278	40.2069	M236T40_1	8036.98	604610	357834	8.70955e-08	1.28409e-06	0.00180414
403	M343T19_1	y	9.90799e-09	7.82514e-09	343.168	18.5521	47110		343.168	343.169	18.5428	18.5554	M343T19_1	89761.2	729918	564720	1.19718e-11	1.89821e-06	0.0273133
404	M331T15_1	y	9.91701e-09	7.83115e-09	331.085	14.6062	61508		331.085	331.086	14.4924	14.8028	M331T15_1	1.04113e+06	152579	90472.9	1.95343e-05	3.41705e-07	0.0740573
405	M227T33_1	y	9.98274e-09	7.87485e-09	227.022	33.4955	23796		227.022	227.022	33.4652	33.5242	M227T33_1	42388.5	285581	77678.9	9.67056e-07	0.0100837	1.34177e-05
406	M210T15	y	1.00541e-08	7.92218e-09	210.069	14.9727	21600		210.069	210.069	14.8848	15.0023	M210T15	412168	115683	62566.3	3.71935e-05	2.84219e-07	4.48868e-05
407	M329T39	y	1.0066e-08	7.93008e-09	329.103	39.3933	57082		329.102	329.104	39.3685	39.4771	M329T39	991683	88223.2	49955.6	2.13236e-05	4.19916e-07	0.00745648
408	M563T30_1	y	1.09694e-08	8.57198e-09	563.291	30.245	31690		563.291	563.292	30.1266	30.3022	M563T30_1	15297.4	255050	155869	2.82442e-07	5.50465e-07	0.00192307
409	M362T31	y	1.17629e-08	9.12737e-09	362.19	30.6575	31932		362.19	362.192	30.5882	30.8168	M362T31	30379.6	703776	892731	1.03566e-05	3.77527e-09	0.0680873
412	M482T30	y	1.20784e-08	9.34605e-09	482.356	30.2442	14154		482.356	482.358	30.1428	30.3303	M482T30	3352.99	104770	85084.3	4.44282e-11	1.32377e-06	0.0888407
413	M357T2_1	y	1.22133e-08	9.43915e-09	357.211	2.16135	11588		357.21	357.211	2.14048	2.18633	M357T2_1	16362.7	132543	86772.8	2.41174e-08	2.93116e-06	0.00266708
414	M269T25	y	1.23091e-08	9.50515e-09	269.124	24.7864	14798		269.124	269.125	24.7327	24.8366	M269T25	211438	23515.7	19563.6	2.18719e-05	5.45154e-07	0.0150766
415	M471T40	y	1.25485e-08	9.66954e-09	471.136	40.0785	109960		471.136	471.138	39.9345	40.1903	M471T40	27274.2	3.02771e+06	1.8077e+06	5.80008e-08	2.08898e-06	0.00231413
416	M342T32	y	1.28986e-08	9.9088e-09	342.199	32.1875	22782		342.199	342.2	31.7747	32.2273	M342T32	44549	444607	670881	4.03652e-07	9.3801e-08	0.00753002
417	M589T32	y	1.37376e-08	1.04761e-08	589.304	31.9907	15736		589.303	589.306	31.9733	32.001	M589T32	234181	52740	44812.2	1.66496e-05	5.39625e-07	0.310268
418	M144T16	y	1.38341e-08	1.05408e-08	144.102	15.8146	56404		144.102	144.102	15.7803	15.8462	M144T16	1.0197e+06	76250.9	47461.6	2.45392e-05	5.78591e-07	0.000469333
419	M275T18	y	1.40074e-08	1.06568e-08	275.166	18.2029	26716		275.165	275.166	18.1311	18.2649	M275T18	48855.2	256298	198025	1.92874e-07	5.6468e-07	0.017866
420	M574T30	y	1.41241e-08	1.07347e-08	574.456	30.2248	44030		574.455	574.458	30.1021	30.3791	M574T30	27325.2	194166	327564	4.4164e-06	6.62657e-08	0.00227889
421	M285T32_1	y	1.44111e-08	1.09255e-08	285.134	32.3575	18290		285.133	285.134	32.2748	32.5195	M285T32_1	97846.3	601340	528172	3.16258e-08	1.09777e-06	0.165236
422	M619T19	y	1.48376e-08	1.12075e-08	619.245	19.0989	13078		619.245	619.246	19.0603	19.1551	M619T19	54692.2	325753	61571.1	8.49359e-06	0.0726121	1.04943e-05
423	M591T30_2	y	1.48459e-08	1.12129e-08	591.462	30.2163	89046		591.462	591.464	30.094	30.3695	M591T30_2	19357.6	581758	663809	1.72683e-09	3.13458e-07	0.275685
424	M553T30_2	y	1.51836e-08	1.14346e-08	553.408	30.2594	25616		553.408	553.41	30.1345	30.4085	M553T30_2	8584.6	171548	154775	9.51432e-13	1.05517e-06	0.365259
426	M526T30	y	1.57417e-08	1.17983e-08	526.382	30.2649	12432		526.382	526.383	30.151	30.3652	M526T30	5833.6	111056	81934.2	8.87071e-07	1.09113e-07	0.0215222
427	M371T14	y	1.57618e-08	1.18112e-08	371.189	14.4787	151268		371.189	371.19	14.2989	14.734	M371T14	36499.5	1.3283e+06	4.87206e+06	1.90467e-07	2.88252e-07	0.000117045
428	M258T34	n	1.57941e-08	1.18322e-08	257.648	33.5672	21228		257.648	257.649	33.5435	33.6501	M258T34	316281	40381.4	18505.9	3.26669e-05	4.08301e-07	0.0340634
429	M508T30_1	y	1.69507e-08	1.25879e-08	508.302	30.2635	24094		508.301	508.304	30.1795	30.319	M508T30_1	14645.9	299781	232521	1.41939e-06	3.4553e-08	0.0483472
431	M491T30_2	y	1.71583e-08	1.27222e-08	491.372	30.2735	25038		491.372	491.373	30.1709	30.4183	M491T30_2	5339.39	119497	138494	6.28087e-08	1.97608e-07	0.229099
432	M381T27	y	1.72172e-08	1.27602e-08	381.214	26.5952	10160		381.213	381.214	26.5344	26.6364	M381T27	128938	17405.4	10064.5	3.19358e-05	6.03232e-07	0.000948567
435	M339T33	y	1.82816e-08	1.34414e-08	339.111	32.7823	30886		339.111	339.113	32.7432	32.8877	M339T33	73428.3	431546	311804	3.24081e-10	5.09005e-06	0.00882512
436	M501T19_1	y	1.85811e-08	1.36311e-08	501.284	18.9252	61800		501.283	501.286	18.8542	18.966	M501T19_1	1.09917e+06	484814	176255	0.000216433	1.16962e-09	0.00537727
438	M537T31	y	1.90339e-08	1.39164e-08	537.343	30.9825	26706		537.342	537.345	30.8545	31.0793	M537T31	24954.6	665542	445097	4.87391e-08	1.84834e-06	0.00785538
439	M563T30_3	y	1.93624e-08	1.41221e-08	563.431	30.2422	19304		563.43	563.433	30.1184	30.389	M563T30_3	11209.7	127411	112313	3.94512e-09	8.60944e-07	0.263448
440	M319T18_1	y	1.97204e-08	1.43452e-08	319.083	18.0249	244356		319.082	319.084	18.0051	18.0946	M319T18_1	40989.8	1.24376e+06	1.37049e+06	1.9963e-10	4.98895e-07	0.422041
441	M375T31	y	2.00998e-08	1.45803e-08	375.184	30.6574	234656		375.183	375.185	30.523	30.7549	M375T31	126314	7.31347e+06	5.19301e+06	4.4219e-07	3.0244e-07	0.0184719
442	M330T19	y	2.02514e-08	1.46739e-08	330.235	18.6893	63250		330.234	330.235	18.6161	18.7193	M330T19	150585	1.18063e+06	688827	6.48644e-08	9.11055e-06	0.000954299
443	M587T15	y	2.07016e-08	1.49506e-08	587.468	15.2115	232366		587.468	587.469	15.0964	15.4537	M587T15	410759	6.19494e+06	1.22933e+07	6.82376e-05	3.22528e-08	0.00119389
444	M406T31	y	2.07862e-08	1.50024e-08	406.161	31.0862	17432		406.161	406.162	30.9471	31.1121	M406T31	32865.9	592844	590436	1.5353e-05	7.39131e-11	0.971583
445	M485T35	y	2.12878e-08	1.53081e-08	485.328	35.3895	48244		485.327	485.33	35.2888	35.5002	M485T35	858572	62655.2	25760.7	3.41167e-05	6.78719e-07	0.0469315
447	M655T30	y	2.17377e-08	1.55805e-08	655.441	30.2627	21968		655.44	655.442	30.2449	30.4397	M655T30	11875.2	227214	90927.9	3.65861e-06	2.86586e-08	0.000149727
449	M367T33	y	2.25866e-08	1.60896e-08	367.106	33.1814	17644		367.105	367.106	32.8547	33.2731	M367T33	24868.1	280416	401424	1.60084e-06	9.47084e-08	0.0171756
450	M492T30	y	2.27898e-08	1.62105e-08	492.305	30.2627	11050		492.305	492.306	30.1834	30.3801	M492T30	10700.6	148573	97748.2	1.45932e-08	4.36329e-06	0.00562033
451	M209T18_1	y	2.31004e-08	1.63946e-08	209.061	18.3041	316508		209.06	209.061	18.2866	18.3832	M209T18_1	107282	2.19108e+06	1.59684e+06	4.22114e-07	3.62665e-07	0.022997
452	M637T18	y	2.38821e-08	1.68545e-08	637.467	17.5208	106926		637.467	637.468	17.4387	17.5504	M637T18	9335.9	1.49337e+06	1.1216e+06	6.22335e-10	2.69666e-06	0.0419134
453	M357T32_1	y	2.39272e-08	1.68808e-08	357.191	32.0295	201894		357.19	357.192	31.9502	32.144	M357T32_1	83399.9	1.37415e+06	3.5217e+06	2.67723e-05	1.57405e-07	0.000386065
454	M311T38	y	2.42923e-08	1.70937e-08	311.09	37.9379	14300		311.089	311.091	37.8734	38.0428	M311T38	21165.3	243437	104798	1.23304e-09	0.000377419	0.00017374
455	M369T23	y	2.45655e-08	1.72523e-08	369.188	22.8673	12016		369.187	369.189	22.8422	22.9967	M369T23	189737	63381.9	56775.5	3.48838e-05	8.30269e-07	0.0333903
456	M136T18	y	2.49939e-08	1.74997e-08	136.031	17.6718	46156		136.03	136.031	17.5294	17.733	M136T18	900148	352477	246887	4.03189e-05	3.15696e-07	0.0258906
457	M357T18	y	2.5638e-08	1.78688e-08	357.249	18.4308	16942		357.249	357.25	18.3745	18.5738	M357T18	149109	370771	241170	2.50396e-06	6.96282e-05	2.54544e-05
459	M267T18_2	y	2.63514e-08	1.82738e-08	267.164	18.1291	106502		267.164	267.164	18.1271	18.1311	M267T18_2	77364.1	668034	548106	1.70691e-06	6.62779e-08	0.0917013
461	M462T22_1	n	2.6649e-08	1.84416e-08	461.749	22.268	17772		461.748	461.751	22.1425	22.362	M462T22_1	222436	33904.4	31493.4	3.3016e-05	9.69156e-07	0.438707
463	M330T29	y	2.77059e-08	1.90316e-08	330.13	29.1039	14680		330.13	330.131	29.0955	29.1416	M330T29	123143	17136	11636.6	3.98806e-05	9.10566e-07	0.00341598
464	M373T18	y	2.77098e-08	1.90337e-08	373.237	17.9974	122472		373.236	373.237	17.9671	18.0147	M373T18	640786	127697	130005	2.93811e-05	1.11664e-06	0.814238
465	M578T30	y	2.79113e-08	1.91453e-08	578.414	30.245	11302		578.413	578.416	30.1266	30.3466	M578T30	4801.55	85207.5	79545.3	8.1837e-10	1.05924e-06	0.558212
466	M267T33	y	2.80784e-08	1.92375e-08	267.089	33.0418	53642		267.089	267.09	32.964	33.085	M267T33	88532.3	979739	368628	5.3205e-06	2.20647e-08	9.9426e-05
467	M385T32	y	2.85379e-08	1.949e-08	385.222	31.8545	20568		385.221	385.223	31.7667	31.9146	M385T32	66937.8	807307	365366	1.56379e-06	2.98054e-06	0.000256789
468	M182T14	y	2.86404e-08	1.95461e-08	182.056	14.1242	15360		182.055	182.056	14.0776	14.1708	M182T14	28738.9	201088	77075	2.9132e-09	0.00336876	7.11694e-05
469	M320T18	y	2.87538e-08	1.96081e-08	320.123	18.054	42404		320.123	320.124	18.0121	18.0946	M320T18	63213.7	307900	291847	3.51014e-08	6.30879e-07	0.584826
470	M424T31	y	2.89245e-08	1.97012e-08	424.173	30.5055	12042		424.172	424.174	30.3933	30.5857	M424T31	13184.7	237216	201071	2.93244e-07	3.54583e-07	0.180378
471	M571T30	y	2.9387e-08	1.99524e-08	571.436	30.2139	18408		571.435	571.437	30.1021	30.3497	M571T30	17315.4	72499.3	140956	2.28808e-05	1.3798e-07	0.000861327
472	M592T30	y	3.01366e-08	2.03562e-08	592.466	30.2163	35056		592.465	592.468	30.094	30.3695	M592T30	8455.02	229609	256811	3.60074e-09	5.50116e-07	0.372926
473	M541T30	y	3.03043e-08	2.04459e-08	541.373	30.2635	18504		541.371	541.375	30.0997	30.384	M541T30	20560.6	289905	213795	1.71263e-07	1.32319e-06	0.0240064
474	M311T18_2	y	3.04566e-08	2.05273e-08	311.221	18.1642	879912		311.219	311.222	17.6712	19.1422	M311T18_2	404542	7.97876e+06	3.46128e+06	2.35632e-06	1.12497e-06	0.000260988
475	M323T27	y	3.0879e-08	2.0752e-08	323.097	26.7395	19018		323.097	323.099	26.5961	26.9324	M323T27	24999.7	381310	239766	1.11788e-08	8.6204e-06	0.00403209
476	M421T31_1	y	3.10714e-08	2.08539e-08	421.153	31.4887	20850		421.152	421.153	31.0788	31.602	M421T31_1	93882	1.03098e+06	843145	6.66883e-07	2.41263e-07	0.101271
478	M650T17	y	3.12055e-08	2.09248e-08	649.504	16.6954	38576		649.502	649.504	16.5208	17.4419	M650T17	20556.1	993936	581449	8.37276e-07	7.72351e-07	0.00274007
479	M525T30_2	y	3.17048e-08	2.11876e-08	525.377	30.2798	34962		525.374	525.379	30.0803	30.7876	M525T30_2	18951.8	272458	259875	4.29588e-10	1.38542e-06	0.67849
480	M204T41	y	3.21352e-08	2.14127e-08	204.09	40.9281	58254		204.09	204.091	40.6685	41.1475	M204T41	14926.7	1.63766e+06	1.52287e+06	2.42893e-13	1.58101e-06	0.560912
481	M151T13	y	3.22736e-08	2.14848e-08	151.06	12.772	50182		151.06	151.06	12.5748	13.1263	M151T13	2.0625e+06	463206	448219	2.73341e-05	2.66879e-08	0.925753
482	M593T30_2	y	3.23814e-08	2.15408e-08	593.476	30.2163	24924		593.476	593.479	30.094	30.3695	M593T30_2	5359.54	243493	172011	2.94202e-10	5.54549e-06	0.0202306
483	M700T2_2	y	3.34362e-08	2.21232e-08	699.541	2.39421	19686		699.54	699.542	2.36854	2.42034	M700T2_2	115414	24270.6	22728	3.07366e-05	1.0365e-06	0.669742
484	M238T18	y	3.3861e-08	2.2356e-08	238.081	17.7938	28360		238.081	238.081	17.7596	17.8302	M238T18	68122.9	437594	321992	4.29992e-07	8.06212e-07	0.0160885
485	M381T32	y	3.40591e-08	2.24642e-08	381.16	31.7117	21024		381.159	381.16	31.6497	31.7774	M381T32	36707.5	482608	352470	5.9512e-09	3.73646e-06	0.0235544
486	M117T34	y	3.46109e-08	2.27645e-08	117.018	33.7928	404724		117.017	117.019	33.7712	33.8508	M117T34	6.36222e+06	1.02616e+06	917980	2.38882e-05	1.18219e-06	0.675742
487	M638T18	n	3.47013e-08	2.28136e-08	638.47	17.5124	45820		638.47	638.471	17.4387	17.5586	M638T18	13158.5	662794	484976	1.4746e-10	4.90476e-06	0.0321348
488	M207T34	y	3.50401e-08	2.29969e-08	206.996	34.2541	34752		206.996	206.996	34.2213	34.296	M207T34	30969.8	458433	280779	5.86221e-06	7.94116e-10	0.00323862
490	M551T30_1	y	3.58759e-08	2.34579e-08	551.324	30.2346	55818		551.324	551.326	30.1795	30.3088	M551T30_1	22208.6	566149	361121	4.65978e-09	9.12047e-06	0.00604069
492	M311T33	y	3.69903e-08	2.40716e-08	311.115	32.5853	135476		311.113	311.116	32.5023	33.0696	M311T33	54942.4	1.77156e+06	1.46073e+06	4.44351e-09	1.91398e-06	0.141656
493	M373T32	y	3.95057e-08	2.54354e-08	373.185	32.132	77814		373.183	373.186	32.068	32.1938	M373T32	97856	949539	1.43235e+06	2.15848e-06	1.66958e-07	0.0118692
494	M533T3_1	y	4.06306e-08	2.6036e-08	533.348	2.80613	310638		533.348	533.349	2.78165	3.26825	M533T3_1	1.21208e+06	331935	127119	0.000110265	6.24714e-07	0.000193773
495	M293T40	y	4.06412e-08	2.60416e-08	293.211	40.0417	19140		293.211	293.212	39.8945	40.1569	M293T40	12691	426992	214203	2.28602e-08	4.25634e-05	0.00087456
496	M354T32	y	4.07323e-08	2.609e-08	354.113	31.8885	16452		354.112	354.114	31.8553	31.8907	M354T32	45894.9	272003	174797	2.41191e-11	3.18077e-05	0.00276573
497	M621T17	y	4.09244e-08	2.61919e-08	621.472	16.8939	40678		621.472	621.473	16.6845	17.2445	M621T17	36443.7	1.45933e+06	2.14787e+06	3.52452e-05	1.71775e-08	0.0200082
498	M637T16_2	y	4.1219e-08	2.63479e-08	637.257	15.5717	12274		637.256	637.257	15.5563	15.591	M637T16_2	21139	198145	23910.8	1.64904e-05	0.176263	1.9459e-05
499	M201T12	y	4.1367e-08	2.64261e-08	201.05	12.3758	27724		201.05	201.051	12.2539	12.4661	M201T12	106238	650372	91043	1.95007e-05	0.15442	1.50911e-05
500	M308T30	y	4.2597e-08	2.70723e-08	308.119	30.2317	52650		308.118	308.119	30.2139	30.4356	M308T30	602907	137979	29747.1	0.000117073	4.5209e-08	0.0442369
501	M892T17	y	4.26064e-08	2.70772e-08	891.558	17.4386	10308		891.556	891.561	17.4039	17.4575	M892T17	50028.7	10682.6	10944.8	3.74407e-05	1.53318e-06	0.763101
503	M139T19	y	4.34013e-08	2.74913e-08	139.004	18.929	377782		139.004	139.005	18.9135	18.9311	M139T19	43598	2.25287e+06	49788.6	1.87412e-05	0.342632	1.91595e-05
504	M519T17_2	y	4.34516e-08	2.75174e-08	519.368	17.3863	16184		519.367	519.368	17.295	17.4431	M519T17_2	47726.8	287610	392189	5.11679e-12	6.4327e-07	0.027983
505	M323T16	y	4.40873e-08	2.78465e-08	323.097	16.2565	23792		323.097	323.098	16.2118	16.3013	M323T16	105166	652649	408446	4.22462e-06	5.3334e-08	0.00213606
506	M281T33	y	4.47185e-08	2.81715e-08	281.105	32.913	152240		281.105	281.106	32.8306	32.9777	M281T33	56324.4	1.83222e+06	587614	8.654e-06	5.1427e-12	0.000117448
507	M573T19	y	4.4916e-08	2.82728e-08	573.275	18.7227	10344		573.274	573.276	18.7007	18.7393	M573T19	68902.2	157903	139417	6.94756e-09	3.54032e-06	0.0889065
508	M369T16	y	4.52012e-08	2.84189e-08	369.3	16.1063	67766		369.299	369.301	15.5503	16.2239	M369T16	1.15732e+06	251689	117996	7.56653e-05	3.75944e-07	0.0521358
509	M274T21	y	4.72706e-08	2.94685e-08	274.172	20.8722	96658		274.172	274.173	20.765	20.966	M274T21	40377.6	2.30403e+06	1.25118e+06	5.11209e-06	1.36929e-08	0.001832
510	M329T38	y	4.73815e-08	2.95243e-08	329.103	37.8697	100930		329.102	329.105	37.8442	37.9116	M329T38	2.0047e+06	78441.5	23241.8	5.10104e-05	1.45246e-06	0.0238765
512	M323T18_2	y	4.84581e-08	3.00629e-08	323.257	17.6498	16514		323.257	323.258	17.5964	17.6947	M323T18_2	98546.2	242780	244349	3.98145e-06	1.8998e-07	0.92841
514	M547T21	y	4.99919e-08	3.08221e-08	547.348	20.8483	10198		547.347	547.349	20.8427	20.9372	M547T21	30160.7	111197	42009.9	1.72073e-06	0.0320109	3.20888e-05
515	M412T16	y	5.07704e-08	3.12038e-08	412.351	15.7592	35588		412.35	412.352	15.0292	15.8221	M412T16	958110	140857	119604	5.07778e-05	1.18449e-06	0.47094
516	M330T39	y	5.1623e-08	3.16192e-08	330.106	39.3891	11558		330.106	330.108	39.3601	39.4603	M330T39	205457	52054.8	36266	6.52627e-05	1.25276e-06	0.00528866
518	M425T32	y	5.19665e-08	3.17857e-08	425.183	31.8325	51262		425.183	425.185	31.6914	31.8885	M425T32	68430.4	1.68283e+06	1.40412e+06	2.78173e-06	8.5875e-08	0.170794
519	M312T17	y	5.21593e-08	3.1879e-08	312.207	17.4414	21578		312.207	312.207	17.4329	17.4781	M312T17	19971.8	141483	83884.4	2.24151e-08	2.97029e-05	0.00169343
520	M594T18	y	5.24135e-08	3.20017e-08	594.481	17.9235	17588		594.48	594.481	17.3604	17.9672	M594T18	12775.2	142259	77820.2	5.02793e-09	6.6238e-05	0.00113192
521	M216T18	y	5.24242e-08	3.20068e-08	216.068	18.284	36360		216.067	216.068	18.2101	18.3043	M216T18	27329.1	211054	154878	1.21676e-08	5.67572e-06	0.0213421
522	M237T14	y	5.25465e-08	3.20658e-08	237.079	13.8557	82842		237.079	237.079	13.7677	13.9807	M237T14	138018	1.70715e+06	1.50231e+06	3.47336e-08	1.35588e-06	0.298453
523	M443T30	y	5.26239e-08	3.21031e-08	443.316	30.3397	16584		443.315	443.316	30.2735	30.4183	M443T30	7033.99	45414.8	71273.8	4.94192e-11	6.40339e-07	0.00758885
524	M304T31	y	5.29508e-08	3.22603e-08	304.129	31.2667	64702		304.129	304.13	31.1731	31.3276	M304T31	21348.7	369905	1.00994e+06	6.89945e-05	3.00726e-07	0.000480495
525	M239T36	y	5.30869e-08	3.23257e-08	238.986	35.7664	218384		238.985	238.986	35.6809	35.8271	M239T36	36259.5	3.52989e+06	3.22641e+06	1.03566e-06	2.52316e-07	0.491323
526	M394T3	y	5.31773e-08	3.23691e-08	394.279	2.88388	19324		394.278	394.28	2.8729	2.90132	M394T3	194139	20737	13189.9	5.65471e-05	1.39224e-06	0.100835
527	M273T21_2	y	5.32926e-08	3.24243e-08	273.169	20.8558	692920		273.169	273.17	20.7711	20.9427	M273T21_2	134870	1.6271e+07	7.4237e+06	5.26685e-06	4.99702e-08	0.000649903
528	M391T40	y	5.47853e-08	3.31728e-08	391.179	40.0621	35584		391.178	391.18	39.9079	40.1987	M391T40	17106	883366	504108	9.79247e-07	1.84249e-06	0.00291226
532	M303T31	y	5.74083e-08	3.44707e-08	303.126	31.2634	395418		303.126	303.127	31.1727	31.3276	M303T31	41303.3	2.10996e+06	6.12724e+06	2.93837e-05	4.21824e-07	0.000447898
533	M393T3	y	5.88443e-08	3.51721e-08	393.276	2.9028	73152		393.275	393.278	2.86533	3.85648	M393T3	822766	60769.1	33526.9	5.89463e-05	1.6261e-06	0.0692096
534	M545T30	y	5.89176e-08	3.52077e-08	545.421	30.2649	15420		545.42	545.422	30.1102	30.3986	M545T30	22342	81124.4	98115.7	0.000115736	5.00461e-07	0.00568494
535	M589T30	n	5.8993e-08	3.52444e-08	589.448	30.2206	81774		589.447	589.449	30.1021	30.3791	M589T30	25108	652086	1.05349e+06	1.5721e-07	4.55066e-07	0.00945542
536	M349T33	y	5.90044e-08	3.52499e-08	349.095	32.7212	17628		349.095	349.096	32.6372	32.8001	M349T33	54327.3	294458	390120	0.000185473	3.87998e-11	0.0402955
538	M333T15	y	5.97621e-08	3.56171e-08	333.133	15.0211	45202		333.133	333.134	14.9109	15.1092	M333T15	881274	134900	120456	5.57259e-05	1.70438e-06	0.318029
539	M309T30	n	6.20076e-08	3.67025e-08	308.621	30.2169	19718		308.62	308.621	30.2122	30.2482	M309T30	203745	74614.8	24066.5	0.000278881	8.34049e-09	0.0168625
540	M872T31	y	6.27661e-08	3.70658e-08	871.524	30.7591	13402		871.522	871.526	30.6374	30.8431	M872T31	4338.93	319597	185975	2.24209e-13	4.3124e-05	0.00380782
541	M324T32	y	6.28396e-08	3.71009e-08	324.119	32.3027	12514		324.119	324.12	32.2856	32.3198	M324T32	48330.3	166608	73253.8	1.15994e-05	7.50081e-07	6.47368e-05
542	M299T26	y	6.31844e-08	3.72654e-08	299.135	26.04	10884		299.135	299.136	26.0287	26.0573	M299T26	114339	20779.5	13291.1	7.50494e-05	1.57146e-06	3.70304e-05
543	M378T3	n	6.3664e-08	3.74937e-08	378.285	2.81596	75878		378.284	378.285	2.8021	2.8284	M378T3	307705	92083.2	47181.9	0.000109006	6.97898e-08	0.0811389
544	M236T11	y	6.36903e-08	3.75062e-08	236.066	11.0065	39516		236.066	236.067	10.8992	11.122	M236T11	2728.81	54499.6	14869.3	6.13149e-06	6.10512e-05	8.28799e-05
546	M309T18_2	y	6.49658e-08	3.81099e-08	309.169	17.6987	170766		309.169	309.17	17.6852	17.7216	M309T18_2	106424	1.07713e+06	705604	5.35292e-06	4.14145e-08	0.00689587
547	M237T16	y	6.53095e-08	3.82718e-08	237.079	16.2917	341490		237.079	237.079	16.0584	16.6963	M237T16	324237	8.09682e+06	5.30057e+06	4.76694e-06	4.78414e-08	0.0102035
549	M99T34	y	6.76511e-08	3.93659e-08	99.0082	33.7968	19732		99.0077	99.0083	33.7673	33.8181	M99T34	297883	76460.9	120424	1.00341e-05	5.73617e-06	0.00681025
550	M375T14	y	6.79016e-08	3.9482e-08	375.203	14.4468	196872		375.203	375.205	13.6585	14.8178	M375T14	45629.5	3.96941e+06	6.90407e+06	9.32589e-07	4.04446e-07	0.00614414
551	M400T30	y	6.93417e-08	4.01464e-08	400.148	30.0187	14818		400.146	400.148	29.9826	30.0321	M400T30	122204	25614.3	15240.4	8.8072e-05	1.45819e-06	0.0011532
552	M273T5	y	6.96792e-08	4.03012e-08	273.072	4.54765	23552		273.072	273.072	4.4795	4.60776	M273T5	118159	728195	286973	2.18645e-07	0.00262054	0.00011033
553	M373T31	y	7.04366e-08	4.06476e-08	373.169	30.8589	224930		373.168	373.17	30.7707	30.9882	M373T31	84419.5	2.79702e+06	4.30192e+06	2.20823e-09	7.50639e-07	0.015911
554	M501T33_1	y	7.08778e-08	4.08487e-08	501.228	32.5251	80632		501.227	501.229	32.4443	32.5761	M501T33_1	58228.2	1.51334e+06	1.82194e+06	4.52622e-08	7.20504e-07	0.18976
555	M283T31	n	7.08929e-08	4.08556e-08	282.639	31.4272	11298		282.638	282.64	31.4042	31.4655	M283T31	203748	76217.4	30775.8	0.000236513	5.04994e-09	0.0307725
556	M398T3	y	7.15652e-08	4.11609e-08	398.266	2.82023	34046		398.265	398.266	2.79003	2.82513	M398T3	135603	33994.4	25265.1	7.15727e-05	1.4068e-06	0.0649589
557	M581T32	y	7.1935e-08	4.13284e-08	581.28	32.4779	26558		581.279	581.282	32.4431	32.5872	M581T32	520756	62420.9	28259.6	7.93769e-05	1.66105e-06	0.00306543
558	M593T18	y	7.22338e-08	4.14633e-08	593.477	17.9129	44064		593.476	593.479	17.3423	17.9672	M593T18	44759.7	356517	195129	1.1275e-08	0.000148099	0.000762686
559	M579T31	y	7.24844e-08	4.15764e-08	579.264	31.3391	25340		579.263	579.266	31.278	31.4069	M579T31	371148	115697	68303.5	0.000115823	1.34561e-06	0.000167744
560	M519T30_2	y	7.58792e-08	4.32884e-08	519.403	30.2649	13222		519.402	519.405	30.1345	30.4085	M519T30_2	4397.17	70252.3	76862.9	8.94914e-07	3.6493e-07	0.489948
562	M487T40	y	7.94674e-08	4.5078e-08	487.132	40.444	28984		487.131	487.133	40.1828	40.7729	M487T40	36692.2	1.54871e+06	693296	5.41422e-12	0.00038191	0.00065327
564	M307T31	y	8.38274e-08	4.72252e-08	307.085	31.3159	145872		307.084	307.086	31.2149	31.3825	M307T31	24339.5	1.97129e+06	1.92034e+06	8.11508e-08	1.15515e-06	0.845026
565	M651T17	y	8.38451e-08	4.72339e-08	650.508	16.6641	16978		650.507	650.508	16.5208	16.7428	M651T17	15893.5	389223	259138	6.81566e-06	2.55897e-08	0.0134826
566	M343T32	y	8.53016e-08	4.79446e-08	343.211	32.2975	44570		343.21	343.213	31.7249	32.4859	M343T32	85382.4	908534	631771	1.31387e-05	5.99201e-10	0.015667
567	M554T18	y	8.5616e-08	4.80976e-08	554.286	17.8236	107842		554.286	554.288	17.7499	18.1175	M554T18	1.73532e+06	173605	74950.2	8.40159e-05	1.84712e-06	0.027105
568	M311T17	y	8.59236e-08	4.82472e-08	311.203	17.4664	94356		311.203	311.204	17.4329	17.4932	M311T17	36330.3	654318	286696	7.60195e-09	0.00040619	0.000488566
570	M355T18_1	y	8.74312e-08	4.8978e-08	355.247	18.2661	35322		355.246	355.247	18.1828	18.319	M355T18_1	66736.1	541085	302116	3.62929e-06	1.07033e-06	0.00141195
571	M185T19	y	8.82443e-08	4.93707e-08	185.115	18.7945	47170		185.115	185.116	18.7488	18.8241	M185T19	58196.7	316551	260065	1.36335e-06	6.89931e-07	0.0949733
572	M565T16_1	y	8.82853e-08	4.93905e-08	565.249	15.9007	79026		565.248	565.25	15.5852	16.0139	M565T16_1	2.29318e+06	248235	93905.7	9.04044e-05	1.7194e-06	0.0275968
574	M331T15_2	y	9.1235e-08	5.08067e-08	331.118	14.6452	61508		331.117	331.118	14.5906	14.7261	M331T15_2	1.8247e+06	314355	237471	7.47274e-05	2.26871e-06	0.0697467
575	M327T33	y	9.63492e-08	5.32316e-08	327.111	32.9046	34316		327.11	327.111	32.8223	32.9777	M327T33	33171	206448	388914	8.2404e-05	1.82314e-07	0.00257395
576	M270T19	y	9.75253e-08	5.37839e-08	270.115	18.6537	29258		270.115	270.116	18.6417	18.6602	M270T19	36422.9	104362	194077	3.02482e-07	9.52771e-07	0.00128994
577	M509T31	y	9.77364e-08	5.38828e-08	509.312	31.09	34134		509.311	509.313	31.0045	31.1284	M509T31	30201.4	757852	526826	1.209e-07	5.76001e-06	0.0223334
578	M383T3	y	9.97627e-08	5.4829e-08	383.327	3.21383	14492		383.327	383.328	3.04545	3.45137	M383T3	184299	17031	12199	7.82887e-05	2.43298e-06	0.190118
579	M399T21	y	1.00807e-07	5.53145e-08	399.198	21.1247	10712		399.198	399.198	21.0767	21.1727	M399T21	36224.5	187434	104207	1.66003e-08	0.000205562	0.000815638
580	M552T18_1	y	1.0109e-07	5.54456e-08	552.306	18.4579	29568		552.305	552.308	18.4114	18.5	M552T18_1	427818	93453	62720.8	0.000101284	2.11644e-06	0.001708
581	M265T19	y	1.02153e-07	5.59376e-08	265.074	18.508	59488		265.074	265.075	18.4384	18.5489	M265T19	53600.4	456543	483731	1.78097e-06	3.74719e-07	0.639829
582	M463T30	y	1.02426e-07	5.60637e-08	463.341	30.2809	28462		463.341	463.343	30.151	30.4376	M463T30	13317.5	155538	199562	8.78548e-09	1.07942e-06	0.0926361
583	M373T15	y	1.04224e-07	5.68916e-08	373.206	14.5759	3949198		373.204	373.207	14.2426	14.8261	M373T15	98660.2	6.66385e+07	1.25902e+08	1.52513e-05	3.27971e-07	0.00438074
584	M205T41	n	1.04463e-07	5.70014e-08	204.592	40.9419	13268		204.592	204.592	40.6876	41.0464	M205T41	3718.57	279082	256217	4.03027e-09	2.84858e-06	0.533875
585	M221T4	y	1.0513e-07	5.7307e-08	221.066	4.11801	49136		221.066	221.066	3.93639	4.17151	M221T4	370090	3.78757e+06	1.57492e+06	5.90358e-08	0.000992811	0.000281401
586	M607T17_1	y	1.06009e-07	5.77091e-08	607.371	17.2365	13962		607.369	607.371	17.2232	17.2763	M607T17_1	38026.9	184895	115062	4.31278e-06	1.2955e-06	0.00201024
589	M536T3	y	1.10544e-07	5.97658e-08	536.367	2.81048	54932		536.366	536.368	2.15614	2.8284	M536T3	218323	71834.5	58487.2	8.09282e-05	4.45508e-09	0.499729
590	M525T32	y	1.11496e-07	6.01944e-08	525.237	32.2146	28504		525.236	525.239	32.1517	32.2443	M525T32	34048.2	737990	643303	6.43913e-07	9.68767e-07	0.31253
591	M555T18	y	1.11796e-07	6.03291e-08	555.283	17.9921	34588		555.281	555.285	17.8353	18.0515	M555T18	515206	193537	118814	0.00015846	1.45024e-06	0.00213202
592	M460T16_2	y	1.12315e-07	6.05615e-08	460.283	15.5282	10860		460.282	460.284	15.4774	15.5626	M460T16_2	176829	50452.2	61859.7	4.07381e-05	4.16998e-06	0.0452419
593	M580T30	y	1.138e-07	6.12256e-08	580.43	30.2481	12420		580.429	580.432	30.1184	30.3986	M580T30	5836.57	104480	75249.4	3.10061e-06	3.93485e-07	0.0333892
594	M383T16_2	y	1.14318e-07	6.14564e-08	383.316	15.92	28330		383.315	383.317	15.747	15.9979	M383T16_2	690759	138505	128605	7.44326e-05	2.52323e-06	0.628009
598	M502T33	y	1.16143e-07	6.22737e-08	502.23	32.5253	21264		502.229	502.232	32.443	32.5857	M502T33	37465.9	434561	503292	1.35507e-07	9.59353e-07	0.283444
599	M242T33	y	1.18446e-07	6.33199e-08	242.108	32.8097	37376		242.105	242.111	32.5775	32.8917	M242T33	475015	122266	92119.5	1.88326e-05	9.50119e-07	0.456278
600	M610T30	n	1.22309e-07	6.50606e-08	610.474	30.2309	10368		610.473	610.476	30.1516	30.2473	M610T30	3340.75	87698.7	56966.1	2.47155e-06	9.55144e-07	0.0123173
601	M549T15	y	1.24272e-07	6.59387e-08	549.289	15.3443	24582		549.289	549.291	14.7081	15.3977	M549T15	574564	153192	57885.4	0.000205992	1.95708e-07	0.0507526
602	M748T15	y	1.24436e-07	6.60119e-08	748.421	14.5759	26074		748.421	748.422	14.3437	14.8094	M748T15	52151.9	124646	453921	6.62295e-05	1.7659e-06	0.000196748
603	M345T2	y	1.26287e-07	6.68351e-08	345.246	2.08251	36040		345.246	345.247	2.07292	2.09371	M345T2	6199.56	104475	152904	2.84423e-11	1.364e-06	0.0283362
604	M455T17	y	1.2668e-07	6.70098e-08	455.351	17.3923	82888		455.351	455.353	17.3369	17.4422	M455T17	1.9838e+06	135287	160520	6.0045e-05	3.49996e-06	0.724822
607	M246T19	y	1.34418e-07	7.0407e-08	246.111	19.103	28704		246.111	246.112	19.0683	19.1521	M246T19	48742.6	374637	419084	2.91852e-05	2.45452e-08	0.385399
608	M538T30_2	y	1.38867e-07	7.23304e-08	538.419	30.2995	11442		538.418	538.419	30.1974	30.3466	M538T30_2	3085.69	69153.2	45538.3	1.60358e-06	2.03501e-06	0.014244
609	M392T17	y	1.39031e-07	7.24009e-08	392.317	16.7061	10710		392.317	392.317	16.6845	16.8114	M392T17	31384.3	82856.2	113854	1.2459e-09	1.37537e-06	0.0156653
610	M501T36	y	1.39319e-07	7.25247e-08	501.323	35.5959	12956		501.322	501.325	35.3404	35.8267	M501T36	278828	25040.7	9440.28	0.000111343	2.74488e-06	0.0256241
611	M251T18_3	y	1.42211e-07	7.3762e-08	251.199	17.5484	91500		251.199	251.2	17.4795	17.5843	M251T18_3	300252	567404	606823	0.000105311	5.89333e-07	0.154579
612	M307T33	y	1.42439e-07	7.38594e-08	307.121	32.5124	50808		307.12	307.121	32.4527	32.5666	M307T33	116526	906211	558276	3.6939e-07	1.97009e-05	0.00403446
613	M367T18	y	1.45253e-07	7.50539e-08	367.283	17.6561	11624		367.282	367.283	17.6268	17.707	M367T18	35364.1	174102	172264	2.08733e-05	2.07974e-08	0.925009
614	M602T13_2	y	1.45571e-07	7.51885e-08	602.446	12.7806	26144		602.445	602.446	12.6355	12.8554	M602T13_2	761037	62100.3	61468.7	7.41956e-05	3.38005e-06	0.981859
615	M203T31	y	1.45753e-07	7.52655e-08	203.082	30.8348	19282		203.082	203.082	30.7119	30.9303	M203T31	24768.8	330645	459827	0.000435383	1.07693e-12	0.0460078
616	M235T33	y	1.46503e-07	7.55818e-08	235.064	33.3915	14998		235.063	235.064	33.3875	33.4222	M235T33	33674.8	158033	142229	1.03534e-06	1.10303e-06	0.346652
618	M227T19_1	y	1.48313e-07	7.63435e-08	227.021	19.385	34288		227.021	227.022	19.3745	19.4022	M227T19_1	401081	197037	102681	0.000482583	8.01719e-07	0.000650142
621	M245T34	y	1.49827e-07	7.6978e-08	245.138	34.4077	38632		245.138	245.138	34.3856	34.4557	M245T34	62208.4	836260	854932	3.34836e-05	7.09149e-09	0.867497
622	M261T33	y	1.50957e-07	7.74502e-08	261.133	33.1563	60860		261.133	261.134	33.108	33.1974	M261T33	83119.3	542374	712467	1.61584e-05	2.74516e-07	0.0596959
624	M199T33	y	1.53566e-07	7.85348e-08	199.133	32.5952	18556		199.132	199.133	32.545	32.692	M199T33	33479.2	202446	103914	5.03738e-06	5.72079e-06	0.000761516
625	M185T7	y	1.53914e-07	7.86792e-08	185.056	6.50441	72044		185.056	185.057	6.46767	6.51482	M185T7	1.77808e+06	196896	125713	0.000107548	3.19581e-06	0.0847329
626	M339T41	y	1.54567e-07	7.89494e-08	339.075	40.7004	32074		339.075	339.076	40.4818	40.8071	M339T41	29865.9	387928	608019	2.67474e-08	1.22011e-06	0.015803
627	M309T18_1	y	1.56459e-07	7.97297e-08	309.17	18.2378	109618		309.169	309.17	18.2309	18.2462	M309T18_1	142216	1.59437e+06	1.14784e+06	1.85261e-05	1.53894e-09	0.0309758
628	M550T3	y	1.57043e-07	7.99697e-08	550.347	2.81383	49806		550.346	550.347	2.79003	2.82023	M550T3	199163	86122.2	61250.2	0.000169847	9.84684e-07	0.027075
630	M482T18_2	y	1.58298e-07	8.04846e-08	482.355	18.0853	10436		482.355	482.355	18.0495	18.1212	M482T18_2	73700.3	181732	92161.1	1.7201e-05	0.000560089	8.1101e-05
631	M149T7	y	1.58772e-07	8.06788e-08	149.081	7.2765	69822		149.081	149.081	7.14947	7.74505	M149T7	222196	2.27986e+06	290821	3.16482e-05	0.152981	4.6728e-05
632	M497T30	y	1.63033e-07	8.24541e-08	497.345	30.3463	35962		497.344	497.346	30.1834	31.0658	M497T30	23389.1	500788	426612	4.83026e-09	5.75195e-06	0.257177
634	M548T3	y	1.65528e-07	8.34858e-08	548.332	2.81497	98518		548.331	548.332	2.80369	3.28387	M548T3	400911	101625	56649.2	0.000171646	1.50003e-06	0.0310057
636	M186T33	y	1.66158e-07	8.37451e-08	186.04	33.1045	25910		186.04	186.041	33.0642	33.1234	M186T33	271633	29881.5	21765.3	0.000109726	3.72769e-06	0.0170282
637	M551T3	y	1.67338e-07	8.42308e-08	551.358	2.8505	48798		551.357	551.359	2.8319	2.86746	M551T3	349041	112894	88056.2	6.69381e-05	2.38981e-06	0.205429
638	M309T21_2	y	1.70015e-07	8.53523e-08	309.145	20.8592	44906		309.145	309.147	20.746	20.9115	M309T21_2	51801.2	586978	360666	3.99001e-09	5.62755e-05	0.00609623
639	M241T36	y	1.7176e-07	8.608e-08	240.983	35.763	14436		240.983	240.984	35.6717	35.8271	M241T36	14383.1	199367	181288	6.29686e-07	1.51221e-06	0.478458
641	M747T15	y	1.74922e-07	8.73929e-08	747.418	14.552	55088		747.417	747.42	13.6736	14.8094	M747T15	91793	272927	1.0139e+06	0.000220975	1.98613e-06	0.000266169
642	M205T19	y	1.75279e-07	8.75408e-08	205.106	18.7307	27182		205.106	205.106	18.708	18.735	M205T19	70631.3	277231	238308	2.14767e-09	1.03944e-05	0.162027
643	M251T33	y	1.80035e-07	8.96164e-08	251.058	32.5291	26648		251.058	251.059	32.4276	33.1067	M251T33	27796.7	341362	314722	1.20938e-07	2.60382e-06	0.542298
645	M417T35	y	1.84668e-07	9.16249e-08	417.17	35.0045	13066		417.169	417.17	34.9548	35.0569	M417T35	10884	210549	199334	2.00871e-05	2.85501e-08	0.690569
646	M321T27	y	1.85713e-07	9.20763e-08	321.082	26.8925	118346		321.082	321.082	26.8209	27.0487	M321T27	72108.3	2.32452e+06	201456	3.7328e-05	2.24634e-06	5.77709e-05
647	M389T31	y	1.88067e-07	9.30908e-08	389.163	31.3856	67572		389.162	389.164	31.2731	31.7393	M389T31	102050	1.73154e+06	1.47638e+06	1.43271e-05	4.21125e-08	0.258724
648	M393T13_2	y	1.94557e-07	9.58697e-08	393.275	12.8485	18316		393.275	393.275	12.7506	12.8827	M393T13_2	643846	66026.2	38273	0.000126845	3.93555e-06	0.021628
649	M175T19	y	1.94639e-07	9.59044e-08	175.095	18.612	50176		175.095	175.096	18.5756	18.6462	M175T19	63740.4	351385	304890	2.61459e-07	4.93566e-06	0.225246
652	M698T2	y	1.97573e-07	9.71526e-08	697.525	2.11427	19272		697.524	697.526	2.10253	2.11847	M698T2	23742.8	167187	162087	2.16858e-08	3.4402e-06	0.803251
654	M203T33_2	y	2.07823e-07	1.01473e-07	203.091	33.3543	46250		203.091	203.092	33.3375	33.3953	M203T33_2	72898.3	580118	438082	8.48799e-06	2.04453e-07	0.0502274
655	M705T39	y	2.08254e-07	1.01653e-07	705.416	38.9234	13998		705.414	705.417	38.8557	38.9553	M705T39	14773.6	533597	358840	3.23419e-06	1.32048e-06	0.0227164
656	M399T18_2	y	2.08366e-07	1.017e-07	399.252	17.8392	101098		399.252	399.253	17.8104	17.8446	M399T18_2	486561	131884	84792.2	0.000187062	3.32157e-06	0.000129432
657	M602T14	y	2.1027e-07	1.02496e-07	602.446	13.8301	66794		602.446	602.448	13.5595	13.9075	M602T14	653020	37724.8	30349.9	0.000105941	4.62675e-06	0.677184
660	M472T40	y	2.19036e-07	1.06165e-07	472.14	40.0703	24574		472.139	472.141	39.9211	40.1736	M472T40	20665.7	684832	403217	1.51176e-07	3.17147e-05	0.00671905
661	M209T15	y	2.26686e-07	1.09347e-07	209.066	14.9597	228864		209.065	209.066	14.8848	14.9902	M209T15	4.97236e+06	972163	393011	0.000208228	3.29749e-06	0.00030398
662	M233T19	y	2.2701e-07	1.09481e-07	233.083	18.5424	20460		233.083	233.084	18.154	18.5756	M233T19	51399.2	201780	179916	9.29785e-06	3.54148e-07	0.28672
663	M295T18_2	y	2.29092e-07	1.10342e-07	295.227	17.9253	4680326		295.225	295.228	17.5924	18.0608	M295T18_2	1.18094e+06	4.85573e+07	2.3471e+07	1.60134e-06	3.28289e-05	0.00173861
664	M217T33_1	y	2.29819e-07	1.10642e-07	217.082	32.5534	32852		217.082	217.083	32.4951	32.5694	M217T33_1	347485	120760	98357.3	0.000151859	3.34904e-06	0.0539479
665	M549T3_1	y	2.34051e-07	1.12382e-07	549.343	2.80731	143792		549.338	549.344	2.29672	2.82941	M549T3_1	597691	184350	115894	0.000135955	2.80216e-06	0.046829
666	M243T34	y	2.40042e-07	1.14831e-07	243.017	33.6249	11110		243.017	243.018	33.6204	33.6316	M243T34	66360.9	123935	30215.5	0.000498631	0.000170066	3.14561e-06
667	M279T32	y	2.47464e-07	1.17839e-07	279.09	32.0129	28764		279.089	279.09	31.9341	32.0461	M279T32	73434.3	463267	230358	7.53042e-08	0.000684557	0.000763231
668	M255T20	y	2.48615e-07	1.18303e-07	255.133	19.6453	42164		255.132	255.134	19.551	20.2784	M255T20	160160	581804	624365	2.78236e-06	2.65648e-06	0.47917
669	M424T41	y	2.49677e-07	1.1873e-07	424.111	40.9544	32492		424.11	424.111	40.7133	41.0685	M424T41	28469.1	895209	303988	6.57414e-06	0.000105317	0.000371699
670	M305T13	y	2.49905e-07	1.18822e-07	305.087	13.0328	51978		305.087	305.087	12.882	13.1517	M305T13	167669	1.53312e+06	783386	1.29503e-06	6.84338e-05	0.00139241
671	M291T32_2	y	2.5135e-07	1.19403e-07	291.09	31.6698	134450		291.089	291.09	31.5745	32.2688	M291T32_2	250716	2.62172e+06	4.08999e+06	3.15265e-05	3.81564e-07	0.0187036
672	M453T40	y	2.51759e-07	1.19567e-07	453.143	39.6031	36534		453.142	453.144	39.4854	39.6612	M453T40	30459.3	171672	775260	0.000185464	2.64651e-06	0.000326494
674	M331T15_3	y	2.57287e-07	1.21778e-07	331.157	15.1529	10956		331.157	331.158	14.9229	15.5206	M331T15_3	29626.5	102029	281250	4.84186e-09	2.65284e-06	0.000649775
675	M419T2	y	2.58189e-07	1.22137e-07	419.247	2.23229	64880		419.247	419.248	2.21358	2.25104	M419T2	29921.9	459817	463911	2.54498e-10	5.02897e-06	0.949435
676	M262T34	y	2.58739e-07	1.22356e-07	262.056	33.5237	43424		262.056	262.057	33.5079	33.5376	M262T34	697904	103065	119298	0.000107039	6.47658e-06	0.161173
677	M724T2	n	2.59451e-07	1.22639e-07	723.541	2.14177	52472		723.54	723.542	2.12242	2.15995	M724T2	21133.4	436046	471999	3.8647e-08	2.79076e-06	0.58581
678	M497T18_3	y	2.5984e-07	1.22794e-07	497.456	17.5029	46946		497.455	497.457	17.4696	17.5117	M497T18_3	181843	56106.5	63084.3	1.00059e-05	5.88487e-06	0.598347
679	M221T18_1	y	2.61067e-07	1.23281e-07	221.06	18.2419	281306		221.059	221.06	18.1594	18.2603	M221T18_1	59967	1.04461e+06	1.50113e+06	2.4102e-10	2.37569e-06	0.0428544
680	M388T14_1	y	2.67368e-07	1.25876e-07	388.187	14.1876	22862		388.187	388.188	14.1222	14.4805	M388T14_1	73075.2	251922	473225	8.35822e-06	1.47186e-06	0.00258819
681	M420T2	y	2.69883e-07	1.26908e-07	420.251	2.22367	15942		420.25	420.251	2.20539	2.23035	M420T2	18185.7	106057	106019	1.38686e-08	4.13292e-06	0.997735
683	M369T32	y	2.7708e-07	1.2986e-07	369.227	31.5781	17918		369.227	369.228	31.4408	32.0784	M369T32	20520.2	381179	193447	5.79461e-06	5.33134e-06	0.00214854
685	M323T2	y	2.85031e-07	1.331e-07	323.223	2.0756	17050		323.222	323.223	2.06106	2.11562	M323T2	12258.8	134671	104196	1.64461e-05	6.14606e-08	0.0860829
686	M701T2	n	2.92205e-07	1.36003e-07	700.544	2.39645	10058		700.544	700.545	2.36854	2.41195	M701T2	52516.5	13141.4	13045.1	0.000105419	6.01128e-06	0.956055
687	M449T14	y	2.93851e-07	1.36666e-07	449.221	14.143	20194		449.22	449.222	13.9578	14.7562	M449T14	18877.7	184108	300894	9.47224e-08	1.89891e-06	0.013508
688	M193T19	y	2.98223e-07	1.38423e-07	193.052	18.7911	34764		193.051	193.052	18.7622	18.7965	M193T19	155649	235772	382553	0.000184664	2.02067e-06	0.000863498
689	M161T30	y	2.99329e-07	1.38867e-07	161.045	29.9593	45950		161.045	161.046	29.8527	30.0117	M161T30	76193	261281	1.35278e+06	4.49865e-07	4.1439e-06	0.000274543
690	M282T33	y	3.01639e-07	1.39791e-07	282.108	32.9186	23672		282.108	282.109	32.839	32.9854	M282T33	47216.4	238278	83740.3	1.05594e-05	0.00402838	0.000156751
691	M308T31	y	3.03902e-07	1.40695e-07	308.088	31.3118	23364		308.087	308.089	31.2233	31.3903	M308T31	50221.6	285117	279625	4.39502e-06	7.3254e-07	0.875621
696	M547T16	y	3.25224e-07	1.49122e-07	547.4	16.1033	15474		547.4	547.4	15.9233	16.1847	M547T16	83678	471783	589195	3.71283e-06	9.69559e-07	0.1272
697	M893T18	y	3.29441e-07	1.5077e-07	893.452	17.614	14300		893.451	893.453	17.6123	17.6634	M893T18	79388.6	51375.7	16958.8	0.00933335	7.89204e-07	2.89208e-05
698	M240T36	y	3.29734e-07	1.50884e-07	239.989	35.7662	20106		239.988	239.989	35.6809	35.8271	M240T36	19822	246921	235301	2.08165e-06	1.5218e-06	0.728929
700	M115T34	y	3.36499e-07	1.53513e-07	115.003	33.861	39842		115.002	115.003	33.8233	33.9053	M115T34	599701	176368	142466	0.000183318	3.70396e-06	0.176354
701	M211T15	y	3.4166e-07	1.55508e-07	211.063	14.8895	155808		211.063	211.064	14.7154	15.3116	M211T15	154404	2.06758e+06	940640	2.11149e-05	6.23394e-08	0.00109078
703	M222T18	y	3.4409e-07	1.56445e-07	222.086	18.2398	31988		222.085	222.086	18.1708	18.2543	M222T18	36054.2	174429	203866	3.16832e-09	3.64044e-06	0.242262
704	M551T18_1	y	3.52314e-07	1.59598e-07	551.304	18.4554	68016		551.302	551.305	18.4114	18.5084	M551T18_1	1.10978e+06	193532	149892	0.00017667	5.66297e-06	0.149619
705	M878T16	y	3.54659e-07	1.60493e-07	877.532	16.4925	22176		877.53	877.535	16.3604	16.5954	M878T16	224292	64181.2	71811.4	4.29581e-05	8.50198e-06	0.546048
706	M725T2_1	n	3.58247e-07	1.61859e-07	724.545	2.14177	23352		724.544	724.546	2.11562	2.15995	M725T2_1	13843.6	205664	210387	4.39142e-09	5.35476e-06	0.87453
707	M714T2_2	y	3.58254e-07	1.61862e-07	713.557	2.37977	20484		713.556	713.558	2.35217	2.38808	M714T2_2	125315	3322.84	9041.65	0.000100174	9.14371e-06	0.224551
708	M128T29	y	3.65435e-07	1.64582e-07	128.035	28.5675	190044		128.034	128.035	28.4945	28.6488	M128T29	2.88731e+06	868854	722748	5.20771e-05	5.74943e-06	0.449908
710	M398T16	n	3.70657e-07	1.6655e-07	398.335	15.908	56618		398.334	398.336	15.205	15.9979	M398T16	1.06159e+06	233333	72664.1	0.000335629	1.76779e-06	0.0340043
711	M738T18	y	3.74229e-07	1.6789e-07	738.408	18.4493	25614		738.406	738.41	18.433	18.5423	M738T18	259515	40823.6	26720.7	0.000200175	6.4193e-06	0.000193475
712	M231T33_2	y	3.7551e-07	1.6837e-07	231.123	33.1549	136410		231.122	231.123	33.1004	33.2034	M231T33_2	116591	1.74747e+06	1.48598e+06	6.12788e-06	8.00007e-07	0.273398
713	M275T20	y	3.77414e-07	1.69082e-07	275.131	20.4903	23554		275.13	275.131	20.4462	20.5592	M275T20	15266	201958	63417.3	3.45271e-05	2.5314e-10	0.000284666
714	M223T18_2	y	3.78066e-07	1.69325e-07	223.099	18.3666	293558		223.098	223.099	18.3009	18.403	M223T18_2	89721.4	1.22448e+06	1.76666e+06	3.07789e-05	4.70294e-07	0.0443569
715	M512T17	n	3.79676e-07	1.69927e-07	512.475	17.4422	34960		512.474	512.476	17.4189	17.4575	M512T17	204884	50386.5	73806	6.84742e-06	1.33823e-05	0.170441
716	M236T40_2	y	3.82042e-07	1.70808e-07	236.071	40.4586	71702		236.067	236.071	40.1736	40.6235	M236T40_2	16409.4	1.58711e+06	1.61992e+06	1.40493e-08	5.11766e-06	0.893846
717	M485T18_1	y	3.86271e-07	1.72379e-07	485.288	18.4936	127190		485.278	485.29	17.7721	18.8431	M485T18_1	1.88156e+06	594154	216352	0.000498888	1.36898e-06	0.00993107
718	M197T15	y	3.9271e-07	1.7476e-07	197.048	15.1054	15928		197.047	197.048	15.0709	15.2057	M197T15	20294.7	178434	43972.2	1.34799e-05	0.0201002	0.000140697
721	M485T31	y	4.0922e-07	1.80803e-07	485.311	30.8644	12280		485.31	485.312	30.7456	31.063	M485T31	47421.4	561523	354430	1.07538e-05	7.58229e-07	0.0117595
722	M135T18_2	y	4.09489e-07	1.80901e-07	135.029	17.7261	935958		135.028	135.03	17.5378	17.817	M135T18_2	1.66161e+07	4.16217e+06	2.92654e+06	0.000215734	4.71086e-06	0.0869197
724	M228T18	n	4.13759e-07	1.8245e-07	228.203	17.6008	362844		228.202	228.203	17.547	17.647	M228T18	1.24856e+06	642748	645434	0.000133466	6.14803e-06	0.936337
725	M358T32	y	4.14173e-07	1.82599e-07	358.196	31.7393	45494		358.194	358.199	31.6383	32.0461	M358T32	133118	239871	769963	0.135218	5.87649e-07	0.000239528
726	M319T16	y	4.14228e-07	1.82619e-07	319.068	15.7098	144234		319.067	319.068	15.4623	15.9477	M319T16	146498	1.63987e+06	3.57495e+06	1.40164e-05	1.84066e-06	0.00306939
727	M443T3_2	y	4.16321e-07	1.83376e-07	443.349	3.19851	20640		443.348	443.349	3.04545	3.25912	M443T3_2	344611	112820	77190.7	0.000165176	4.51569e-06	0.0823587
728	M285T17	y	4.19467e-07	1.84511e-07	285.268	16.8022	19354		285.268	285.269	16.6172	17.0325	M285T17	378681	98399.4	145035	9.36968e-07	1.84379e-05	0.187357
731	M296T18_3	n	4.27136e-07	1.87264e-07	296.23	17.9197	757876		296.228	296.23	17.4998	18.0246	M296T18_3	346489	8.28804e+06	3.93374e+06	1.59893e-07	0.000333228	0.00190471
732	M439T18_1	y	4.34607e-07	1.8993e-07	439.247	17.7989	118750		439.246	439.247	17.7722	17.8211	M439T18_1	698504	110213	121694	0.000135028	9.16435e-06	0.574186
733	M409T18	y	4.34664e-07	1.8995e-07	409.294	18.0075	18322		409.293	409.294	17.9982	18.0778	M409T18	65107.4	341983	331535	8.46617e-05	1.50644e-09	0.804038
734	M639T30_1	y	4.35558e-07	1.90267e-07	639.11	29.678	20022		639.109	639.112	29.6486	29.9456	M639T30_1	165106	35748.4	21940.5	0.00022612	5.94038e-06	0.0303194
735	M620T18	y	4.44473e-07	1.9346e-07	620.395	18.4748	31184		620.393	620.397	18.4554	18.5343	M620T18	200787	24756.6	19139.9	0.000193566	7.98259e-06	0.0324267
736	M223T18_3	y	4.51656e-07	1.96015e-07	223.168	17.7105	51362		223.168	223.169	17.6555	17.7421	M223T18_3	153272	227433	321837	0.0059017	2.86496e-06	5.58355e-05
737	M312T33	y	4.56592e-07	1.97762e-07	312.119	32.5786	21228		312.118	312.119	32.4767	32.6047	M312T33	29794.5	264875	196698	2.0847e-08	2.75335e-05	0.056444
738	M331T31	y	4.58114e-07	1.983e-07	331.157	31.0017	25106		331.157	331.159	30.8796	31.1068	M331T31	11958.6	243718	388515	1.91183e-05	9.69345e-07	0.0228927
739	M846T2	n	4.61315e-07	1.99428e-07	845.739	2.15372	69388		845.738	845.74	2.14537	2.15428	M846T2	203578	3380.34	4811.06	0.000168752	9.56721e-06	0.191259
740	M535T14_1	y	4.62063e-07	1.99691e-07	535.24	14.2492	28118		535.239	535.242	14.2013	14.3658	M535T14_1	307101	48527.6	22536.5	0.000264626	5.9372e-06	0.00957453
741	M407T18_2	y	4.65752e-07	2.00987e-07	407.278	17.5187	18866		407.278	407.279	17.4694	17.6111	M407T18_2	69092.9	261877	230786	3.22788e-05	6.95543e-08	0.270975
742	M285T37	y	4.67449e-07	2.01581e-07	285.113	37.4846	19716		285.112	285.114	37.46	37.5265	M285T37	316589	43947.6	26624.4	0.000228397	6.83084e-06	0.0402391
743	M132T28	y	4.70279e-07	2.02572e-07	132.029	28.4844	392480		132.029	132.03	28.4066	28.5851	M132T28	3.61975e+06	668201	231186	0.000318921	5.8031e-06	0.000405432
744	M397T18	y	4.73429e-07	2.03671e-07	397.294	18.436	37460		397.293	397.294	18.3485	18.4642	M397T18	55885.3	845821	599098	2.72801e-05	2.70958e-08	0.0424417
745	M384T30	y	4.74299e-07	2.03974e-07	384.214	29.526	11032		384.213	384.215	29.4751	29.6115	M384T30	20513	134856	92172.8	2.13656e-10	8.87638e-05	0.0185426
746	M113T3_2	y	4.75717e-07	2.04467e-07	113.061	2.51372	10902		113.06	113.061	2.51371	2.53877	M113T3_2	162587	129239	43406.6	0.0778862	4.03319e-06	3.6989e-09
747	M246T26	y	4.89609e-07	2.09665e-07	246.043	25.996	11564		246.043	246.043	25.9572	26.0359	M246T26	20779.7	218521	25357.4	7.26908e-05	0.117579	9.02146e-05
748	M603T15	y	4.95652e-07	2.11914e-07	603.463	15.437	81916		603.462	603.464	15.2047	15.7066	M603T15	31118.5	2.07946e+06	4.16041e+06	2.60468e-05	1.4962e-06	0.00621875
750	M289T29	y	5.01033e-07	2.1391e-07	289.14	28.5399	22836		289.139	289.14	28.4905	28.5872	M289T29	314611	41372.4	16424.2	0.000266668	6.4526e-06	0.0163007
751	M405T18	y	5.09478e-07	2.17032e-07	405.299	17.9561	147850		405.299	405.301	17.9115	17.9698	M405T18	818360	80070.6	100769	0.000156605	1.11132e-05	0.175572
754	M502T19	y	5.3519e-07	2.26452e-07	502.288	18.9001	21164		502.286	502.289	18.8708	18.9415	M502T19	374801	193194	85574.4	0.00184415	3.76844e-07	0.00343141
755	M345T32	y	5.3535e-07	2.2651e-07	345.228	32.4398	97398		345.226	345.229	32.4109	32.4451	M345T32	1.1165e+06	152879	101716	0.000233499	8.75936e-06	0.0019964
756	M404T21	y	5.38256e-07	2.27567e-07	404.272	20.5351	16762		404.271	404.272	20.481	20.6186	M404T21	67211.3	389786	223812	1.03973e-08	0.00045595	0.00294795
757	M322T27	y	5.43462e-07	2.29456e-07	322.086	26.8911	19494		322.085	322.086	26.8145	26.947	M322T27	22903.1	334285	34015.9	7.72814e-05	0.00142554	0.000100472
758	M143T18	y	5.50067e-07	2.31845e-07	143.105	18.4778	115000		143.104	143.106	18.3915	18.5074	M143T18	133411	704699	462393	3.69565e-06	1.25961e-05	0.00970523
759	M409T30	y	5.55937e-07	2.33961e-07	409.236	30.2525	57280		409.235	409.236	30.1646	30.3436	M409T30	118416	834335	586069	2.32617e-06	3.2195e-05	0.0172508
760	M415T2_2	y	5.56996e-07	2.34342e-07	415.359	2.1622	201068		415.358	415.359	2.15368	2.17067	M415T2_2	662546	35319.5	43415.5	0.000182341	1.1193e-05	0.297017
761	M158T24	y	5.5923e-07	2.35146e-07	158.044	23.8592	31708		158.044	158.045	23.7854	23.9927	M158T24	438298	105409	42597.1	0.000390849	6.52115e-06	0.000180431
762	M131T16	y	5.61242e-07	2.35869e-07	131.034	15.5417	20566		131.033	131.034	15.5226	15.5484	M131T16	542717	495250	202084	0.305521	8.15059e-07	7.72861e-05
764	M483T31_1	y	5.66553e-07	2.37773e-07	483.227	31.3657	23892		483.221	483.229	31.1981	31.8335	M483T31_1	35397.8	583340	393154	2.25601e-08	5.24464e-05	0.0282433
766	M287T18	y	5.82092e-07	2.4332e-07	287.167	18.2379	20318		287.167	287.167	18.2029	18.2668	M287T18	87129.8	207131	154870	6.16455e-10	0.00020157	0.00864356
767	M370T16	n	5.8589e-07	2.44669e-07	370.304	16.1652	18482		370.303	370.304	16.0443	16.2323	M370T16	289118	99563.6	65335.7	0.000392426	1.43253e-06	0.101909
768	M469T40	y	5.89088e-07	2.45803e-07	469.122	39.7214	15554		469.12	469.122	39.2515	39.8458	M469T40	29483.9	529457	434994	9.68033e-07	6.29215e-06	0.213016
769	M223T18_1	y	5.91952e-07	2.46817e-07	223.075	18.3783	240174		223.074	223.075	18.3039	18.3832	M223T18_1	37307.1	1.14538e+06	1.37688e+06	4.10502e-11	6.19841e-06	0.271393
771	M291T32_1	y	6.15368e-07	2.55149e-07	290.637	32.4659	22034		290.637	290.638	32.3944	32.5789	M291T32_1	503347	87110.1	32452.6	0.000351485	5.13444e-06	0.0377406
774	M418T30	y	6.25458e-07	2.58711e-07	418.304	30.3464	14802		418.304	418.305	30.1834	30.4474	M418T30	3526.6	48579.4	81273.3	2.02248e-07	3.35258e-06	0.0170074
775	M761T15	y	6.27936e-07	2.59583e-07	761.342	15.031	10820		761.342	761.345	14.9736	15.0604	M761T15	204781	31732.7	24202.1	0.000249795	1.0203e-05	2.18117e-05
776	M295T17	y	6.34992e-07	2.62061e-07	295.263	16.8218	41504		295.262	295.264	16.6348	16.9556	M295T17	1.40611e+06	584278	597697	0.000192731	4.53925e-06	0.824811
777	M455T18_4	y	6.43592e-07	2.6507e-07	455.352	18.2043	557676		455.351	455.353	17.9695	18.2406	M455T18_4	3.66251e+06	493493	351885	0.000196174	9.31028e-06	0.4025
779	M555T2	y	6.51644e-07	2.67876e-07	555.39	2.2086	10466		555.39	555.39	2.18974	2.23257	M555T2	20291.9	134207	82471.3	1.03643e-05	4.24259e-06	0.00728073
780	M305T26	y	6.59159e-07	2.70486e-07	305.087	26.2368	11462		305.086	305.087	26.1487	26.2569	M305T26	43617.7	207934	65670.1	5.14515e-05	0.00138833	0.000168211
781	M405T11	y	6.65642e-07	2.72729e-07	405.194	10.8097	54308		405.194	405.195	10.6687	10.9872	M405T11	73796	3.59966e+06	1.13426e+06	9.06249e-06	0.000617489	0.000556292
782	M265T32	y	6.66963e-07	2.73186e-07	265.074	32.2794	11448		265.073	265.074	32.2019	32.3046	M265T32	31432.5	177527	146788	6.65052e-06	2.12579e-06	0.168598
783	M111T11	y	6.67972e-07	2.73534e-07	111.019	10.5809	360044		111.018	111.019	10.3717	10.7425	M111T11	2.23432e+07	9.83349e+06	9.49774e+06	0.000160916	3.5728e-06	0.780668
784	M330T45	y	6.79523e-07	2.77557e-07	330.115	45.2373	46968		330.114	330.116	45.0859	45.4375	M330T45	1.02131e+06	131266	41308.6	0.000331535	6.30559e-06	0.0700962
785	M498T30	y	6.86354e-07	2.79927e-07	498.35	30.3394	10994		498.348	498.351	30.1964	30.4667	M498T30	9908.07	135188	104606	4.07584e-06	3.81201e-06	0.114323
788	M343T21	y	7.05168e-07	2.86417e-07	343.21	21.0933	118994		343.21	343.212	20.6901	21.8599	M343T21	374188	7.49758e+06	2.07755e+06	2.97842e-05	0.000146509	0.000357816
790	M415T30	y	7.20149e-07	2.91547e-07	415.285	30.3367	16518		415.285	415.286	30.2238	30.3955	M415T30	6242.42	61466.4	108387	1.95986e-12	4.86305e-06	0.0117604
792	M288T34	y	7.34719e-07	2.96505e-07	288.09	33.7122	19160		288.089	288.09	33.653	33.7463	M288T34	20737.8	181031	140594	3.92793e-06	4.52625e-06	0.10491
794	M343T39	y	7.41021e-07	2.98639e-07	343.203	38.9247	20862		343.202	343.203	38.7636	39.0586	M343T39	15904.8	1.02162e+06	330147	1.1917e-07	0.00647108	0.000654249
797	M329T20_1	y	7.63069e-07	3.06061e-07	329.193	19.7916	356160		329.192	329.194	19.7392	19.8116	M329T20_1	358523	9.13733e+06	2.63817e+06	3.62017e-05	2.07094e-05	0.00043239
798	M343T18_1	y	7.70198e-07	3.08446e-07	343.194	18.3863	36510		343.193	343.195	18.0922	18.5122	M343T18_1	90782.5	678527	422676	1.11203e-06	5.4314e-05	0.00991521
800	M374T31	y	7.7133e-07	3.08824e-07	374.171	30.887	48166		374.171	374.173	30.7624	30.9882	M374T31	36671.7	460992	842607	1.00561e-08	4.64849e-06	0.0104047
801	M490T41	y	7.77557e-07	3.109e-07	490.15	40.8447	23214		490.15	490.151	40.5188	41.0527	M490T41	20465.5	1.1273e+06	805413	6.34678e-12	6.54668e-05	0.06578
802	M218T33	y	7.81593e-07	3.12242e-07	218.11	33.2845	35224		218.11	218.111	33.2523	33.3261	M218T33	80697.6	404578	295268	2.69602e-05	2.08956e-07	0.035462
803	M187T31	y	7.93732e-07	3.16266e-07	187.087	30.6617	11058		187.087	187.087	30.5771	30.7462	M187T31	11367.9	220967	148942	1.98884e-05	5.7428e-07	0.0332433
804	M749T15	y	7.97789e-07	3.17606e-07	749.419	14.6145	10474		749.418	749.42	14.552	14.8178	M749T15	34210.3	67934.3	172870	0.000312591	6.00984e-06	0.00077856
805	M305T31	y	7.99843e-07	3.18284e-07	305.124	31.2674	27470		305.123	305.125	31.1731	31.3228	M305T31	40442.4	176388	381767	7.18758e-07	4.78161e-06	0.0029515
806	M484T18_1	y	8.0449e-07	3.19815e-07	484.275	17.8301	94928		484.274	484.276	17.6982	17.9021	M484T18_1	732654	472377	421304	0.000320956	7.47852e-06	0.0318897
807	M551T16_1	y	8.07041e-07	3.20654e-07	551.269	16.3916	172614		551.268	551.27	16.2462	16.6333	M551T16_1	5.37444e+06	659704	164994	0.000373013	7.5601e-06	0.0489922
808	M280T27	y	8.30237e-07	3.28487e-07	280.103	27.0144	14560		280.102	280.104	26.9327	27.0831	M280T27	20396.7	213706	80603.1	2.17824e-10	0.0118485	0.000671831
809	M549T16_3	y	8.35354e-07	3.30207e-07	549.415	15.9499	18154		549.415	549.416	15.9495	15.9539	M549T16_3	230114	560129	684344	1.13801e-05	4.31381e-06	0.0757478
811	M424T14	y	8.46849e-07	3.34057e-07	424.209	14.3019	33964		424.208	424.21	14.1845	14.483	M424T14	31586.5	679345	687876	3.03637e-05	4.15516e-07	0.937064
814	M400T18_2	y	8.66845e-07	3.40717e-07	400.255	17.8308	28750		400.255	400.257	17.776	17.8446	M400T18_2	141059	54665.6	39795.8	0.00046714	9.31186e-06	0.000636484
815	M648T17	y	8.72883e-07	3.42719e-07	648.492	16.8167	14156		648.491	648.493	16.6016	17.5826	M648T17	16521.3	296247	417202	7.04243e-05	6.31296e-07	0.0734748
816	M295T18_1	y	8.76057e-07	3.43769e-07	295.191	17.9309	2173530		295.19	295.193	17.4998	18.0246	M295T18_1	1.468e+06	2.82646e+07	1.0981e+07	3.29885e-07	0.00259999	0.00102942
817	M511T17	y	8.77411e-07	3.44217e-07	511.472	17.4399	99376		511.471	511.473	17.3568	17.4766	M511T17	581237	103893	182365	8.78595e-06	2.45737e-05	0.182013
818	M501T19_2	y	8.88059e-07	3.47731e-07	501.319	18.8314	52370		501.319	501.322	18.8079	18.885	M501T19_2	943414	358700	139893	0.00113434	3.13891e-06	0.00224701
819	M693T2	y	8.94666e-07	3.49904e-07	693.495	2.03834	24212		693.495	693.496	2.02508	2.05215	M693T2	17806.4	149747	195173	3.78668e-11	7.29621e-06	0.121611
820	M375T3	y	9.00304e-07	3.51755e-07	375.267	2.84923	104522		375.267	375.269	2.82704	2.86746	M375T3	650347	107726	62744.4	0.000347707	1.14341e-05	0.0137084
821	M235T15_1	y	9.06062e-07	3.53641e-07	235.063	14.8076	114840		235.063	235.064	14.4331	15.2949	M235T15_1	82549.8	2.48713e+06	1.30248e+06	3.78442e-05	5.26086e-08	0.00535465
822	M353T5	y	9.18585e-07	3.5773e-07	353.11	4.69863	52410		353.109	353.11	4.57265	4.96722	M353T5	2.19601e+06	690810	386120	0.000367277	3.4937e-06	0.0929356
823	M228T3	y	9.29207e-07	3.61184e-07	228.135	2.84875	39498		228.134	228.135	2.79287	2.8822	M228T3	26796.3	363540	261094	2.98287e-06	1.07123e-05	0.0577686
824	M589T18	y	9.29401e-07	3.61247e-07	589.338	17.8613	59144		589.337	589.34	17.8026	17.8714	M589T18	275944	46191.9	36653.5	0.000306664	1.35622e-05	0.0384524
825	M551T32_1	y	9.29933e-07	3.6142e-07	551.217	32.4344	17344		551.216	551.218	32.039	32.538	M551T32_1	42575.2	322135	275984	4.3765e-06	4.11722e-06	0.293274
827	M623T17	y	9.49439e-07	3.67886e-07	623.487	16.7131	22236		623.485	623.488	16.551	16.786	M623T17	31246.3	642996	529200	1.6835e-08	2.52985e-05	0.238029
828	M374T14_1	y	9.58184e-07	3.70796e-07	374.2	14.3617	688274		374.2	374.2	14.2943	14.4244	M374T14_1	141370	8.87561e+06	1.26145e+07	6.32447e-07	4.24326e-06	0.0771589
830	M229T20	y	9.6988e-07	3.74675e-07	229.142	19.9183	49688		229.142	229.144	19.8065	19.9982	M229T20	76583.1	731026	370139	1.99256e-05	6.905e-06	0.00282522
831	M387T14_1	y	9.81616e-07	3.78653e-07	387.184	14.256	94606		387.184	387.185	14.014	14.4805	M387T14_1	24355.8	832090	2.08793e+06	0.00502882	2.99942e-07	0.00314717
832	M197T21	y	1.04132e-06	3.98716e-07	197.011	20.8836	21166		197.011	197.012	20.6411	20.9437	M197T21	119674	208079	437155	0.00108463	7.89571e-06	0.000832825
833	M425T17	y	1.04582e-06	4.00215e-07	425.249	16.6333	30392		425.249	425.251	16.1769	16.7177	M425T17	440632	246731	179327	0.00095051	7.81006e-06	0.000214949
834	M377T18	y	1.0644e-06	4.06392e-07	377.268	18.2562	127518		377.267	377.269	18.2386	18.2824	M377T18	820908	48978.9	39240.5	0.000300205	1.67918e-05	0.042177
835	M376T3	y	1.06908e-06	4.07941e-07	376.27	2.84521	25684		376.27	376.27	2.82704	2.8729	M376T3	160766	33931.4	20292.6	0.000425185	1.1796e-05	0.0090025
836	M321T33	y	1.07847e-06	4.11051e-07	321.1	33.4996	17568		321.099	321.101	33.4217	33.5625	M321T33	42264.9	244953	193432	2.48959e-06	1.03202e-05	0.112686
837	M408T30	y	1.08056e-06	4.11739e-07	408.283	30.384	10940		408.283	408.284	30.2482	30.4859	M408T30	17807.7	125992	128826	4.5003e-05	4.0538e-07	0.878129
839	M567T18_1	y	1.08928e-06	4.14619e-07	567.262	17.7383	256788		567.262	567.264	17.6566	17.7591	M567T18_1	1.90032e+06	211044	79287.8	0.000397408	1.39262e-05	1.7465e-05
840	M243T40	y	1.09485e-06	4.16452e-07	243.061	40.4729	51468		243.061	243.061	40.3058	40.6537	M243T40	65601.2	2.09262e+06	1.41933e+06	3.34931e-07	4.46943e-05	0.0431326
841	M649T2	y	1.11377e-06	4.22666e-07	649.47	2.07056	14262		649.469	649.471	2.06435	2.09371	M649T2	22003.4	128616	106386	1.51979e-08	4.59515e-05	0.177129
842	M517T30	y	1.12058e-06	4.24895e-07	517.39	30.2681	43154		517.389	517.391	30.151	30.4085	M517T30	18935	240779	374840	9.15626e-05	1.1187e-06	0.0344921
843	M641T18	y	1.12262e-06	4.25561e-07	641.377	17.5299	14134		641.376	641.377	17.5265	17.5332	M641T18	9138.38	76554.7	32783.9	3.24745e-05	1.11771e-05	0.00115082
844	M262T33	y	1.14074e-06	4.31474e-07	262.137	33.1582	32614		262.136	262.137	33.129	33.1902	M262T33	251165	80030.6	76577.2	5.89723e-05	1.25256e-05	0.86266
845	M239T18_5	y	1.15682e-06	4.36696e-07	239.2	17.5556	491020		239.199	239.2	17.5036	17.6247	M239T18_5	2.65568e+06	799688	842328	5.16028e-05	1.90076e-05	0.827938
846	M617T30	y	1.16095e-06	4.38036e-07	617.406	30.1652	11550		617.405	617.408	30.1102	30.3695	M617T30	6428.38	108745	72617.2	3.66867e-05	1.96874e-07	0.0336866
849	M535T18	y	1.17701e-06	4.43228e-07	535.189	17.7166	28412		535.189	535.189	17.6698	17.7948	M535T18	137715	294004	17739.6	0.00268191	2.45042e-07	4.24713e-05
851	M408T19	y	1.18443e-06	4.45619e-07	408.249	18.8881	22284		408.248	408.249	18.8292	18.9328	M408T19	88470.9	231774	456671	0.00116744	1.73409e-06	0.00334628
853	M847T2	y	1.20178e-06	4.51193e-07	846.743	2.15372	43548		846.741	846.744	2.14537	2.16251	M847T2	126847	2302.62	3825.7	0.000291051	2.0113e-05	0.0507698
855	M453T31	y	1.25328e-06	4.67605e-07	453.252	31.0973	12108		453.252	453.253	31.0385	31.156	M453T31	9177.36	271790	193027	3.19194e-05	4.3322e-07	0.0673326
857	M334T15	y	1.26843e-06	4.72395e-07	334.137	15.0454	10354		334.137	334.137	14.9769	15.1092	M334T15	179201	125744	56755.6	0.0136562	1.3355e-06	0.000499259
858	M709T2_2	n	1.27447e-06	4.74301e-07	709.491	2.08871	23458		709.49	709.491	2.0661	2.10974	M709T2_2	33824.5	246134	215036	1.1773e-08	3.70514e-05	0.349031
859	M323T32	y	1.28735e-06	4.78351e-07	323.116	32.3405	71658		323.116	323.117	32.2856	32.4153	M323T32	47928.1	994825	298557	6.81914e-05	5.27889e-08	0.000609163
860	M259T33	y	1.29364e-06	4.80325e-07	259.118	32.7856	40514		259.117	259.119	32.696	33.1234	M259T33	153388	805110	555709	1.63631e-05	5.74993e-06	0.0219866
861	M832T2	n	1.3016e-06	4.82819e-07	831.724	2.17463	49008		831.722	831.725	2.1622	2.17909	M832T2	118399	1639.36	2388.86	0.000313128	2.09268e-05	0.0287449
862	M473T18	y	1.30454e-06	4.83742e-07	473.258	18.4753	28838		473.258	473.258	18.4708	18.4821	M473T18	371174	220176	139977	0.00189147	6.88501e-06	0.000261689
863	M239T16_2	y	1.31864e-06	4.88145e-07	239.095	16.3338	825236		239.094	239.095	16.1001	16.8011	M239T16_2	878050	1.8443e+07	8.41967e+06	9.51133e-07	0.000664004	0.0026964
864	M485T18_2	y	1.32105e-06	4.88894e-07	485.326	17.8987	107856		485.325	485.327	17.8656	17.9057	M485T18_2	709507	331093	190969	0.00137382	6.06641e-06	0.000730165
865	M133T34	y	1.32329e-06	4.89592e-07	133.013	33.8653	161764		133.013	133.014	33.8259	33.9179	M133T34	2.57693e+06	779436	529108	0.000513438	6.44019e-06	0.119951
866	M233T24	y	1.32758e-06	4.90926e-07	233.138	24.1629	12274		233.138	233.139	23.7981	24.3399	M233T24	22417.9	239418	193843	1.20974e-05	2.82498e-06	0.194669
867	M240T18_1	y	1.3334e-06	4.92738e-07	240.096	18.2952	69660		240.096	240.097	18.2309	18.3366	M240T18_1	74772.6	308050	373531	9.17322e-05	7.70937e-07	0.186203
868	M473T40_2	y	1.3577e-06	5.00263e-07	473.152	40.4841	50682		473.151	473.153	40.2871	40.6556	M473T40_2	11163.1	1.19767e+06	1.21907e+06	1.31036e-07	1.15271e-05	0.91762
869	M303T30_1	y	1.35844e-06	5.00494e-07	303.131	29.9646	15912		303.13	303.131	29.9317	29.9939	M303T30_1	118573	57937.4	39262.8	0.000789321	4.74232e-06	0.0199641
870	M696T2	y	1.36661e-06	5.03015e-07	695.51	2.08045	37576		695.51	695.511	2.06941	2.08533	M696T2	15798.3	212512	312388	3.95584e-14	8.99065e-06	0.0569045
872	M525T2	y	1.39203e-06	5.10827e-07	525.38	2.16181	14554		525.379	525.38	2.15614	2.16707	M525T2	21417	119786	68119.9	4.80543e-05	1.79713e-07	0.00443321
873	M456T18_2	y	1.41256e-06	5.17098e-07	456.319	18.4781	707398		456.318	456.32	18.4337	18.5168	M456T18_2	9.03616e+06	516406	206952	0.000390126	1.89812e-05	0.0140783
874	M223T35	y	1.4133e-06	5.17326e-07	222.991	34.5669	49964		222.99	222.991	34.5042	34.6383	M223T35	26866	709544	174305	7.25525e-05	6.05457e-06	0.000454769
878	M301T4	y	1.46956e-06	5.34363e-07	301.103	3.87393	91000		301.103	301.104	3.78606	3.98838	M301T4	3.33174e+06	1.82511e+06	1.27859e+06	0.000635631	6.59771e-06	0.0177814
879	M387T18	y	1.49419e-06	5.41749e-07	387.147	17.7305	28312		387.147	387.148	17.6639	17.7446	M387T18	39004.8	125130	207190	8.89896e-09	8.08651e-06	0.0117789
880	M408T18	y	1.49662e-06	5.42476e-07	408.214	17.6202	23714		408.213	408.215	17.5829	17.6463	M408T18	39539.5	129075	150303	5.00469e-06	4.19223e-06	0.25801
881	M717T39	y	1.5101e-06	5.46499e-07	717.389	38.5123	20362		717.388	717.391	38.3827	38.6734	M717T39	23650.9	1.28511e+06	603873	3.57342e-05	2.16817e-06	0.0040048
882	M330T38	y	1.51806e-06	5.48869e-07	330.106	37.8738	20446		330.106	330.108	37.8442	37.9116	M330T38	365773	40251.8	20823.3	0.000445084	1.89582e-05	0.000217895
883	M509T19	y	1.5257e-06	5.51138e-07	509.299	19.0646	18956		509.298	509.299	19.0587	19.094	M509T19	35671.5	169678	161999	3.50468e-09	2.50941e-05	0.732052
884	M406T18	n	1.53087e-06	5.52672e-07	406.303	17.9599	41998		406.302	406.304	17.9115	17.9698	M406T18	232394	42205.7	43605.7	0.000317921	2.3433e-05	0.792262
885	M301T20	y	1.54711e-06	5.57478e-07	301.2	20.4915	159336		301.199	301.201	20.4495	20.5848	M301T20	63605.9	3.31436e+06	742111	8.27334e-05	1.28915e-06	0.000459539
886	M422T19	y	1.54731e-06	5.57536e-07	422.264	18.6404	19406		422.264	422.265	18.5336	18.66	M422T19	50719.4	243355	378238	9.82902e-06	4.41311e-06	0.0262485
887	M647T18	y	1.54903e-06	5.58044e-07	647.488	17.5731	26170		647.487	647.489	17.5014	17.5829	M647T18	16361	172460	331473	2.58955e-06	6.16342e-06	0.0102783
888	M363T18	y	1.56168e-06	5.61775e-07	363.252	18.4321	29580		363.252	363.253	18.4114	18.4749	M363T18	223984	43597	31866.4	0.000452842	1.9126e-05	0.00404891
889	M241T28	y	1.56269e-06	5.62072e-07	241.011	28.0012	24222		241.011	241.012	27.9246	28.0914	M241T28	328227	41314	26253.8	0.000441043	1.96442e-05	0.00105322
890	M329T20_2	y	1.57296e-06	5.65093e-07	329.232	19.7802	578810		329.231	329.232	19.7163	19.8436	M329T20_2	344180	1.30877e+07	2.66844e+06	5.76087e-05	0.00162595	0.000392686
891	M157T4	y	1.57365e-06	5.65293e-07	157.061	4.1181	100050		157.061	157.062	4.10427	4.13013	M157T4	1.65203e+06	252901	97333.1	0.000559323	1.65413e-05	0.000229866
892	M247T23_2	y	1.58676e-06	5.69137e-07	247.153	23.4376	22658		247.153	247.154	23.3509	23.6805	M247T23_2	28476.2	393259	444005	8.13013e-05	4.58037e-07	0.472366
893	M189T20	y	1.58782e-06	5.69448e-07	189.111	19.656	24520		189.111	189.112	19.5608	19.7202	M189T20	56286.1	253132	281615	0.000302199	1.57479e-08	0.453128
894	M395T3	y	1.59698e-06	5.72125e-07	395.289	2.86978	32166		395.289	395.29	2.83121	2.94253	M395T3	160430	30752.7	21824.5	0.000448314	1.81957e-05	0.0646291
895	M319T41	y	1.60215e-06	5.73634e-07	319.085	40.8154	10484		319.085	319.086	40.618	40.8357	M319T41	14010.2	120230	43556.2	8.4849e-05	1.59262e-11	0.000751354
896	M376T31	y	1.62436e-06	5.80094e-07	376.187	30.6752	54526		376.186	376.188	30.5148	31.1228	M376T31	56398	1.74829e+06	838956	9.16232e-08	0.000918975	0.00425448
898	M244T41	y	1.62843e-06	5.81273e-07	244.069	40.906	188470		244.068	244.069	40.4636	41.2481	M244T41	18546.4	5.15481e+06	4.46079e+06	9.1519e-05	4.43729e-08	0.414887
899	M249T33	y	1.63556e-06	5.83341e-07	249.149	33.3823	32090		249.149	249.15	33.356	33.466	M249T33	473618	152278	81834.8	0.000849987	9.56075e-06	0.0070146
900	M283T33_1	y	1.66832e-06	5.93086e-07	283.085	32.6855	25386		283.084	283.086	32.6121	32.7642	M283T33_1	620063	266282	199276	0.00043438	9.22635e-06	0.0968752
901	M416T2_2	n	1.67438e-06	5.9488e-07	416.362	2.16222	60078		416.361	416.362	2.15368	2.17909	M416T2_2	207933	34017.7	38728.1	0.000291326	2.72321e-05	0.44783
902	M702T2	y	1.72589e-06	6.10055e-07	701.557	2.39837	48188		701.556	701.558	2.36854	2.41195	M702T2	269801	7842.24	3591.09	0.000404319	2.38976e-05	0.0331252
903	M818T2	n	1.73662e-06	6.13199e-07	817.708	2.17886	18478		817.707	817.708	2.17878	2.1956	M818T2	44263.1	901.987	777.143	0.000384398	2.5193e-05	0.55412
904	M219T9	y	1.74118e-06	6.14531e-07	219.069	9.3583	166690		219.068	219.069	9.15925	9.78403	M219T9	159225	8.12914e+06	2.82156e+06	7.80895e-06	0.00134789	0.00126131
905	M371T32_2	y	1.74908e-06	6.16837e-07	371.242	32.1409	17234		371.242	371.243	32.1015	32.1684	M371T32_2	59989.3	284750	439885	0.000268069	1.10331e-06	0.0286397
906	M275T35_2	y	1.75252e-06	6.17841e-07	275.088	35.1161	43014		275.088	275.089	35.1064	35.134	M275T35_2	501620	51258.8	28509.9	0.000466352	2.06005e-05	0.0470525
907	M345T18_2	y	1.7778e-06	6.25194e-07	345.244	17.7247	19736		345.243	345.244	17.6859	17.7499	M345T18_2	42441.6	128352	127935	2.41488e-07	1.86034e-05	0.977361
908	M688T39	y	1.78619e-06	6.27625e-07	688.419	38.9626	20536		688.417	688.42	38.8379	39.159	M688T39	17119	1.35326e+06	760300	5.83451e-10	0.000467783	0.0130033
909	M212T15	y	1.78807e-06	6.28172e-07	212.066	14.8002	15016		212.066	212.067	14.7225	14.9018	M212T15	28590.2	160365	56642.4	7.83292e-06	0.024219	0.000508525
910	M288T23	y	1.79109e-06	6.29045e-07	288.188	22.8672	10032		288.188	288.189	22.8495	23.0046	M288T23	139002	50827.2	40101.2	0.000624548	1.73775e-05	0.000968528
912	M119T16	y	1.81612e-06	6.36271e-07	119.034	15.5594	225398		119.033	119.034	15.452	15.6023	M119T16	8.81143e+06	5.10447e+06	2.22865e+06	0.00292661	8.64541e-07	0.00826125
913	M553T18	y	1.81724e-06	6.36593e-07	553.283	17.8354	340818		553.283	553.285	17.762	18.2067	M553T18	5.16697e+06	494620	196488	0.00050383	2.02891e-05	0.0196118
914	M187T13	y	1.8178e-06	6.36754e-07	187.006	12.8425	51396		187.006	187.006	12.7581	12.8835	M187T13	51081.2	1.77286e+06	450820	2.96604e-06	0.0251725	0.000580519
916	M180T31	n	1.84235e-06	6.43804e-07	179.592	30.5772	17324		179.591	179.593	30.4418	30.7195	M180T31	7516.08	291421	279328	1.4389e-06	1.04457e-05	0.80556
917	M551T15	y	1.85948e-06	6.48702e-07	551.269	15.0851	226902		551.268	551.27	14.95	15.2781	M551T15	8.01138e+06	790756	98671.5	0.000581484	1.59201e-05	0.0527228
918	M415T13	y	1.86368e-06	6.49903e-07	415.139	13.1997	21922		415.139	415.14	12.8929	13.395	M415T13	421517	44867.1	26440.8	0.000479095	2.24967e-05	0.0116986
919	M460T16_1	y	1.87454e-06	6.52996e-07	460.283	16.1115	20218		460.282	460.284	16.0693	16.1456	M460T16_1	244694	81460	91808.2	0.000270604	3.18952e-05	0.146757
920	M568T18_1	y	1.89105e-06	6.57689e-07	568.265	17.7423	87286		568.265	568.267	17.6566	17.7591	M568T18_1	649916	96284.2	52095.7	0.000548313	1.94378e-05	0.018838
921	M438T16_1	y	1.90061e-06	6.60399e-07	438.262	16.422	675434		438.262	438.264	15.873	16.5786	M438T16_1	1.01431e+07	4.84141e+06	4.18078e+06	5.40665e-05	1.00949e-05	0.431946
922	M135T18_1	y	1.905e-06	6.61644e-07	135.017	17.6842	427206		135.017	135.018	17.5713	17.7478	M135T18_1	6.56052e+06	2.83323e+06	2.19062e+06	0.000586846	5.21059e-06	0.156305
923	M245T33	y	1.91675e-06	6.64965e-07	245.139	33.0703	428024		245.138	245.14	33.0413	33.1468	M245T33	368095	5.13584e+06	4.76053e+06	0.000144174	2.09763e-08	0.644256
924	M563T3	y	1.91978e-06	6.65819e-07	563.323	2.81448	127030		563.322	563.324	2.79003	2.82513	M563T3	523605	121407	82361	0.000554212	1.93165e-05	0.0246404
926	M343T2_1	y	1.93644e-06	6.70514e-07	343.231	2.08145	21552		343.231	343.231	2.0756	2.09432	M343T2_1	6530.45	75701.4	113609	1.14476e-07	8.96774e-06	0.0527872
929	M296T18_2	y	2.04195e-06	7.01839e-07	296.195	17.9463	660576		296.194	296.196	17.8942	17.9822	M296T18_2	365001	5.61031e+06	4.73108e+06	2.35969e-07	3.0197e-05	0.317296
930	M293T18_2	y	2.04218e-06	7.01907e-07	293.211	17.6557	2090254		293.21	293.212	17.5924	17.7105	M293T18_2	572677	1.38398e+07	5.92302e+06	4.27545e-05	8.89579e-06	0.00258197
931	M329T19_2	y	2.05658e-06	7.06146e-07	329.231	18.6925	294136		329.229	329.232	18.6286	18.7126	M329T19_2	310215	4.82069e+06	3.2282e+06	1.52909e-06	5.88085e-05	0.0404046
932	M143T16	y	2.06091e-06	7.07419e-07	143.034	15.5927	34992		143.033	143.035	15.4957	15.629	M143T16	666284	972957	268422	0.00469086	7.71807e-05	4.14538e-05
934	M592T32	y	2.06963e-06	7.09981e-07	592.322	31.7584	28294		592.32	592.325	31.7259	31.7841	M592T32	407684	34078.3	38011	0.000387853	3.00936e-05	0.610343
937	M697T2	n	2.10535e-06	7.20441e-07	696.514	2.08113	18224		696.514	696.514	2.0661	2.08533	M697T2	10010.2	92996.9	136659	7.11034e-13	1.23973e-05	0.0595496
938	M383T16_1	y	2.17577e-06	7.41372e-07	383.119	16.2559	33550		383.119	383.119	16.2345	16.3013	M383T16_1	174728	683808	172539	0.0001859	0.936989	0.000116948
939	M242T4	y	2.18807e-06	7.45008e-07	242.085	3.89488	83320		242.085	242.087	3.79391	4.05387	M242T4	2.52729e+06	1.35792e+06	896270	0.000725416	9.76088e-06	0.0186259
941	M359T27	y	2.23233e-06	7.58051e-07	359.157	27.1482	25432		359.156	359.158	27.0989	27.2627	M359T27	347517	30368.8	19388.4	0.000503862	2.75054e-05	0.00105159
943	M383T18_1	y	2.26889e-06	7.68773e-07	383.19	18.2896	26752		383.189	383.19	18.2309	18.339	M383T18_1	80416.8	421391	260087	2.09357e-06	0.000206821	0.00983203
944	M319T17	y	2.3189e-06	7.83366e-07	319.121	16.778	51170		319.12	319.121	16.6016	16.8902	M319T17	43514.7	379495	928507	5.89426e-07	1.13488e-05	0.00435912
946	M319T18_3	y	2.39856e-06	8.06426e-07	319.226	17.7061	26108		319.225	319.226	17.6435	17.7664	M319T18_3	133351	247212	310505	0.000860919	6.58167e-06	0.0153371
947	M237T40	n	2.40324e-06	8.07776e-07	236.572	40.4658	17018		236.572	236.573	40.2932	40.5483	M237T40	4923.65	279061	295424	7.63577e-09	2.18079e-05	0.751725
948	M533T40	y	2.40338e-06	8.07816e-07	533.279	39.6605	12178		533.278	533.281	39.5715	39.7463	M533T40	10701.5	350208	118767	5.90124e-05	2.68721e-05	0.00131754
949	M833T2	n	2.42064e-06	8.1278e-07	832.727	2.17893	30026		832.726	832.728	2.17042	2.18725	M833T2	71893.5	1378.58	1618.99	0.000455977	3.31051e-05	0.265152
950	M591T32	y	2.43425e-06	8.16689e-07	591.319	31.7512	75130		591.318	591.321	31.7259	31.7841	M591T32	1.09681e+06	56530.7	77660.8	0.000412539	3.52774e-05	0.306905
951	M441T31	y	2.44584e-06	8.20013e-07	441.285	31.052	18662		441.282	441.286	30.9051	31.1284	M441T31	19759.6	763266	482495	1.50459e-06	8.44116e-05	0.0324547
952	M589T29	n	2.45642e-06	8.2304e-07	589.448	28.6002	14810		589.447	589.448	28.5373	28.6448	M589T29	6833.64	403127	338977	7.13649e-07	2.60422e-05	0.343155
953	M534T3_2	y	2.47693e-06	8.28902e-07	534.389	2.66423	92602		534.387	534.389	2.52958	2.8082	M534T3_2	303128	142570	41756	0.00465542	4.59986e-06	0.000863368
954	M494T18	y	2.49265e-06	8.33385e-07	494.296	17.6162	194618		494.295	494.297	17.5396	17.6709	M494T18	949514	363656	214817	0.00085883	1.72778e-05	0.0101946
956	M239T13	y	2.53338e-06	8.44962e-07	239.112	12.7139	28088		239.112	239.112	12.5029	12.7388	M239T13	103418	841973	108123	0.000219277	0.568231	0.000226086
957	M491T17	y	2.5713e-06	8.5569e-07	491.337	16.5741	17942		491.336	491.338	16.2828	16.7046	M491T17	143107	668231	557388	2.32654e-08	6.57633e-05	0.215082
958	M353T18	y	2.57838e-06	8.57689e-07	353.268	17.9844	24104		353.266	353.268	17.9769	18.0583	M353T18	73259.5	415367	273861	6.9872e-06	4.96848e-05	0.021314
960	M476T2	y	2.67207e-06	8.83968e-07	476.383	2.17887	61612		476.383	476.384	2.17042	2.17909	M476T2	228042	22397.8	25093.8	0.000451013	3.64496e-05	0.523226
962	M282T18	y	2.68272e-06	8.86937e-07	282.083	18.4775	170350		282.082	282.083	18.3661	18.6197	M282T18	2.36035e+06	761180	994906	8.66486e-05	5.07185e-05	0.169145
963	M423T14	y	2.68387e-06	8.87256e-07	423.205	14.3054	158332		423.205	423.206	14.1777	14.483	M423T14	52323.7	2.84023e+06	3.03344e+06	6.58283e-05	1.18916e-06	0.717929
965	M337T32_1	y	2.70249e-06	8.92438e-07	337.06	32.4507	24886		337.06	337.06	32.4471	32.4543	M337T32_1	17322	169340	164405	3.20758e-12	3.88778e-05	0.856739
966	M193T16	y	2.71627e-06	8.96267e-07	193.017	15.8034	22448		193.017	193.019	15.5721	16.3879	M193T16	27602.3	278531	184152	2.6e-05	6.65295e-06	0.0340271
967	M249T18_1	y	2.71755e-06	8.9662e-07	249.115	17.8048	23734		249.114	249.115	17.7506	17.8149	M249T18_1	45452.1	228988	183425	1.2187e-07	7.45629e-05	0.145106
970	M266T33	y	2.75247e-06	9.06289e-07	266.078	33.2141	11276		266.077	266.078	33.1813	33.228	M266T33	94551.2	31834.2	24840.4	0.000699483	2.37999e-05	0.0356896
971	M453T19	y	2.78193e-06	9.14418e-07	453.3	18.5679	39842		453.299	453.301	18.5218	18.6339	M453T19	516948	577854	245083	0.278619	2.14021e-07	0.000106062
972	M113T26	y	2.79042e-06	9.16755e-07	113.023	26.4611	11362		113.023	113.023	26.4247	26.5109	M113T26	21110.9	63815.8	140736	1.5234e-13	1.52548e-05	0.00397617
973	M457T18_1	y	2.82962e-06	9.27516e-07	457.323	18.4762	108696		457.322	457.33	18.2011	18.5335	M457T18_1	1.51484e+06	369165	195830	0.00090824	2.3577e-05	0.000150682
974	M355T32	y	2.8323e-06	9.28249e-07	355.175	32.1114	22336		355.175	355.176	32.043	32.1353	M355T32	54871.5	636497	407880	8.31046e-05	8.14286e-08	0.0284215
975	M591T18_3	y	2.85023e-06	9.33153e-07	591.462	17.9174	41708		591.462	591.462	17.9013	17.9822	M591T18_3	15179.5	292754	122486	5.8413e-05	9.39697e-06	0.00262753
977	M307T41	y	2.88698e-06	9.4317e-07	307.085	40.9865	26614		307.085	307.085	40.7586	41.1315	M307T41	36093.7	400534	387444	1.37844e-05	5.73506e-06	0.842242
978	M273T20	y	2.89825e-06	9.46236e-07	273.169	19.7556	191498		273.168	273.17	19.6991	19.7999	M273T20	154386	4.45219e+06	2.0175e+06	6.45857e-05	1.97471e-06	0.0041783
979	M697T18_1	y	2.90632e-06	9.48427e-07	697.4	17.8507	30992		697.399	697.4	17.8249	17.8916	M697T18_1	22110	311621	61112	0.000152951	1.02342e-05	0.000432968
980	M245T41_1	n	2.90776e-06	9.48818e-07	244.57	40.8519	46770		244.57	244.571	40.4758	41.4162	M245T41_1	7256.48	1.216e+06	1.01302e+06	0.000191758	1.87924e-09	0.331866
981	M150T17	y	2.91179e-06	9.49911e-07	150.041	16.8283	141510		150.04	150.041	16.7009	16.9566	M150T17	1.9532e+06	370774	229282	0.000666629	2.2603e-05	0.143292
982	M203T33_1	y	2.91864e-06	9.51769e-07	203.067	32.7648	46250		203.067	203.067	32.721	32.7712	M203T33_1	166196	631832	487325	6.02409e-05	7.43692e-06	0.0532862
983	M712T2	y	2.93767e-06	9.5692e-07	711.506	2.15653	47170		711.505	711.506	2.14793	2.16929	M712T2	33527.6	391080	337981	9.54594e-12	6.93718e-05	0.391726
984	M681T2	n	2.96725e-06	9.64908e-07	680.519	2.05042	10470		680.519	680.52	2.0361	2.05855	M681T2	9454.52	43124.4	67070.5	1.48913e-05	7.8242e-06	0.0314585
985	M269T21	y	2.97726e-06	9.67604e-07	269.138	20.9126	20284		269.137	269.138	20.7524	20.9348	M269T21	55102.5	341044	320254	7.12157e-09	4.2182e-05	0.681159
987	M238T33	y	3.01066e-06	9.76579e-07	238.072	33.2783	33220		238.071	238.072	33.2399	33.2977	M238T33	348687	37329.1	22547.7	0.000630844	3.22492e-05	0.0225774
989	M315T3_1	y	3.01977e-06	9.79021e-07	315.181	2.50607	24086		315.181	315.181	2.49575	2.51278	M315T3_1	36600.6	172080	106278	6.82284e-05	1.0357e-06	0.00956243
990	M662T2	n	3.08291e-06	9.95959e-07	661.505	2.01114	11238		661.505	661.506	2.00479	2.01762	M662T2	26160.3	48397.2	91021.6	0.000444049	1.58314e-05	0.00258294
992	M270T17	n	3.12005e-06	1.00587e-06	270.25	17.257	64260		270.25	270.251	16.8343	17.2923	M270T17	827769	249073	268028	0.000454772	4.33432e-05	0.202146
993	M301T32_1	y	3.12743e-06	1.00783e-06	301.111	31.5132	26346		301.11	301.112	31.4241	31.5761	M301T32_1	25492.7	100857	331292	0.000852629	1.38284e-05	0.00190222
994	M440T16	y	3.12757e-06	1.00787e-06	440.268	16.4523	24904		440.267	440.269	15.9245	16.5786	M440T16	415037	230686	179238	7.35902e-05	5.93108e-06	0.196607
995	M475T2	y	3.13668e-06	1.01029e-06	475.38	2.17042	189774		475.379	475.38	2.15614	2.17909	M475T2	668849	51748.5	62810.6	0.000490168	4.2059e-05	0.315073
996	M267T14	y	3.18397e-06	1.02282e-06	267.09	14.1329	43468		267.089	267.09	14.0405	14.2404	M267T14	96509	284838	448682	1.79586e-06	1.18642e-05	0.0198466
997	M302T28	y	3.19918e-06	1.02684e-06	302.135	28.2365	26944		302.135	302.136	28.165	28.2671	M302T28	278509	37415.8	24732.2	0.000662672	3.42547e-05	0.00128863
998	M678T2	y	3.20113e-06	1.02735e-06	677.5	2.05538	12878		677.5	677.501	2.0386	2.17556	M678T2	32949.6	110243	136439	6.10406e-06	1.8153e-05	0.134725
999	M313T17	y	3.21809e-06	1.03182e-06	313.218	17.3566	20096		313.218	313.219	17.3464	17.3616	M313T17	29418	171444	100616	1.58307e-08	0.00114044	0.00881007
1000	M385T40	y	3.24075e-06	1.03778e-06	385.223	39.5059	11554		385.222	385.223	39.3767	39.5609	M385T40	19005	205339	78887.1	7.35414e-05	2.54184e-05	0.00158567
1001	M243T20	y	3.2744e-06	1.0466e-06	243.122	19.5665	28024		243.121	243.124	19.5485	19.7112	M243T20	79592.7	483431	372257	3.54347e-05	3.77304e-06	0.113628
1003	M341T32	y	3.2875e-06	1.05003e-06	341.196	32.1697	110380		341.195	341.197	31.633	32.2384	M341T32	82586.6	2.33567e+06	2.96019e+06	2.93612e-07	1.47543e-05	0.23259
1004	M475T17	y	3.32216e-06	1.05907e-06	475.342	16.93	28064		475.341	475.343	16.8303	17.0828	M475T17	150954	495659	718229	2.74687e-06	1.06956e-05	0.0421455
1005	M330T20_2	y	3.32339e-06	1.05939e-06	330.235	19.7933	109556		330.234	330.235	19.7163	19.8246	M330T20_2	369493	2.69271e+06	634558	9.34131e-05	0.0592212	0.000411298
1007	M240T16	y	3.39287e-06	1.07747e-06	240.097	16.3338	85902		240.097	240.098	16.1001	16.8011	M240T16	168025	1.9516e+06	909835	2.11515e-07	0.00271056	0.00378555
1009	M147T29	y	3.43348e-06	1.08798e-06	147.048	28.5718	80088		147.048	147.049	28.5054	28.6488	M147T29	1.15892e+06	326004	273687	0.000265351	3.48071e-05	0.536414
1010	M663T17	y	3.46207e-06	1.09535e-06	663.483	17.4544	11876		663.482	663.483	17.4034	17.6287	M663T17	15538.4	276402	274344	1.04896e-07	2.85781e-05	0.966262
1011	M281T21	y	3.47477e-06	1.09862e-06	280.977	21.2533	20252		280.976	280.978	20.8788	21.3359	M281T21	346153	163018	92008.5	0.000921817	7.9736e-06	0.0407183
1012	M521T3	y	3.51756e-06	1.10959e-06	521.348	2.8284	53280		521.348	521.348	2.81448	2.83368	M521T3	317281	180077	133389	0.000697895	3.07422e-06	0.0991549
1014	M219T11	y	3.53843e-06	1.11493e-06	219.069	11.1963	80562		219.068	219.069	10.705	11.5822	M219T11	90891.9	3.28027e+06	2.10132e+06	4.96629e-07	0.000164162	0.0405697
1016	M723T2	y	3.60247e-06	1.13122e-06	722.53	2.1587	33256		722.53	722.53	2.13992	2.169	M723T2	10650	185226	361207	4.45873e-08	1.53913e-05	0.0151271
1017	M417T30	y	3.62046e-06	1.13578e-06	417.301	30.3331	50638		417.3	417.302	30.1834	30.4571	M417T30	8538.5	124258	270654	2.52207e-08	1.62091e-05	0.00910872
1019	M713T2	y	3.63914e-06	1.1405e-06	712.509	2.16094	21892		712.508	712.51	2.14793	2.16929	M713T2	19995.9	173042	147785	5.76668e-10	8.68904e-05	0.345269
1020	M336T39	y	3.63915e-06	1.1405e-06	335.707	39.092	10984		335.707	335.707	38.9833	39.1171	M336T39	5683.53	334060	260451	2.76595e-07	6.48395e-05	0.201961
1021	M281T14	y	3.64707e-06	1.1425e-06	281.122	13.6641	21110		281.122	281.122	13.6438	13.6844	M281T14	88915.4	363317	222024	2.2092e-05	0.00021138	0.00546646
1022	M373T2_2	y	3.65631e-06	1.14483e-06	373.205	2.20729	61502		373.205	373.206	2.19716	2.21563	M373T2_2	48483.1	223434	255619	6.69457e-10	2.71092e-05	0.391328
1024	M331T21	y	3.67695e-06	1.15003e-06	331.127	20.9437	22010		331.127	331.128	20.9027	20.9846	M331T21	33927	188909	92996.7	3.48937e-05	0.000171124	0.00283656
1025	M200T31	y	3.68127e-06	1.15111e-06	199.969	31.1061	11770		199.969	199.969	31.0668	31.1234	M200T31	107090	32355.8	24216.3	0.000834343	3.27305e-05	0.00931426
1026	M447T30_2	y	3.70856e-06	1.15797e-06	447.346	30.3491	12224		447.345	447.347	30.282	30.4376	M447T30_2	10561.3	124059	88923	1.81811e-10	0.00022093	0.0816977
1027	M665T18	y	3.73598e-06	1.16483e-06	665.497	17.5161	14432		665.496	665.498	17.4574	17.6788	M665T18	14159.3	278384	261517	1.0885e-08	4.49256e-05	0.726391
1029	M501T35	y	3.79588e-06	1.17976e-06	501.323	34.5442	22548		501.322	501.325	34.5225	34.6463	M501T35	318332	53310.5	16459.9	0.00103335	2.19198e-05	0.0409723
1030	M295T33_2	y	3.81335e-06	1.18409e-06	295.121	32.7867	30066		295.12	295.121	32.713	32.862	M295T33_2	72532.8	355598	341515	5.66557e-07	2.89058e-05	0.785525
1031	M158T15	y	3.82057e-06	1.18588e-06	158.118	14.6563	10438		158.118	158.118	14.5988	14.7009	M158T15	213664	36459.5	36446.3	0.000596231	4.61305e-05	0.99517
1032	M590T18	y	3.82156e-06	1.18613e-06	590.341	17.8636	21942		590.341	590.344	17.8419	17.8783	M590T18	111395	26480.3	20414	0.000765745	3.70637e-05	0.0141578
1033	M209T36	y	3.84934e-06	1.193e-06	208.975	35.7434	35588		208.975	208.976	35.6173	35.7808	M209T36	66207.2	186077	439988	0.00117894	1.55526e-05	0.00270491
1035	M191T26	y	3.88735e-06	1.20237e-06	191.055	26.4329	18546		191.055	191.056	26.4128	26.4582	M191T26	258452	78498.4	36210.9	0.0015132	2.59427e-05	2.75228e-06
1036	M567T16_1	y	3.92862e-06	1.2125e-06	567.254	15.9082	11608		567.252	567.255	15.8592	15.9644	M567T16_1	84441.9	24332.4	15403.9	0.00108276	2.25302e-05	0.0316041
1037	M680T2	n	3.93266e-06	1.21349e-06	679.515	2.04051	21376		679.515	679.516	2.02508	2.05215	M680T2	17596.5	73318.6	153732	0.000192613	1.05101e-05	0.00681588
1038	M255T17_4	y	3.93812e-06	1.21482e-06	255.255	17.4484	528294		255.254	255.255	17.425	17.4575	M255T17_4	2.91168e+06	483395	1.05134e+06	8.07364e-07	0.000140346	0.145436
1039	M321T31	y	3.94062e-06	1.21544e-06	321.119	31.4528	21654		321.118	321.121	31.3233	31.5144	M321T31	22314.9	242910	283645	2.1222e-08	2.3787e-05	0.39599
1042	M454T18_2	y	4.00368e-06	1.23192e-06	454.303	17.8733	196474		454.302	454.305	17.8206	18.012	M454T18_2	1.03742e+06	417546	108785	0.00393663	9.5155e-07	0.0225491
1043	M722T2	y	4.08857e-06	1.25508e-06	721.527	2.1587	68690		721.526	721.527	2.13992	2.169	M722T2	16252.4	401716	766149	4.28254e-08	1.69399e-05	0.0185137
1044	M381T18	y	4.14776e-06	1.27116e-06	381.299	17.5995	29610		381.298	381.3	17.5598	17.7421	M381T18	37486.9	334446	199234	6.37263e-05	2.90647e-06	0.0160058
1045	M421T14	y	4.17403e-06	1.27828e-06	421.189	14.1207	34854		421.189	421.19	14.0876	14.1733	M421T14	27171.6	493231	950570	1.98694e-07	1.64169e-05	0.0171293
1046	M710T2_2	y	4.19331e-06	1.2835e-06	710.494	2.08009	11910		710.494	710.495	2.0579	2.10974	M710T2_2	20378.8	107099	98105.1	2.43242e-07	6.8771e-05	0.544814
1047	M283T18_1	y	4.23628e-06	1.29512e-06	283.085	18.4744	146368		283.084	283.086	18.3661	18.6573	M283T18_1	309966	484569	875850	0.000860504	1.84859e-05	0.00268711
1048	M282T31	y	4.2592e-06	1.3013e-06	282.137	31.4109	32758		282.136	282.138	31.3482	31.8665	M282T31	570357	169598	45161.4	0.00209938	2.8614e-06	0.0589716
1049	M894T17	y	4.27798e-06	1.30636e-06	893.573	17.4222	28922		893.572	893.576	17.3872	17.4413	M894T17	130647	16718.3	15765.2	0.000659672	4.88623e-05	0.465087
1050	M455T41	y	4.36969e-06	1.331e-06	455.142	40.5453	12876		455.141	455.142	39.8037	41.2467	M455T41	14392.5	276550	296589	4.20793e-07	2.37282e-05	0.704209
1051	M333T31	y	4.37422e-06	1.33222e-06	333.137	31.409	15522		333.137	333.138	31.3066	31.4531	M333T31	25068.3	185097	227422	5.42148e-06	1.16448e-05	0.260345
1052	M257T35	y	4.38345e-06	1.33469e-06	256.996	34.7921	10120		256.996	256.997	34.7299	34.8575	M257T35	14079.6	105993	95114.8	5.03403e-09	7.02026e-05	0.511616
1053	M311T21	y	4.40462e-06	1.34036e-06	311.143	20.8006	17396		311.142	311.144	20.765	20.8892	M311T21	41948.8	236182	152712	4.66177e-07	0.000371805	0.0220686
1055	M486T35	y	4.45337e-06	1.35338e-06	486.331	35.3939	16400		486.33	486.333	35.3655	35.5086	M486T35	246966	42769.1	17273.6	0.00107173	3.09498e-05	0.0142317
1056	M729T2	y	4.52715e-06	1.37302e-06	728.577	2.37587	60636		728.575	728.577	2.35217	2.38703	M729T2	353850	22530.8	11832.5	0.000753995	4.70329e-05	0.00822407
1057	M241T20	y	4.57263e-06	1.38509e-06	241.117	20.3187	25090		241.116	241.117	20.2302	20.3653	M241T20	54900.9	250617	324779	0.000364707	1.12534e-06	0.143333
1058	M241T16	y	4.6139e-06	1.39601e-06	241.074	16.1383	87656		241.074	241.074	15.8843	16.622	M241T16	154582	1.81325e+06	832740	1.79862e-05	0.000463233	0.00413319
1060	M555T31	y	4.65833e-06	1.40775e-06	555.353	30.6395	36180		555.352	555.355	30.1672	30.7808	M555T31	28225.7	1.4627e+06	491875	4.52274e-06	0.00664483	0.00196609
1062	M464T30_2	y	4.77255e-06	1.43778e-06	464.346	30.2617	10478		464.345	464.347	30.1345	30.3397	M464T30_2	9235.26	65159	64842.1	2.30399e-05	7.63427e-06	0.976399
1064	M703T2	n	4.82653e-06	1.45191e-06	702.56	2.40064	23058		702.56	702.562	2.36854	2.41195	M703T2	121668	5315.7	3110.99	0.000743882	5.16186e-05	0.0202324
1066	M233T30	n	5.02429e-06	1.50333e-06	232.592	30.2481	48676		232.592	232.593	30.1184	30.3372	M233T30	3913.73	125287	205348	9.42174e-05	6.70629e-06	0.0464431
1067	M331T45	n	5.02865e-06	1.50445e-06	330.616	45.2458	17516		330.616	330.617	45.0859	45.4292	M331T45	331472	45546.5	19989.1	0.000996858	3.58664e-05	0.0737919
1070	M241T10	y	5.08371e-06	1.51867e-06	241.072	10.1067	148118		241.072	241.073	9.92727	10.2899	M241T10	2.19583e+06	649914	4.08606e+06	0.00833699	0.000904685	4.19469e-06
1072	M422T11	y	5.17025e-06	1.54092e-06	422.193	11.347	13356		422.193	422.193	11.2801	11.5489	M422T11	69929.7	636787	513200	4.66885e-06	4.44285e-05	0.220291
1076	M297T3	y	5.29151e-06	1.57193e-06	297.113	2.79713	1364912		297.113	297.113	2.76488	2.79773	M297T3	1.26571e+06	179386	134395	0.00085182	5.18656e-05	0.00110482
1077	M265T2_2	y	5.29437e-06	1.57266e-06	265.254	2.31115	31616		265.253	265.254	2.30437	2.3128	M265T2_2	114738	27968.1	19602.5	0.00102336	4.36868e-05	0.00618053
1079	M363T21	y	5.44585e-06	1.61111e-06	362.98	21.279	24212		362.98	362.981	20.8719	21.3978	M363T21	347913	75734	51008.4	0.00075345	2.98993e-05	0.339298
1080	M425T31_2	y	5.46914e-06	1.617e-06	425.29	30.9686	30310		425.289	425.291	30.4451	31.0711	M425T31_2	38245.7	1.13638e+06	845874	1.29042e-06	8.24065e-05	0.145855
1081	M553T16_2	y	5.50788e-06	1.62677e-06	553.274	16.4927	27492		553.271	553.275	16.2138	16.8192	M553T16_2	623755	190388	111549	0.00149208	2.21495e-05	0.0407518
1082	M517T20	y	5.53025e-06	1.6324e-06	517.302	20.2173	57760		517.293	517.304	20.0985	20.3098	M517T20	553167	98477.3	187295	0.000162985	0.00010222	0.0690056
1083	M768T15	y	5.53448e-06	1.63346e-06	767.531	15.4796	40510		767.531	767.532	15.4532	15.5537	M768T15	49459.1	863210	709697	1.69221e-07	8.40094e-05	0.300026
1086	M467T18	y	5.55534e-06	1.63871e-06	467.277	17.6915	441496		467.276	467.278	17.5771	18.2322	M467T18	2.12694e+06	836730	641823	0.00112963	4.07308e-05	0.0158649
1088	M273T21_1	y	5.6124e-06	1.65303e-06	273.137	20.8514	388988		273.137	273.138	20.8427	20.9372	M273T21_1	143074	1.02584e+07	3.50547e+06	9.88011e-05	3.84661e-05	0.00234168
1089	M456T18_3	y	5.65969e-06	1.66486e-06	456.355	18.2043	180708		456.354	456.356	17.9695	18.2406	M456T18_3	1.11947e+06	26788.2	102043	0.000399446	8.0034e-05	0.287807
1091	M441T32_2	y	5.69405e-06	1.67344e-06	441.246	31.6134	18712		441.245	441.249	31.5977	31.7511	M441T32_2	31591.1	652305	303409	2.59004e-10	0.004445	0.00609645
1092	M489T41	y	5.83268e-06	1.70915e-06	489.147	40.9304	94844		489.146	489.148	40.531	41.173	M489T41	21293.7	4.8676e+06	3.25139e+06	1.37098e-09	0.0003482	0.0714537
1093	M739T18	y	6.01076e-06	1.75472e-06	739.411	18.4493	12690		739.409	739.413	18.433	18.5502	M739T18	126951	53825.9	31871.7	0.00228976	3.2674e-05	0.000102982
1094	M546T21	y	6.11956e-06	1.78239e-06	546.281	21.1697	10234		546.28	546.282	21.0426	21.1853	M546T21	83351.9	34888.2	28227.9	0.00119592	4.48895e-05	0.0116073
1095	M698T18	y	6.13865e-06	1.78723e-06	698.404	17.8678	12512		698.404	698.404	17.844	17.8916	M698T18	15420.8	106480	28838.7	0.000220568	0.000148747	0.000716808
1096	M869T14	n	6.14155e-06	1.78797e-06	868.538	13.8403	13830		868.536	868.539	13.7017	13.9089	M869T14	33781.7	226561	153261	6.39344e-07	0.000310829	0.0414924
1097	M329T18	y	6.31764e-06	1.83244e-06	329.213	17.9633	132334		329.213	329.214	17.9107	18.012	M329T18	96019.9	995783	1.38345e+06	0.000157517	4.5191e-06	0.123211
1103	M538T17	y	6.45568e-06	1.86708e-06	538.491	17.2671	15204		538.49	538.493	17.2532	17.2855	M538T17	240952	70956.5	65540.3	0.00080843	3.87196e-05	0.684378
1104	M509T17_1	y	6.50064e-06	1.87832e-06	509.288	16.54	48958		509.288	509.29	16.4275	16.5478	M509T17_1	784285	279013	240953	0.000861885	5.22723e-05	0.241511
1105	M694T2	y	6.53721e-06	1.88745e-06	694.499	2.034	10872		694.498	694.499	2.02175	2.0504	M694T2	10157.9	64657.4	86550.9	5.60107e-08	2.7604e-05	0.141255
1107	M524T16	y	6.72852e-06	1.93496e-06	524.307	16.3912	18132		524.306	524.309	16.3369	16.4275	M524T16	286252	115703	114490	0.000846319	6.68633e-05	0.765424
1109	M518T30	y	6.84622e-06	1.964e-06	518.394	30.2735	17306		518.393	518.395	30.1428	30.4085	M518T30	7756.87	94759.7	116407	0.000127356	3.89589e-06	0.301603
1110	M367T34	y	6.89979e-06	1.97717e-06	367.034	33.9797	11600		367.034	367.035	33.9227	34.0355	M367T34	12791.5	43202.7	134614	1.71805e-08	3.62731e-05	0.00295009
1112	M246T33	y	7.02449e-06	2.00772e-06	246.141	33.0984	59374		246.141	246.142	33.0413	33.1468	M246T33	120238	724555	663448	0.000292566	1.20366e-07	0.590037
1113	M315T30	y	7.0394e-06	2.01136e-06	315.109	30.1978	171540		315.108	315.11	30.1458	30.2227	M315T30	893505	80763.8	27429.1	0.00110656	5.66615e-05	0.0280406
1114	M493T18_1	y	7.05794e-06	2.01589e-06	493.293	17.6195	824666		493.292	493.294	17.5396	18.5409	M493T18_1	3.59685e+06	1.28903e+06	832905	0.001579	4.33487e-05	0.00555872
1115	M245T41_2	y	7.10339e-06	2.02697e-06	245.068	40.8002	28288		245.068	245.069	40.4574	41.2759	M245T41_2	17008.7	656934	617629	0.000399986	1.84415e-08	0.750966
1116	M567T33_1	y	7.15091e-06	2.03853e-06	567.264	32.5199	17856		567.264	567.266	32.5027	32.5621	M567T33_1	341259	86522.7	36147.2	0.00181932	3.55079e-05	0.00687932
1117	M728T2_2	y	7.15211e-06	2.03882e-06	727.573	2.37587	128792		727.572	727.574	2.35217	2.38703	M728T2_2	746839	44300.4	22916.5	0.00097535	6.69672e-05	0.00711612
1119	M640T15	y	7.20809e-06	2.05242e-06	640.462	15.4963	12558		640.461	640.463	15.0028	15.8522	M640T15	18870.9	186362	379871	0.000317777	1.14473e-05	0.014992
1120	M257T17	y	7.21498e-06	2.05409e-06	257.237	17.4206	81278		257.236	257.237	17.3464	17.4515	M257T17	998754	303307	465474	1.30089e-05	0.000132787	0.151513
1121	M383T30	y	7.21579e-06	2.05428e-06	383.189	30.4119	12682		383.189	383.19	30.2078	30.4234	M383T30	14447.9	99329.5	85377.3	1.6691e-06	5.9016e-05	0.379242
1123	M473T21_3	y	7.23715e-06	2.05946e-06	473.326	21.3622	24386		473.325	473.327	21.0508	21.3956	M473T21_3	725692	178021	168972	0.000533308	5.5224e-05	0.861556
1125	M483T18_3	y	7.45682e-06	2.11243e-06	483.44	17.5546	51426		483.44	483.442	17.5106	17.5737	M483T18_3	210751	72397.1	66918.5	0.000358139	6.62979e-05	0.719772
1127	M468T18	y	7.50827e-06	2.12476e-06	468.28	17.6813	106756		468.279	468.281	17.5694	17.7326	M468T18	532323	220783	174267	0.00127598	4.99582e-05	0.0355827
1128	M197T18	y	7.53758e-06	2.13178e-06	197.046	18.3672	84260		197.046	197.047	18.2897	18.4118	M197T18	55349.9	326537	493841	0.000601791	3.11754e-06	0.0611298
1129	M516T3_1	y	7.55025e-06	2.13481e-06	516.342	2.66984	59560		516.342	516.343	2.66408	3.2317	M516T3_1	272404	62294.4	38183.2	0.00136872	4.72899e-05	0.0331799
1132	M375T49	y	7.63763e-06	2.15567e-06	375.184	48.7977	24160		375.184	375.185	48.5185	49.1714	M375T49	5962.43	813149	657056	3.17794e-10	0.000166849	0.30168
1133	M307T18	y	7.68519e-06	2.16699e-06	307.19	17.791	25606		307.189	307.19	17.7546	17.838	M307T18	118677	322791	301650	0.000165261	5.34881e-06	0.555957
1134	M685T38	y	7.69764e-06	2.16995e-06	685.4	38.4727	22184		685.399	685.401	38.1554	38.5414	M685T38	26062.5	1.37313e+06	1.2417e+06	8.89524e-05	3.32727e-06	0.611307
1135	M231T21	y	7.82525e-06	2.20021e-06	231.158	21.2979	19684		231.158	231.159	21.148	21.35	M231T21	17965.6	214138	221999	3.32209e-05	1.05605e-05	0.846364
1137	M319T31	y	7.95503e-06	2.23081e-06	319.121	31.4086	276318		319.12	319.122	31.307	31.4756	M319T31	58820.3	3.06068e+06	4.66191e+06	1.60882e-07	2.83075e-05	0.0853175
1138	M405T34	y	7.98478e-06	2.23781e-06	405.264	34.0943	12390		405.263	405.265	34.045	34.1552	M405T34	50096.8	142365	163654	0.000502495	2.49818e-06	0.304905
1139	M447T3	y	7.99785e-06	2.24088e-06	447.348	2.603	250564		447.348	447.349	2.5891	2.6144	M447T3	1.2437e+06	223021	242134	0.0007006	7.1979e-05	0.774369
1140	M239T16_1	y	8.01473e-06	2.24484e-06	239.076	15.5739	790170		239.075	239.077	15.4873	15.6496	M239T16_1	1.80456e+06	7.64173e+06	662493	0.000889643	8.86353e-05	0.000256243
1141	M309T35_1	y	8.01814e-06	2.24564e-06	309.1	34.7035	26628		309.1	309.101	34.6675	34.7231	M309T35_1	74820.4	355091	622213	4.94108e-07	2.70004e-05	0.0237204
1143	M355T21	y	8.11382e-06	2.26804e-06	355.172	21.0499	92548		355.172	355.173	20.9281	21.216	M355T21	36671.7	1.1987e+06	223635	0.000245048	0.00022251	0.00090638
1144	M605T18_2	y	8.13381e-06	2.27272e-06	605.404	17.5338	30746		605.403	605.404	17.5036	17.5639	M605T18_2	133530	325906	237806	1.35908e-05	0.00162949	0.00510856
1145	M576T30	y	8.14693e-06	2.27578e-06	576.471	30.2075	11156		576.47	576.473	30.1021	30.3184	M576T30	5351.48	56291.5	77269.9	4.94543e-08	3.27357e-05	0.142119
1146	M169T33	y	8.16016e-06	2.27886e-06	169.086	33.4592	14732		169.086	169.086	33.4533	33.4652	M169T33	21333.9	195568	97173.7	0.000167131	2.59883e-07	0.00696436
1147	M289T33	y	8.22941e-06	2.295e-06	289.165	32.9532	11278		289.165	289.166	32.9136	32.9588	M289T33	103147	42704.9	23226.2	0.00279093	2.96829e-05	0.00478668
1150	M485T19_1	y	8.44718e-06	2.34544e-06	485.242	19.1223	33924		485.241	485.243	19.0336	19.1611	M485T19_1	17419.7	522376	246721	3.38373e-06	0.00171287	0.00793838
1151	M866T15	y	8.45031e-06	2.34616e-06	865.502	14.7249	38670		865.501	865.505	13.4352	14.9099	M866T15	605388	93485.3	126076	0.000553714	8.91747e-05	0.384381
1154	M524T21_2	y	8.50689e-06	2.35919e-06	524.299	21.1368	43936		524.298	524.3	21.026	21.1717	M524T21_2	347323	27276	29676.8	0.000918482	8.62721e-05	0.649174
1156	M517T3_1	y	8.62089e-06	2.38535e-06	517.354	2.78802	331064		517.354	517.355	2.7643	3.18175	M517T3_1	1.35312e+06	180742	93050.7	0.00128275	5.96681e-05	0.0857203
1157	M88T28	y	8.69286e-06	2.40181e-06	88.0397	28.45	30050		88.0391	88.0398	28.4121	28.4513	M88T28	245257	66898.7	29696.4	0.0020762	4.65233e-05	0.00122826
1158	M371T32_1	y	8.81986e-06	2.43074e-06	371.206	31.8866	27266		371.206	371.207	31.8337	31.9278	M371T32_1	78607.9	855050	448214	5.16277e-05	8.92192e-05	0.0108796
1159	M102T29	y	8.87904e-06	2.44417e-06	102.055	28.5626	143622		102.055	102.056	28.4945	28.6488	M102T29	2.00487e+06	628017	487407	0.00067402	5.73678e-05	0.359479
1160	M283T17_3	y	8.95963e-06	2.4624e-06	283.261	16.9926	1237806		283.253	283.263	16.2762	17.1519	M283T17_3	1.79881e+07	2.86724e+06	3.07808e+06	0.000705308	8.90938e-05	0.823207
1161	M591T16_2	y	8.9682e-06	2.46434e-06	591.411	15.7203	30324		591.411	591.414	15.567	15.7719	M591T16_2	613586	243464	265771	0.000208251	5.05663e-05	0.668594
1162	M592T18_3	y	9.02235e-06	2.47656e-06	592.465	17.9208	18542		592.465	592.465	17.8942	17.9898	M592T18_3	15546.9	121477	59381.7	0.000117336	1.71871e-05	0.0060365
1163	M762T14	y	9.03486e-06	2.47938e-06	761.532	14.3825	11950		761.531	761.535	14.239	14.4831	M762T14	170445	25487.5	20042.1	0.00112724	7.81453e-05	0.0660162
1164	M391T13	y	9.04162e-06	2.4809e-06	391.215	13.1684	20406		391.212	391.215	13.1304	13.6742	M391T13	49627.3	651303	302356	1.69964e-07	0.00508743	0.00640564
1166	M430T31	y	9.06141e-06	2.48535e-06	430.227	31.4903	19404		430.225	430.227	30.8194	31.57	M430T31	46342.7	449303	188376	0.00020531	6.59276e-08	0.00355245
1167	M352T21	y	9.08555e-06	2.49078e-06	352.186	20.5751	11162		352.185	352.187	20.5147	20.5847	M352T21	61967.9	324396	212491	4.26011e-06	0.000351489	0.0296011
1169	M429T18	y	9.16336e-06	2.50825e-06	429.295	18.1953	54866		429.294	429.297	18.1371	18.3252	M429T18	537027	169314	217757	4.29082e-05	0.000124128	0.378146
1170	M161T16	y	9.16567e-06	2.50876e-06	161.044	15.5505	161928		161.044	161.045	15.4437	15.629	M161T16	2.89354e+06	4.55982e+06	1.3621e+06	0.00465129	0.000272656	0.000123313
1173	M445T30	y	9.29971e-06	2.53872e-06	445.332	30.3005	39340		445.331	445.333	30.1428	30.428	M445T30	5762.34	89062.8	152108	1.21056e-06	2.79859e-05	0.0419893
1174	M411T16	y	9.30543e-06	2.54e-06	411.347	15.6836	116990		411.347	411.348	15.0313	15.8522	M411T16	3.22078e+06	294464	212158	0.001108	7.24374e-05	0.491797
1175	M474T40	y	9.31946e-06	2.54312e-06	474.155	40.4877	12618		474.154	474.155	40.281	40.6556	M474T40	8629.63	262573	271077	1.95464e-07	5.5164e-05	0.872963
1176	M444T33	y	9.38181e-06	2.55761e-06	444.205	32.8544	17694		444.205	444.207	32.7717	32.9164	M444T33	31375.9	372375	324066	9.88765e-05	3.8399e-06	0.462034
1178	M254T32	y	9.53348e-06	2.59274e-06	254.077	32.3753	26690		254.066	254.078	32.2772	32.5788	M254T32	86969.2	196580	315692	0.00837597	1.37116e-06	0.016109
1179	M201T19	y	9.53456e-06	2.59299e-06	201.111	18.5624	65036		201.11	201.112	18.3009	18.725	M201T19	128231	603997	471626	3.11228e-07	0.000227766	0.140064
1180	M879T17	y	9.69433e-06	2.63162e-06	878.535	16.5266	10288		878.533	878.538	16.4468	16.588	M879T17	98888.1	41439.6	46819.5	0.00021374	3.92616e-05	0.529057
1181	M473T21_2	y	9.74933e-06	2.64489e-06	473.286	21.1181	24386		473.286	473.287	20.9345	21.1907	M473T21_2	651370	124345	141293	0.000683993	8.1332e-05	0.682374
1184	M243T15	y	9.97224e-06	2.69865e-06	243.08	14.8607	25076		243.08	243.08	14.8178	14.8712	M243T15	359124	158115	109651	0.00153548	5.3942e-05	0.0342466
1187	M266T12_1	y	1.04017e-05	2.8015e-06	266.088	11.6019	128404		266.088	266.089	11.1893	11.7566	M266T12_1	4.38516e+06	811181	1.33336e+06	0.000185684	0.000162516	0.20708
1188	M518T16	y	1.04392e-05	2.81043e-06	518.217	15.6058	13946		518.217	518.218	15.584	15.6315	M518T16	54552.8	315128	38942.1	0.000637435	0.000900979	0.00044353
1190	M895T17	y	1.07554e-05	2.88548e-06	894.577	17.4263	14112		894.575	894.58	17.3956	17.4413	M895T17	64519.5	12584.8	10990.4	0.00122776	9.14347e-05	0.0213863
1193	M616T16	y	1.08142e-05	2.89939e-06	616.347	15.6391	16010		616.346	616.349	15.5119	16.1486	M616T16	380322	111118	86608.2	0.00129207	5.7062e-05	0.274243
1194	M409T41	y	1.0848e-05	2.90735e-06	409.19	40.9436	29570		409.189	409.19	40.7326	41.1396	M409T41	22670.7	1.10238e+06	905981	2.91556e-06	7.90952e-05	0.346813
1200	M564T3	n	1.1241e-05	3.00022e-06	564.327	2.81946	47842		564.326	564.327	2.79003	2.82513	M564T3	189838	63410.4	43789.4	0.00187822	5.94635e-05	0.0236231
1201	M455T18_1	y	1.13467e-05	3.02515e-06	455.243	17.9304	60784		455.242	455.245	17.9024	17.9595	M455T18_1	259609	87336.7	27580.6	0.00386977	4.14047e-05	0.00089597
1202	M389T14	y	1.13908e-05	3.03553e-06	389.2	13.7797	76160		389.199	389.201	13.6993	14.6008	M389T14	35904.3	1.67555e+06	1.2212e+06	0.000102681	5.35103e-06	0.151292
1203	M733T38	y	1.14265e-05	3.04393e-06	733.384	38.4941	11598		733.382	733.384	38.3973	38.5648	M733T38	14795.7	643736	266136	1.86775e-05	0.00172337	0.00600446
1204	M616T13	n	1.14949e-05	3.06e-06	616.461	12.7535	22176		616.461	616.462	12.6274	12.7786	M616T13	603726	49724.8	33047	0.00125789	8.85494e-05	0.400448
1205	M313T19	y	1.18209e-05	3.13633e-06	313.174	19.1784	30748		313.173	313.174	19.1692	19.2043	M313T19	59743.4	228918	268247	4.05249e-07	5.5236e-05	0.339421
1206	M635T17_1	y	1.1877e-05	3.14941e-06	634.512	16.506	12502		634.511	634.513	16.4247	16.5989	M635T17_1	34368	139750	254038	2.96078e-08	4.08363e-05	0.0210648
1207	M579T39	y	1.19247e-05	3.16052e-06	579.285	39.1423	13196		579.284	579.286	39.0837	39.3096	M579T39	14029.2	379706	156064	8.68933e-05	0.000229493	0.00555783
1208	M247T33	y	1.1958e-05	3.16826e-06	247.118	33.2507	51726		247.117	247.119	33.2102	33.2979	M247T33	165133	316429	579339	0.00140461	2.71287e-05	0.00750525
1209	M720T2	y	1.20193e-05	3.18254e-06	719.511	2.17122	13326		719.51	719.512	2.1651	2.17652	M720T2	13761.7	57330.7	115135	3.35261e-08	4.25705e-05	0.0140712
1211	M575T30	y	1.22833e-05	3.24372e-06	575.466	30.2248	28640		575.464	575.467	30.1021	30.3695	M575T30	13780.7	139432	190732	4.86311e-07	4.00553e-05	0.158019
1212	M474T19_1	y	1.23314e-05	3.25482e-06	474.206	19.0142	13294		474.204	474.206	18.8806	19.0393	M474T19_1	70708.7	294533	293114	1.6709e-05	2.7591e-05	0.975879
1213	M294T18_1	y	1.25298e-05	3.30055e-06	294.179	17.6634	348558		294.179	294.18	17.6412	17.7105	M294T18_1	174881	1.79797e+06	1.04604e+06	6.84506e-05	5.43152e-05	0.0229386
1214	M273T14	y	1.26344e-05	3.32457e-06	273.079	14.36	15000		273.079	273.08	14.2013	14.508	M273T14	58616.7	270816	155106	0.000179893	2.72049e-06	0.010354
1215	M301T28	y	1.26744e-05	3.33377e-06	301.053	28.4968	41748		301.052	301.056	28.4615	28.6172	M301T28	371757	84652	36857.7	0.0021504	6.55382e-05	0.00974197
1216	M716T2_2	y	1.27125e-05	3.3425e-06	715.572	2.3923	34692		715.571	715.573	2.36854	2.41195	M716T2_2	177663	3386.92	1548.14	0.0012614	0.000110454	0.0269865
1218	M352T39	n	1.28171e-05	3.36643e-06	351.702	38.8983	15722		351.701	351.702	38.7471	38.9474	M352T39	5393.28	379439	184860	0.000153872	5.74601e-06	0.0133988
1219	M334T16_1	y	1.28883e-05	3.3827e-06	334.078	16.2769	17456		334.078	334.078	16.1631	16.7061	M334T16_1	87274.2	439475	146428	0.000246881	0.00566553	0.00121888
1220	M173T33	y	1.29523e-05	3.39731e-06	173.081	33.4995	85564		173.08	173.082	33.4769	33.5625	M173T33	141044	810339	369776	0.000241035	5.87374e-05	0.00295836
1221	M302T21	y	1.29543e-05	3.39776e-06	302.203	20.5019	38444		302.203	302.204	20.4432	20.5934	M302T21	81768	683879	153061	0.000351361	0.00751125	0.000941643
1223	M860T2	y	1.2998e-05	3.40773e-06	859.756	2.1035	131890		859.755	859.756	2.09432	2.11209	M860T2	314303	23541.9	43013.3	0.000869323	0.000147378	0.0931358
1224	M404T18	y	1.31233e-05	3.43712e-06	404.287	17.9845	11844		404.287	404.289	17.9829	18.0064	M404T18	95403.6	44532.3	35643.1	0.00154806	7.39582e-05	0.0738513
1226	M616T14	n	1.36793e-05	3.56683e-06	616.462	13.7727	70068		616.461	616.463	13.497	13.8129	M616T14	498596	30489	29292.4	0.00126521	0.000114117	0.92262
1228	M579T16_1	y	1.38999e-05	3.61798e-06	579.33	16.2771	99862		579.33	579.332	16.1929	16.3261	M579T16_1	1.23683e+06	108096	65016.6	0.0014663	0.000108809	0.00144433
1229	M769T15	y	1.39169e-05	3.62191e-06	768.535	15.4753	20536		768.534	768.536	15.4447	15.5537	M769T15	31522.9	418549	350893	1.64252e-07	0.000169464	0.376589
1231	M289T3	y	1.41138e-05	3.66739e-06	289.166	2.53877	25220		289.165	289.166	2.52208	2.53883	M289T3	47007.2	98078.8	68460.4	6.35192e-06	0.00572605	0.00501562
1232	M861T2	n	1.41504e-05	3.67582e-06	860.758	2.11029	78500		860.757	860.759	2.1035	2.11209	M861T2	203618	15559.4	27133.2	0.000946708	0.000153654	0.0977813
1234	M175T37	y	1.44139e-05	3.73645e-06	174.947	37.493	57900		174.946	174.948	37.4595	37.5855	M175T37	1.44576e+06	85280.2	19108.4	0.00156123	0.000108419	4.69839e-05
1235	M329T46	y	1.44453e-05	3.74366e-06	329.107	45.7273	13060		329.106	329.108	45.5211	45.9902	M329T46	309384	61228.2	34909.1	0.00191695	8.20092e-05	0.0362078
1236	M517T3_2	y	1.44659e-05	3.74837e-06	517.39	2.69878	275634		517.389	517.39	2.1978	3.30984	M517T3_2	998688	155865	82342.1	0.00179745	9.09676e-05	0.0253713
1237	M277T15	y	1.4616e-05	3.78275e-06	277.144	15.2861	11180		277.143	277.144	14.8997	15.529	M277T15	166193	319289	198388	5.62428e-05	0.142008	0.000162425
1238	M243T16	y	1.46562e-05	3.79195e-06	243.061	15.5506	249550		243.06	243.062	15.485	15.629	M243T16	3.54573e+06	576635	350667	0.00168789	0.000100656	0.022184
1239	M390T14	y	1.46764e-05	3.79659e-06	390.203	13.7369	18060		390.202	390.203	13.6922	13.8178	M390T14	25878.3	379602	266502	0.000125199	6.68554e-06	0.106113
1241	M331T41	y	1.50609e-05	3.88422e-06	330.98	41.3236	10014		330.979	330.98	41.203	41.3946	M331T41	24011.8	72980.8	119176	0.000373468	1.82153e-05	0.0309581
1242	M800T16	y	1.50788e-05	3.88828e-06	799.521	15.5875	14186		799.521	799.522	15.5505	15.6034	M800T16	34846.2	322804	106715	0.000281941	5.1542e-05	0.00214815
1243	M435T18_1	y	1.52294e-05	3.92245e-06	435.302	17.6063	38952		435.296	435.308	17.4039	17.7721	M435T18_1	255191	528324	301782	4.33074e-05	0.233838	0.000180544
1244	M335T17	y	1.52347e-05	3.92364e-06	335.204	17.2799	14550		335.204	335.205	17.2478	17.3235	M335T17	28237.1	197193	114908	3.72225e-05	0.000245007	0.0199432
1245	M399T30	y	1.54249e-05	3.96668e-06	399.184	30.3442	20608		399.184	399.185	30.2627	30.428	M399T30	18240.4	89953.3	104109	0.000206302	7.16588e-06	0.425169
1246	M397T2	y	1.55004e-05	3.98372e-06	397.296	2.33573	50510		397.295	397.296	2.3295	2.33817	M397T2	218423	79300.5	58100.7	0.00224001	8.33946e-05	0.0102642
1247	M603T14	y	1.55468e-05	3.99419e-06	603.449	13.8243	25422		603.449	603.451	13.627	13.8638	M603T14	233628	19837	23637.2	0.00123102	0.000138078	0.527523
1248	M455T31	y	1.55579e-05	3.9967e-06	455.264	31.4291	13104		455.264	455.265	31.3528	31.4485	M455T31	12100.1	340234	216993	0.000206827	1.16162e-06	0.0620212
1249	M237T10	y	1.57297e-05	4.03536e-06	237.061	9.68713	39940		237.061	237.061	9.58083	9.79343	M237T10	522180	1.88777e+06	606491	0.000423481	0.215084	0.000795613
1251	M341T19_2	y	1.59465e-05	4.08402e-06	341.231	18.608	18220		341.231	341.231	18.6068	18.637	M341T19_2	103223	490290	434647	0.000731298	2.7794e-10	0.473762
1252	M803T18	y	1.59991e-05	4.09581e-06	803.433	18.0749	13088		803.432	803.437	18.0419	18.091	M803T18	100431	39120.9	30942	0.00202807	9.50969e-05	0.0173329
1253	M483T18_2	y	1.60746e-05	4.11269e-06	483.31	18.3917	193236		483.309	483.312	17.7947	18.3934	M483T18_2	910116	2.08527e+06	1.71217e+06	0.000255765	0.00040089	0.0136375
1254	M717T2	y	1.61539e-05	4.13043e-06	716.576	2.39647	16604		716.575	716.577	2.36854	2.4038	M717T2	80339.6	3092.4	1940	0.00147157	0.000130292	0.036466
1256	M485T10	y	1.67784e-05	4.2713e-06	485.143	10.1384	26682		485.142	485.144	9.99063	10.2983	M485T10	427845	93304.5	676263	0.00587078	0.00958851	5.65652e-07
1257	M333T19_1	y	1.70116e-05	4.32361e-06	333.1	18.5749	14544		333.099	333.1	18.5258	18.6114	M333T19_1	45327.8	137622	123334	0.000273268	2.04805e-06	0.437636
1258	M495T18_2	y	1.70707e-05	4.33684e-06	495.308	17.5322	303024		495.307	495.309	17.4896	17.5748	M495T18_2	1.40394e+06	529185	422356	0.00128532	7.11643e-05	0.318975
1259	M325T32	y	1.75116e-05	4.43516e-06	325.078	32.376	116562		325.077	325.078	32.2937	32.3935	M325T32	70729.2	2.29241e+06	1.96251e+06	4.33954e-05	2.96718e-05	0.465327
1261	M432T16	y	1.78063e-05	4.50053e-06	432.174	16.2915	66298		432.174	432.175	16.0882	16.3716	M432T16	1.46184e+06	138782	112362	0.00157257	0.00013644	0.27843
1263	M389T13_1	y	1.79917e-05	4.54153e-06	389.123	12.5158	44768		389.123	389.124	12.4425	12.5666	M389T13_1	1.16274e+06	64413.6	44303.3	0.00158496	0.000139586	0.0462145
1264	M161T27	y	1.80902e-05	4.56326e-06	161.045	26.7965	235526		161.044	161.045	26.6911	26.9052	M161T27	79155	570330	6.74107e+06	1.3806e-09	0.000119048	0.00199117
1265	M110T15	y	1.81668e-05	4.58016e-06	110.035	14.8178	13852		110.034	110.035	14.801	14.8447	M110T15	240545	85590.5	72122.9	0.00147071	0.000115522	0.270816
1269	M251T17	y	1.85507e-05	4.6645e-06	251.077	16.9816	68378		251.077	251.077	16.818	17.0649	M251T17	1.00563e+06	369118	304842	0.00216866	9.95067e-05	0.0513042
1270	M552T17	y	1.86202e-05	4.67972e-06	551.502	17.2389	12042		551.502	551.505	17.2114	17.2591	M552T17	125463	38525.2	35389.9	0.0014681	0.000131755	0.519718
1271	M239T18_2	y	1.87607e-05	4.71046e-06	239.094	18.2786	613392		239.093	239.094	17.5797	18.3366	M239T18_2	996194	3.04818e+06	3.77756e+06	2.71293e-06	5.4271e-05	0.211163
1272	M291T18_1	y	1.88565e-05	4.73138e-06	291.125	18.3041	27496		291.125	291.125	18.3009	18.3672	M291T18_1	108136	239159	168784	0.000163245	0.000517647	0.00685496
1273	M437T30	y	1.92857e-05	4.82476e-06	437.326	30.3486	11394		437.325	437.327	30.2449	30.4474	M437T30	8828.7	135539	85485.5	0.000337253	6.50367e-08	0.0543282
1274	M346T32	y	1.94695e-05	4.86457e-06	346.231	32.4445	20032		346.231	346.232	32.4359	32.4598	M346T32	217508	105952	49815.4	0.00856993	4.12989e-05	0.00138474
1275	M309T19	y	1.95279e-05	4.8772e-06	309.179	19.3879	26454		309.179	309.181	19.3282	19.5134	M309T19	56094.2	323951	543483	0.000454076	1.8886e-05	0.0456499
1277	M242T10	y	1.97388e-05	4.92274e-06	242.075	10.23	22094		242.074	242.075	9.94023	10.2815	M242T10	415012	251674	618496	0.0178886	0.0012425	2.6318e-05
1278	M569T18	y	1.97459e-05	4.92425e-06	569.264	17.7351	29682		569.263	569.266	17.6402	17.7591	M569T18	168481	89754.1	51601.9	0.00815634	6.40862e-05	2.74256e-05
1279	M360T3	y	1.98499e-05	4.94665e-06	360.274	2.82202	63648		360.273	360.274	2.7984	2.83368	M360T3	232781	95115.2	55376.8	0.00369082	1.10868e-05	0.129644
1281	M534T3_1	y	2.01969e-05	5.02118e-06	534.352	2.81318	102346		534.352	534.353	2.7773	3.19255	M534T3_1	490736	224604	48492.5	0.0139097	2.67111e-05	0.00175832
1282	M588T13_1	y	2.02021e-05	5.0223e-06	588.432	12.8975	23252		588.431	588.432	12.851	12.919	M588T13_1	519818	100120	104667	0.000786447	0.000104957	0.928302
1283	M381T31_2	y	2.04179e-05	5.06845e-06	381.192	30.8935	11918		381.192	381.193	30.8459	30.9413	M381T31_2	110203	264847	241289	1.15726e-05	0.000172695	0.424103
1284	M515T30	y	2.04706e-05	5.0797e-06	515.372	30.2566	14902		515.359	515.373	30.1066	30.3466	M515T30	29792.5	78725.9	104638	0.00469381	7.13173e-05	0.00706345
1285	M412T31	y	2.04808e-05	5.08187e-06	412.191	31.3363	15014		412.19	412.192	31.2396	31.4063	M412T31	30994.6	278910	210519	4.61894e-05	5.46578e-05	0.173264
1286	M297T17	y	2.05699e-05	5.10088e-06	297.278	16.659	17434		297.278	297.278	16.4551	16.8432	M297T17	366061	110200	129129	0.000905488	0.000212101	0.273821
1287	M316T30	n	2.06463e-05	5.11714e-06	315.61	30.1858	56182		315.61	315.611	30.1458	30.2227	M316T30	310403	47521	20188	0.00234219	0.000117447	0.00507969
1288	M441T3_2	y	2.06598e-05	5.12002e-06	441.333	3.37957	22526		441.332	441.334	3.1216	3.60207	M441T3_2	487999	109466	83992.8	0.00184468	0.000131288	0.186808
1289	M232T33	y	2.06846e-05	5.12531e-06	232.126	33.1669	18124		232.126	232.127	33.1117	33.2034	M232T33	54184.8	209029	167596	0.000215175	4.0197e-06	0.184678
1290	M282T17_2	n	2.07695e-05	5.14335e-06	282.251	17.1151	1540004		282.251	282.252	16.843	17.1843	M282T17_2	4.18254e+07	3.14994e+07	2.34567e+07	0.0174954	6.6362e-05	4.63422e-06
1291	M509T18_3	y	2.09735e-05	5.18666e-06	509.346	17.6484	822062		509.345	509.347	17.5995	17.6494	M509T18_3	4.68358e+06	1.89209e+06	747143	0.00399225	7.92485e-05	0.0084535
1292	M453T18_2	y	2.10553e-05	5.20399e-06	453.3	17.8733	771804		453.299	453.301	17.8115	18.0267	M453T18_2	3.21706e+06	1.30545e+06	329776	0.0092454	1.08519e-05	0.0209812
1293	M399T2_1	y	2.12465e-05	5.24442e-06	399.275	2.38715	499600		399.275	399.277	2.3772	2.3907	M399T2_1	1.85761e+06	326629	273315	0.00176353	0.000141257	0.411949
1294	M185T6	y	2.12627e-05	5.24784e-06	185.056	5.62148	89496		185.055	185.057	5.5355	5.66196	M185T6	2.36156e+06	421764	140655	0.00275786	0.000107415	0.00253171
1296	M335T31	y	2.1618e-05	5.32268e-06	335.116	31.4848	48460		335.115	335.117	31.3906	32.2104	M335T31	36080.1	668698	935434	7.17171e-07	6.15073e-05	0.169342
1297	M671T39	y	2.16444e-05	5.32821e-06	671.42	39.0427	46810		671.419	671.422	38.8213	39.1339	M671T39	16047.7	2.12018e+06	2.05862e+06	1.15624e-05	6.1033e-05	0.893365
1299	M319T15	y	2.19315e-05	5.3884e-06	319.121	14.9527	737984		319.121	319.122	14.0235	15.7314	M319T15	50285.6	7.77691e+06	9.22421e+06	5.1554e-06	5.66088e-05	0.460796
1300	M384T2	y	2.19398e-05	5.39013e-06	384.311	2.44702	74606		384.31	384.312	2.43303	2.45746	M384T2	290939	63615.3	53302.4	0.00194004	0.000146854	0.0741008
1302	M549T16_1	y	2.2156e-05	5.4353e-06	549.32	16.2393	75638		549.319	549.321	15.6772	16.3663	M549T16_1	1.14524e+06	101143	101226	0.00164182	0.000169839	0.997318
1303	M622T17	n	2.22315e-05	5.45103e-06	622.476	16.8636	17854		622.476	622.477	16.6637	17.2445	M622T17	31596.5	613801	780715	0.000382465	8.11785e-06	0.298019
1304	M378T18	n	2.23394e-05	5.4735e-06	378.271	18.2523	32894		378.271	378.272	18.2386	18.2908	M378T18	218034	38353.2	25633.4	0.00214612	0.000142132	0.00265256
1305	M253T34	y	2.26483e-05	5.53764e-06	253.038	33.9001	13254		253.038	253.039	33.8602	33.9295	M253T34	44666.5	215215	202541	0.000978094	4.77867e-09	0.727972
1306	M784T16	y	2.26816e-05	5.54453e-06	783.526	15.5462	27534		783.526	783.527	15.485	15.5891	M784T16	27985.1	614013	360240	6.80493e-06	0.000722785	0.0397462
1309	M330T20_1	y	2.27738e-05	5.56362e-06	330.2	19.7093	89132		330.197	330.202	19.3538	19.7598	M330T20_1	320247	2.01862e+06	654765	0.000261756	0.0144199	0.00178579
1310	M633T17	y	2.28162e-05	5.57238e-06	633.437	16.5829	17966		633.437	633.438	16.4529	16.6172	M633T17	44087	574595	478219	6.09232e-05	3.44306e-05	0.379166
1311	M369T18	y	2.2822e-05	5.57358e-06	369.262	18.2801	30748		369.262	369.263	18.1757	18.3123	M369T18	48633.7	356427	325971	5.08056e-07	0.000161938	0.640036
1312	M267T15	y	2.28574e-05	5.5809e-06	267.09	14.808	32194		267.089	267.091	14.6582	15.0277	M267T15	53831.5	415941	232441	2.2943e-05	0.000870258	0.0194393
1314	M623T18_2	y	2.29459e-05	5.59919e-06	623.415	17.893	10444		623.414	623.417	17.8657	17.9339	M623T18_2	85799.6	151628	88403.4	0.000364761	0.788136	1.73834e-05
1315	M131T34	y	2.37155e-05	5.76319e-06	131.034	33.5667	26296		131.034	131.035	33.5413	33.5691	M131T34	258907	116434	74466.7	0.00451611	7.18235e-05	0.00928039
1316	M381T3_2	y	2.38506e-05	5.79186e-06	381.312	3.32541	17278		381.311	381.312	3.1216	3.56015	M381T3_2	284410	21779.7	12520.5	0.00197616	0.000161982	0.068492
1318	M327T12	y	2.39037e-05	5.8031e-06	327.112	11.5778	13706		327.112	327.112	11.5099	11.7515	M327T12	453443	150271	143628	0.00093598	0.000171362	0.831625
1319	M194T33	y	2.39553e-05	5.81402e-06	194.082	33.2788	15478		194.081	194.082	33.2399	33.2977	M194T33	149469	30842.9	23295.4	0.00218207	0.000151316	0.00801282
1321	M266T18	y	2.39712e-05	5.8174e-06	266.182	17.8302	18276		266.182	266.182	17.8292	17.8361	M266T18	74765.6	161414	150093	2.42049e-07	0.000274215	0.520246
1322	M515T3_1	y	2.44136e-05	5.91081e-06	515.339	2.6644	159882		515.338	515.339	2.65533	2.6733	M515T3_1	749693	150914	65769.3	0.00293906	0.000115143	0.00972678
1323	M255T34	y	2.44524e-05	5.91899e-06	255.122	33.7032	12362		255.122	255.123	33.6947	33.7835	M255T34	42049.1	204319	105923	0.000374021	1.03844e-07	0.00826067
1324	M892T16	y	2.45788e-05	5.94559e-06	891.547	16.3704	13534		891.546	891.551	16.2596	16.4744	M892T16	160840	84335.6	68540.8	0.00204481	9.22455e-05	0.128763
1325	M255T17_3	y	2.46778e-05	5.9664e-06	255.232	17.4014	7157732		255.23	255.233	17.3066	18.1599	M255T17_3	6.35324e+07	2.17354e+07	2.14408e+07	0.00135037	0.000119799	0.943899
1326	M511T18_2	y	2.48597e-05	6.00457e-06	511.324	18.3049	30914		511.324	511.325	18.2462	18.4171	M511T18_2	232472	629818	241135	0.000608955	0.874285	2.3258e-05
1327	M866T17	y	2.51051e-05	6.05597e-06	865.542	17.4752	10876		865.541	865.542	17.4457	17.486	M866T17	51139.1	25783.8	18575.4	0.00464203	0.000103506	0.00014784
1328	M253T18_1	y	2.51543e-05	6.06624e-06	253.056	18.0047	158898		253.055	253.056	17.9913	18.0802	M253T18_1	863282	528758	393561	0.00270058	4.78108e-06	0.146227
1329	M353T16	y	2.51835e-05	6.07234e-06	353.305	16.4751	21144		353.305	353.306	16.3302	16.8408	M353T16	325825	220375	164650	0.00174728	6.73615e-05	0.0444263
1330	M315T3_2	y	2.54686e-05	6.13183e-06	315.254	2.65455	45320		315.253	315.254	2.63045	2.70698	M315T3_2	74868	220713	77807.4	0.000681693	0.872721	6.17905e-05
1331	M242T18_1	n	2.55077e-05	6.13997e-06	242.182	18.3363	21882		242.181	242.183	18.2517	18.359	M242T18_1	67607.4	192209	158015	0.000123536	0.000110713	0.142305
1332	M786T16	y	2.558e-05	6.15503e-06	785.54	15.5508	19674		785.538	785.541	15.505	15.6045	M786T16	40353.6	457633	234070	4.52162e-06	0.00310668	0.0155503
1333	M491T18	y	2.57766e-05	6.1959e-06	491.277	17.647	105766		491.276	491.278	17.5771	17.6971	M491T18	500524	212796	183647	0.00195963	0.000134534	0.241716
1335	M403T7	y	2.63643e-05	6.31756e-06	403.179	7.31241	55046		403.179	403.18	7.1122	7.52969	M403T7	83547.1	1.52342e+06	2.22788e+06	1.63239e-09	8.65765e-05	0.137244
1336	M407T4	y	2.65154e-05	6.34871e-06	407.316	4.34685	10570		407.316	407.316	4.21295	4.45965	M407T4	306361	26881.4	25467.2	0.0018839	0.00019154	0.771397
1338	M449T18	y	2.6689e-05	6.38444e-06	449.288	17.524	40414		449.285	449.289	17.4795	17.5995	M449T18	93294.8	446675	378174	1.03291e-06	0.000266021	0.349831
1339	M572T18_1	y	2.68892e-05	6.42557e-06	572.336	17.8181	14292		572.336	572.338	17.7841	17.8282	M572T18_1	94279.8	41485.1	35735.6	0.00237089	0.000146013	0.0915565
1340	M496T18_2	y	2.69249e-05	6.43291e-06	496.311	17.5315	83522		496.31	496.313	17.4998	17.5761	M496T18_2	385239	176576	146474	0.00250647	0.000119957	0.11041
1341	M441T18	y	2.70608e-05	6.46076e-06	441.335	18.3028	30930		441.335	441.337	18.2637	18.3577	M441T18	214245	479310	226237	0.0005446	0.769174	2.09058e-06
1342	M725T19	y	2.71227e-05	6.47344e-06	725.412	19.3869	10100		725.411	725.414	19.3287	19.4665	M725T19	104285	36738.4	23147.4	0.00364397	0.000125731	0.00054345
1343	M577T16_2	y	2.75046e-05	6.55147e-06	577.396	15.7989	35794		577.395	577.397	15.4539	15.9644	M577T16_2	675241	292182	230296	0.00298723	9.6232e-05	0.0984995
1344	M538T16_1	y	2.75301e-05	6.55667e-06	538.324	16.1333	25820		538.322	538.325	15.5503	16.2304	M538T16_1	378858	122638	60390.7	0.00446168	6.52334e-05	0.035321
1345	M431T2_1	y	2.75838e-05	6.56761e-06	431.353	2.35969	258580		431.353	431.354	2.34395	2.36304	M431T2_1	1.11549e+06	221688	314285	0.000877982	0.000282495	0.213085
1346	M242T15	y	2.76134e-05	6.57364e-06	242.077	14.8574	196938		242.077	242.078	14.7843	14.8937	M242T15	3.92417e+06	1.35453e+06	927296	0.0023445	0.000134235	0.093872
1349	M487T31	y	2.82003e-05	6.69459e-06	487.248	31.1658	15360		487.248	487.25	31.1199	31.2088	M487T31	25579.4	277846	207580	0.000371423	9.28944e-07	0.181311
1350	M467T31	y	2.83357e-05	6.72254e-06	467.301	30.9162	23102		467.3	467.302	30.7707	31.0463	M467T31	20124.2	598564	402902	9.07457e-08	0.000890183	0.10617
1351	M473T33	y	2.84631e-05	6.74879e-06	473.196	32.8018	13790		473.195	473.197	32.6298	32.8359	M473T33	33118.8	168791	226547	3.60983e-07	8.11039e-05	0.176575
1352	M374T18	y	2.89281e-05	6.84437e-06	374.24	17.9974	33706		374.239	374.241	17.975	18.0072	M374T18	183138	67480.2	66062.5	0.00180256	0.000184467	0.835266
1353	M392T31	y	2.91966e-05	6.89937e-06	392.182	31.0108	41888		392.181	392.183	30.3463	31.1479	M392T31	52260.5	1.22431e+06	798546	6.03813e-09	0.00131606	0.084742
1354	M560T14_2	n	2.93079e-05	6.92215e-06	560.435	13.9161	25742		560.435	560.437	13.6927	13.981	M560T14_2	253469	24533.5	26992.2	0.00181994	0.00021418	0.745171
1357	M537T16	y	2.97472e-05	7.01175e-06	537.32	16.1055	85402		537.319	537.321	15.5324	16.2304	M537T16	1.15211e+06	239486	88240.8	0.00357307	0.000105786	0.0392506
1358	M439T16	y	2.99347e-05	7.04989e-06	439.265	16.4175	152650		439.265	439.267	15.873	16.588	M439T16	2.16351e+06	1.14325e+06	1.01887e+06	0.000366031	8.8793e-05	0.538712
1359	M275T28	y	2.9978e-05	7.05868e-06	275.124	28.4663	26562		275.124	275.125	28.4121	28.4848	M275T28	304596	38708.9	26004.8	0.00234952	0.000188168	0.00716813
1360	M448T3	y	3.0082e-05	7.07979e-06	448.351	2.60582	81216		448.351	448.352	2.603	2.614	M448T3	397642	113901	155316	0.00027754	0.000352059	0.284291
1361	M241T6	y	3.01424e-05	7.09205e-06	241.081	6.36001	86532		241.074	241.083	6.24703	6.99215	M241T6	2.73033e+06	942721	400924	0.00395021	9.47327e-05	0.0298094
1362	M617T14	y	3.02638e-05	7.11667e-06	617.465	13.7563	27484		617.464	617.467	13.5125	13.8051	M617T14	210016	14793.7	13843.2	0.00201367	0.000209242	0.844726
1363	M590T30	y	3.03e-05	7.12399e-06	590.451	30.2206	34136		590.45	590.453	30.1021	30.3791	M590T30	10552.9	256392	348400	2.23313e-07	9.02946e-05	0.218226
1364	M236T10	y	3.0341e-05	7.1323e-06	236.067	9.69203	69638		236.066	236.067	9.53935	9.8118	M236T10	207406	2.52673e+06	604502	0.000441396	0.00552044	0.00204694
1365	M315T29	y	3.0709e-05	7.20957e-06	315.069	28.579	108502		315.068	315.071	28.4945	28.6488	M315T29	1.04064e+06	296021	200258	0.0021957	0.00015535	0.172713
1366	M317T31_2	y	3.08566e-05	7.24051e-06	317.106	31.4533	45166		317.105	317.117	30.8504	32.1349	M317T31_2	142371	361615	693646	0.00469462	9.16116e-05	0.00830389
1367	M79T37	y	3.1072e-05	7.2856e-06	78.9586	37.4846	15156		78.9584	78.9589	37.4845	37.4847	M79T37	230259	17184.3	11371.1	0.00223651	0.000206226	1.83161e-05
1368	M620T16	y	3.1309e-05	7.33514e-06	620.461	16.4475	14158		620.46	620.462	16.2036	16.7136	M620T16	32333.9	890994	541748	1.28465e-10	0.00222118	0.0574229
1369	M473T40_1	y	3.1394e-05	7.35289e-06	473.136	39.9355	19302		473.136	473.137	39.8402	39.958	M473T40_1	11372	195694	115183	8.93191e-05	0.00014345	0.0431554
1370	M719T39	y	3.19181e-05	7.46384e-06	719.404	38.7663	21186		719.402	719.406	38.5653	38.9004	M719T39	24855.1	1.24828e+06	590319	0.000112056	0.000330793	0.0170334
1372	M326T12	y	3.24877e-05	7.58402e-06	326.11	11.5926	82192		326.109	326.11	11.212	11.7367	M326T12	3.04949e+06	496818	673681	0.000898768	0.000282456	0.475406
1373	M588T14_1	y	3.25138e-05	7.58951e-06	588.432	13.8758	57010		588.43	588.433	13.5831	13.9353	M588T14_1	437670	62961.5	72356.6	0.00142794	0.000207096	0.768373
1374	M553T19	y	3.26883e-05	7.62625e-06	553.319	19.2755	17184		553.318	553.321	19.2547	19.3287	M553T19	263485	110365	81366.5	0.00356363	0.000148195	0.00941058
1375	M325T17	y	3.35472e-05	7.80648e-06	325.221	17.0843	17052		325.22	325.221	17.0544	17.1508	M325T17	76823.9	204588	211471	0.000813286	2.14558e-06	0.819361
1377	M626T30	n	3.43726e-05	7.97882e-06	626.47	30.2932	12070		626.466	626.474	30.154	30.5716	M626T30	4190.25	94201	84835.4	1.88414e-07	0.00025383	0.636221
1380	M324T16	y	3.45659e-05	8.01906e-06	324.166	15.7398	23496		324.165	324.166	15.7081	15.7706	M324T16	305592	48508.4	40772.1	0.00237572	0.000221651	0.062991
1381	M423T32	y	3.50489e-05	8.1194e-06	423.168	31.9874	71888		423.168	423.169	31.5251	32.0633	M423T32	145494	3.73299e+06	2.33779e+06	2.19593e-05	0.00041924	0.0704475
1383	M686T30	y	3.55706e-05	8.22744e-06	685.506	30.2594	12976		685.504	685.507	30.1709	30.4183	M686T30	4243.41	41319	71377.1	4.58275e-06	7.93751e-05	0.0575762
1384	M636T17	n	3.56636e-05	8.24667e-06	636.455	17.205	13962		636.454	636.456	16.4817	17.5504	M636T17	53037.6	663414	320874	1.84428e-06	0.00682041	0.0144834
1385	M654T17	y	3.68333e-05	8.48757e-06	653.51	16.8218	39590		653.509	653.513	16.7208	16.8867	M654T17	286169	100422	58927.4	0.00483356	0.000153194	7.18493e-06
1386	M403T21	y	3.68438e-05	8.48973e-06	403.268	20.5411	64464		403.268	403.269	20.481	20.6103	M403T21	109874	1.35238e+06	1.0484e+06	2.56559e-05	0.000169518	0.248934
1388	M379T18	y	3.74068e-05	8.60509e-06	379.284	17.645	13914		379.283	379.284	17.5707	17.7263	M379T18	16477.7	48960.5	154940	0.150071	7.98678e-06	0.00650394
1389	M301T33	y	3.75923e-05	8.643e-06	301.165	33.33	179802		301.165	301.166	33.3152	33.3362	M301T33	1.79151e+06	62711.1	42005.6	0.00235968	0.000248706	0.0533
1391	M188T34	y	3.82456e-05	8.77623e-06	188.02	33.8918	11370		188.02	188.02	33.8846	33.9061	M188T34	94914.4	19507.1	13331.9	0.00302698	0.000204668	0.0061689
1392	M320T15	y	3.83676e-05	8.80105e-06	320.124	14.7719	120374		320.124	320.125	14.5956	15.1357	M320T15	31548.6	1.38745e+06	1.55117e+06	2.28055e-07	0.000147428	0.635052
1393	M212T19	y	3.89635e-05	8.92204e-06	212.127	19.0568	45704		212.126	212.128	19.0142	19.1076	M212T19	68207.5	434118	602265	0.00177964	5.79101e-06	0.166066
1396	M211T33	y	3.92078e-05	8.97151e-06	211.027	33.3016	23742		211.027	211.028	33.283	33.3143	M211T33	64900.5	270313	118566	0.00034698	0.00561103	0.00312841
1397	M228T6	y	3.92268e-05	8.97537e-06	228.07	5.9217	28208		228.069	228.07	5.46028	6.05759	M228T6	1.26881e+06	634535	414605	0.00741925	0.000117356	0.000612563
1398	M255T32	y	3.94011e-05	9.01062e-06	255.071	32.3714	14132		255.071	255.072	32.3303	32.4029	M255T32	44621.1	144184	181809	0.00186059	4.19977e-06	0.220631
1400	M746T2	y	4.04463e-05	9.22125e-06	745.526	2.22605	13270		745.525	745.526	2.19377	2.23035	M746T2	13443.7	60648.3	78889.3	1.85073e-07	0.000122168	0.216493
1401	M432T2	y	4.05099e-05	9.23403e-06	432.357	2.35452	77268		432.356	432.357	2.34395	2.36208	M432T2	340955	75093.1	114308	0.000997204	0.000451662	0.0837537
1402	M377T3	y	4.07822e-05	9.28868e-06	377.281	2.81783	305884		377.28	377.287	2.44677	2.84868	M377T3	1.04141e+06	237312	129180	0.00367876	9.23817e-05	0.241461
1403	M442T19	y	4.07949e-05	9.29121e-06	442.303	18.6006	17632		442.302	442.304	18.562	18.6122	M442T19	241636	260626	127148	0.505248	0.000420057	3.14304e-07
1406	M351T15	y	4.08675e-05	9.30578e-06	351.111	15.3245	24332		351.111	351.111	15.3096	15.5582	M351T15	41523.5	505204	401431	1.93758e-09	0.000656294	0.300305
1407	M327T17_3	y	4.12188e-05	9.3761e-06	327.29	16.5842	12772		327.289	327.29	16.568	16.6339	M327T17_3	174839	92804	104296	0.00129116	0.000463477	0.0159265
1409	M312T21	y	4.14496e-05	9.42223e-06	312.155	20.8441	15684		312.154	312.155	20.7087	20.8805	M312T21	31718.2	111300	224142	0.000195455	7.92353e-05	0.02134
1410	M235T3	y	4.14822e-05	9.42875e-06	235.17	2.79037	422986		235.169	235.17	2.72015	2.81312	M235T3	34933.2	861446	361663	6.45906e-09	0.0200966	0.0108474
1411	M687T40	y	4.19207e-05	9.51619e-06	687.272	39.5774	16088		687.271	687.275	39.5356	39.7031	M687T40	98401.7	311230	228381	1.92537e-05	0.00132298	0.053082
1412	M209T8_2	y	4.2158e-05	9.56344e-06	209.102	8.24001	71262		209.102	209.102	8.13889	8.34113	M209T8_2	6.19887e+06	3.15415e+06	1.58801e+06	0.0111816	3.27874e-05	0.0238212
1413	M433T2	y	4.27438e-05	9.67975e-06	433.36	2.36303	13516		433.36	433.361	2.35462	2.36781	M433T2	56494	15237	27227.4	0.000699393	0.00110764	0.0018011
1414	M473T19	y	4.34967e-05	9.82867e-06	473.322	19.0199	47850		473.321	473.323	18.9877	19.0861	M473T19	1.18899e+06	548185	377525	0.00556201	0.00015588	0.00275248
1415	M333T16	y	4.36149e-05	9.852e-06	333.277	16.3658	300818		333.274	333.279	16.1165	16.5878	M333T16	5.88963e+06	376068	490993	0.00219142	0.000306766	0.492979
1417	M302T33	y	4.39196e-05	9.91204e-06	302.169	33.33	32896		302.168	302.17	33.3236	33.3362	M302T33	302443	19537.4	14443.4	0.00262888	0.000274951	0.0307352
1418	M334T16_2	n	4.46417e-05	1.00539e-05	334.282	16.3539	70774		334.281	334.283	16.1067	16.4332	M334T16_2	1.51899e+06	159406	169972	0.00237345	0.000297882	0.75148
1419	M573T27	y	4.5101e-05	1.01438e-05	573.453	26.9935	21904		573.452	573.453	26.8553	27.1092	M573T27	11918.2	845849	856927	2.33822e-05	9.47992e-05	0.955892
1421	M766T20	y	4.53193e-05	1.01865e-05	766.328	20.2238	10414		766.324	766.331	20.132	20.3219	M766T20	113231	26638.9	28267.4	0.00225749	0.000305018	0.6049
1423	M566T17_1	y	4.54106e-05	1.02043e-05	565.514	17.09	48858		565.511	565.518	17.013	17.1613	M566T17_1	740776	160554	127560	0.00298927	0.00025116	0.0672266
1424	M404T3	y	4.54579e-05	1.02135e-05	404.274	2.66093	29356		404.274	404.275	2.63827	2.67033	M404T3	54973.1	175028	74895.6	0.000599822	0.0238528	0.002051
1425	M423T31_2	y	4.55226e-05	1.02262e-05	423.275	30.876	20244		423.274	423.276	30.2979	31.0215	M423T31_2	23819.3	416911	819844	1.0122e-08	0.000119369	0.0400412
1426	M527T31	y	4.6046e-05	1.03281e-05	527.322	30.9464	24440		527.321	527.324	30.4001	31.063	M527T31	171349	1.06514e+06	239311	0.000349425	0.427943	0.00147852
1428	M182T30	y	4.62234e-05	1.03626e-05	182.045	30.0869	154208		182.045	182.046	30.059	30.0977	M182T30	697167	34797.4	24668.6	0.00268478	0.000287841	0.0188282
1429	M455T18_2	y	4.69171e-05	1.04971e-05	455.262	18.4707	1133436		455.26	455.263	18.4337	18.5335	M455T18_2	1.11396e+07	1.11758e+06	181148	0.00356197	0.00021813	0.033393
1431	M227T6	y	4.70942e-05	1.05313e-05	227.067	5.94973	241096		227.066	227.067	5.56035	6.12365	M227T6	1.38893e+07	4.8231e+06	3.21281e+06	0.00454134	0.000149378	0.0524507
1432	M355T18_2	y	4.72514e-05	1.05617e-05	355.283	18.1964	25464		355.282	355.284	18.0862	18.2169	M355T18_2	27855.9	205867	214225	8.08383e-08	0.00021939	0.848832
1434	M672T39	y	4.74186e-05	1.0594e-05	672.424	39.0256	21340		672.422	672.425	38.8625	39.1506	M672T39	8079.14	700423	807435	0.00161995	1.0721e-06	0.56155
1435	M241T4	y	4.77576e-05	1.06593e-05	241.082	3.8555	628294		241.082	241.084	3.77716	4.03715	M241T4	2.19669e+07	1.10366e+07	8.03837e+06	0.00503297	0.000146663	0.0302782
1436	M518T3_1	y	4.83126e-05	1.0766e-05	518.358	2.79982	113406		518.357	518.358	2.76894	3.12605	M518T3_1	590717	81255.2	42050.8	0.00341212	0.000231062	0.0737139
1437	M567T17_1	y	4.87114e-05	1.08425e-05	566.521	17.0688	16852		566.52	566.523	17.013	17.1026	M567T17_1	270022	56802.4	50366.3	0.00268967	0.000286416	0.470826
1438	M591T30_1	y	4.87856e-05	1.08567e-05	591.393	30.2129	44220		591.393	591.393	30.1786	30.2473	M591T30_1	16469.8	425780	387306	0.000899513	6.27577e-07	0.680847
1439	M519T23	y	4.88969e-05	1.0878e-05	519.246	23.3428	10254		519.245	519.248	23.2037	23.5333	M519T23	36958.4	126995	120474	5.79956e-05	8.00562e-05	0.753406
1441	M399T2_2	y	4.90061e-05	1.08988e-05	399.311	2.33247	499600		399.311	399.312	2.31215	2.34185	M399T2_2	1.74045e+06	334147	201881	0.00353244	0.000245299	0.00908354
1442	M635T15	y	4.90716e-05	1.09114e-05	635.437	14.9994	12202		635.437	635.439	14.9769	15.0437	M635T15	229213	102134	77475	0.00287621	0.000193212	0.136949
1443	M425T14	y	4.95169e-05	1.09989e-05	425.218	14.1942	16384		425.217	425.219	13.9648	14.6946	M425T14	13585.2	169043	141540	1.10561e-07	0.000489884	0.425771
1444	M195T27	y	4.96634e-05	1.10277e-05	195.05	26.8904	64044		195.05	195.051	26.8458	26.9614	M195T27	1.23415e+06	87103.5	71404.7	0.00277668	0.000295718	0.562017
1447	M653T18	y	5.08493e-05	1.12656e-05	653.461	17.5892	11400		653.459	653.461	17.5015	18.0378	M653T18	69165.7	292119	204571	2.74369e-06	0.00164319	0.0707695
1448	M253T15_3	y	5.12062e-05	1.1337e-05	253.074	15.2196	32186		253.074	253.074	15.0304	15.2363	M253T15_3	268846	723128	486306	1.18683e-06	0.00597306	0.0237778
1449	M301T21	y	5.16674e-05	1.14292e-05	301.166	20.5135	127890		301.165	301.167	20.4683	20.5592	M301T21	83431.5	2.24803e+06	743222	0.000641145	1.12908e-06	0.00615359
1450	M326T21	y	5.21021e-05	1.15159e-05	326.17	20.8915	23488		326.17	326.171	20.5982	21.0862	M326T21	36805.2	243416	486940	1.76991e-11	0.000138548	0.0325652
1451	M687T39	y	5.23458e-05	1.15644e-05	687.415	38.9894	46540		687.414	687.417	38.739	39.1255	M687T39	29190.5	2.49974e+06	2.31349e+06	5.05562e-05	9.26921e-05	0.745329
1453	M515T3_3	y	5.43294e-05	1.19579e-05	515.411	2.59726	233666		515.411	515.411	2.59718	2.59734	M515T3_3	746513	67567.1	28954.5	0.00340162	0.000289681	4.17703e-05
1454	M317T19	y	5.49634e-05	1.2083e-05	317.176	19.0414	18698		317.176	317.177	18.8543	19.2285	M317T19	108087	393704	277672	0.00071311	2.61453e-06	0.0575987
1455	M255T17_2	y	5.54536e-05	1.21795e-05	255.202	17.4289	2786030		255.201	255.203	17.3464	17.4599	M255T17_2	3.11373e+07	1.37532e+07	1.46349e+07	0.000378087	0.000318063	0.763486
1458	M374T32	y	5.6189e-05	1.2324e-05	374.188	32.1444	16286		374.187	374.189	32.0832	32.1939	M374T32	33941.9	259942	264736	7.88004e-09	0.000293857	0.931454
1459	M227T19_2	y	5.66871e-05	1.24217e-05	227.127	18.6336	56468		227.126	227.138	18.5572	19.245	M227T19_2	92162.6	374629	342183	5.90378e-05	0.000237545	0.58701
1460	M226T36	y	5.74744e-05	1.25757e-05	226.035	35.7416	50324		226.035	226.036	35.7314	35.7514	M226T36	508573	26568.7	10947.3	0.00322596	0.000320046	0.0335512
1461	M604T15	n	5.75283e-05	1.25862e-05	604.466	15.4961	34330		604.466	604.467	15.2215	15.6982	M604T15	31906.3	855843	1.73865e+06	3.04408e-05	0.000110133	0.0402762
1463	M549T16_2	y	5.80079e-05	1.26797e-05	549.364	15.8638	18154		549.364	549.365	15.6467	16.1022	M549T16_2	163041	411198	518188	0.000654572	0.000145403	0.130348
1464	M462T16	y	5.84734e-05	1.27704e-05	462.299	15.9118	155016		462.298	462.3	15.291	16.0388	M462T16	1.8923e+06	566549	573279	0.000957837	0.000260591	0.973354
1465	M317T33_1	y	5.86553e-05	1.28058e-05	317.159	32.9985	15226		317.158	317.16	32.9185	33.0514	M317T33_1	47239.9	107609	172056	2.40981e-07	0.000149599	0.0395524
1466	M381T31_1	y	5.87379e-05	1.28218e-05	381.171	30.5816	12566		381.17	381.172	30.4418	30.7192	M381T31_1	135782	272630	267692	4.15124e-05	0.000365711	0.861049
1467	M297T14	y	5.93177e-05	1.29344e-05	297.067	13.9399	38948		297.065	297.075	13.6379	14.1665	M297T14	593620	250453	93913.6	0.0105873	2.28665e-05	0.0671076
1469	M360T2	y	5.98935e-05	1.30459e-05	360.229	2.19295	12530		360.229	360.23	2.17549	2.22037	M360T2	12190.1	56713.4	62296.8	1.72815e-07	0.000217897	0.637375
1470	M374T20	y	6.00567e-05	1.30775e-05	374.035	20.325	31512		374.034	374.036	20.2408	20.3752	M374T20	471633	98864	92328.4	0.00251639	0.00029018	0.838884
1472	M257T8	y	6.03976e-05	1.31434e-05	257.077	7.5777	217884		257.076	257.077	7.24394	7.81845	M257T8	1.81059e+07	2.86105e+06	2.01572e+06	0.00316716	0.00030025	0.370985
1473	M323T33	y	6.06622e-05	1.31945e-05	323.08	33.216	10914		323.079	323.08	33.2084	33.2316	M323T33	37450.2	245769	172323	6.04117e-09	0.0020153	0.114086
1474	M256T17_2	n	6.07092e-05	1.32036e-05	256.235	17.424	1100670		256.234	256.235	17.3464	17.4515	M256T17_2	1.05868e+07	4.01576e+06	5.56963e+06	1.70878e-06	0.000870899	0.266274
1475	M549T14	y	6.12421e-05	1.33063e-05	549.253	14.4646	67146		549.252	549.254	14.1745	14.5834	M549T14	1.52842e+06	393039	86173	0.00744875	0.000102112	0.0486015
1476	M491T4	y	6.13397e-05	1.33251e-05	491.358	3.93026	31690		491.358	491.359	3.79463	4.17112	M491T4	334557	65401.1	10745.6	0.00597024	0.00022823	7.41757e-05
1477	M551T32_2	y	6.18305e-05	1.34196e-05	551.269	32.0062	95474		551.268	551.271	31.9174	32.0682	M551T32_2	1.41982e+06	155420	67248.3	0.00381804	0.000298303	0.026907
1478	M557T31	y	6.26366e-05	1.35744e-05	557.367	30.8945	11816		557.367	557.369	30.7707	31.0299	M557T31	32035.1	360599	227658	0.00037627	1.98755e-05	0.0726564
1479	M487T2	y	6.26545e-05	1.35778e-05	487.379	2.17492	15022		487.379	487.38	2.12242	2.20398	M487T2	52264.9	126191	117410	6.91486e-05	0.000502262	0.536106
1480	M537T37	y	6.36754e-05	1.37732e-05	537.201	37.0018	11158		537.2	537.202	36.9719	37.0323	M537T37	14481.1	108860	39881.1	0.000176588	0.0206412	0.00515433
1481	M631T17	y	6.40356e-05	1.3842e-05	631.493	16.708	19638		631.493	631.494	16.4817	16.8942	M631T17	77687.7	215545	491777	6.89017e-08	0.000179437	0.0150326
1482	M437T21	y	6.40493e-05	1.38446e-05	437.176	21.035	29890		437.176	437.176	21.0207	21.1025	M437T21	30591.1	392003	86911.1	0.000903723	0.00118029	0.0029086
1483	M271T41	y	6.55354e-05	1.41274e-05	270.958	41.317	10730		270.958	270.959	41.0703	41.4956	M271T41	20378.8	91853.1	116807	4.28343e-08	0.000197622	0.270394
1484	M501T3	y	6.6023e-05	1.42199e-05	501.358	2.62936	328276		501.358	501.359	2.48865	2.64712	M501T3	1.4821e+06	168256	104142	0.00368542	0.000331796	0.0801675
1485	M240T18_2	n	6.60693e-05	1.42286e-05	240.166	18.388	35810		240.165	240.166	18.3223	18.4314	M240T18_2	125307	374560	274260	3.82257e-08	0.00316423	0.0734175
1486	M231T33_1	y	6.67244e-05	1.43525e-05	231.099	32.5614	10578		231.098	231.099	32.5202	32.5863	M231T33_1	90591.3	49055.6	31580	0.0118578	0.000160425	0.000863692
1487	M593T32	y	6.75433e-05	1.4507e-05	593.335	31.5835	115296		593.334	593.337	31.5643	31.598	M593T32	1.18314e+06	49539.2	33719.1	0.00331498	0.000384535	0.00454961
1488	M239T18_1	y	6.76931e-05	1.45352e-05	239.068	18.3014	613392		239.067	239.076	18.1319	18.3738	M239T18_1	681029	2.55017e+06	2.85522e+06	0.000225992	9.79071e-05	0.529912
1489	M176T4	y	6.77242e-05	1.45411e-05	176.092	4.24102	28122		176.092	176.093	4.13812	4.91934	M176T4	68956.7	774234	697005	1.90724e-05	0.000205896	0.640233
1490	M251T34	y	6.84375e-05	1.46752e-05	251.022	33.6003	36956		251.022	251.026	33.0413	33.918	M251T34	118183	1.0601e+06	439545	8.36259e-06	0.0300164	0.00846957
1492	M360T18	y	6.9288e-05	1.48347e-05	360.191	18.2692	29918		360.19	360.192	17.7779	18.3324	M360T18	77000.6	287933	754578	3.78556e-09	0.000197095	0.0137672
1494	M353T32_2	y	7.19358e-05	1.53279e-05	353.125	32.0721	80066		353.124	353.126	32.068	32.1349	M353T32_2	34172.4	565645	618927	1.19428e-05	0.000160438	0.706772
1495	M482T18_1	y	7.20945e-05	1.53573e-05	482.293	17.8183	28510		482.292	482.295	17.602	17.8308	M482T18_1	207960	131060	88548.6	0.0178815	0.000187556	5.5337e-06
1496	M396T16	y	7.21307e-05	1.5364e-05	396.151	16.0987	16976		396.15	396.151	15.956	16.1609	M396T16	350718	128192	108025	0.00272172	0.000100489	0.600788
1498	M472T20	y	7.22951e-05	1.53945e-05	472.314	19.7899	159744		472.313	472.315	19.7295	19.8304	M472T20	5.90387e+06	501695	162189	0.00407327	0.000338226	0.0589801
1499	M153T16	y	7.23066e-05	1.53966e-05	153.03	15.5714	19836		153.029	153.03	15.5291	15.6378	M153T16	270212	77440.6	51714.5	0.00489053	0.000300412	0.0108852
1500	M594T32	y	7.25865e-05	1.54484e-05	594.338	31.5755	44164		594.338	594.34	31.5643	31.598	M594T32	441757	25931.3	17333.2	0.00353106	0.000398008	0.00779644
1501	M329T13	y	7.29021e-05	1.55067e-05	329.102	12.5431	42306		329.102	329.102	12.4151	12.9147	M329T13	1.22399e+06	89999.7	44028.1	0.00379227	0.000371916	0.0436833
1502	M730T2_2	y	7.31811e-05	1.55583e-05	729.588	2.38327	159374		729.587	729.589	2.35003	2.39677	M730T2_2	840656	53561.1	25575.5	0.00373507	0.00038401	0.000354181
1503	M376T19	y	7.31874e-05	1.55594e-05	376.292	18.7297	151628		376.292	376.293	18.6826	18.7877	M376T19	1.53271e+06	305944	981192	1.16207e-05	0.0148936	0.0109314
1505	M523T16	y	7.3885e-05	1.5688e-05	523.304	16.3197	60290		523.303	523.305	15.6792	16.4282	M523T16	784769	256054	269603	0.00303547	0.000458417	0.165773
1506	M268T18	y	7.40299e-05	1.57147e-05	268.198	17.9413	20006		268.198	268.198	17.7139	18.1762	M268T18	63577.7	183894	154399	0.000805065	2.48082e-06	0.27399
1507	M452T18	n	7.47702e-05	1.58507e-05	452.345	17.7355	18304		452.345	452.345	17.7129	17.7582	M452T18	154078	282756	191200	0.000761535	0.089437	3.6701e-06
1509	M353T20	y	7.48835e-05	1.58715e-05	353.127	20.3871	11364		353.126	353.128	20.3395	20.4284	M353T20	74988.3	275665	288981	0.000210037	5.75276e-05	0.798401
1510	M233T4	y	7.51622e-05	1.59226e-05	233.066	4.07537	54364		233.066	233.067	4.05405	4.09088	M233T4	1.7189e+06	806276	399398	0.0131574	0.000193358	0.000288317
1511	M283T18_2	y	7.5324e-05	1.59522e-05	283.128	18.47	146368		283.128	283.129	18.3662	18.4821	M283T18_2	277999	416725	895127	0.000978212	0.000230685	0.00832853
1513	M89T16	y	7.61563e-05	1.61045e-05	89.023	15.5578	188026		89.0225	89.0238	15.4685	15.6378	M89T16	4.37987e+06	4.35473e+06	1.45008e+06	0.969804	5.0073e-06	0.00207388
1514	M375T16	y	7.62665e-05	1.61246e-05	375.185	16.3005	19926		375.184	375.185	15.8742	16.6016	M375T16	121664	387307	395214	0.000433023	2.95082e-05	0.906552
1515	M387T32	y	7.74083e-05	1.63326e-05	387.148	31.5485	50070		387.147	387.149	31.4489	31.602	M387T32	142652	1.15846e+06	1.62691e+06	1.69979e-06	0.000167832	0.191954
1518	M241T18_2	y	7.796e-05	1.64328e-05	241.179	18.36	114074		241.178	241.179	18.2462	18.707	M241T18_2	186046	915793	926673	0.000131159	0.000105041	0.951944
1519	M395T31	y	7.8241e-05	1.64837e-05	395.243	31.3885	40074		395.243	395.244	31.1898	31.4913	M395T31	61058.2	789180	440160	1.49187e-07	0.00618094	0.0411698
1522	M211T21	y	7.91637e-05	1.66507e-05	211.027	21.1824	10442		211.026	211.027	21.1006	21.2643	M211T21	48412.3	186548	58026.3	0.00145787	0.000869961	0.00226182
1523	M731T2	n	7.98819e-05	1.67803e-05	730.592	2.38808	73618		730.591	730.593	2.36036	2.3954	M731T2	385588	26212.3	14057.7	0.0038997	0.000411816	0.00169319
1525	M195T40	y	8.01519e-05	1.68289e-05	195.085	40.0317	14196		195.085	195.085	40.0313	40.0321	M195T40	12736	390052	212615	0.000645528	2.83963e-06	0.0450083
1526	M312T19	y	8.02358e-05	1.6844e-05	312.191	18.647	92588		312.189	312.192	18.5237	18.6729	M312T19	92575	1.21562e+06	526702	3.01457e-06	0.0202766	0.0138421
1527	M389T16_1	y	8.02494e-05	1.68464e-05	389.199	15.567	24190		389.199	389.2	15.4608	16.0143	M389T16_1	38096.1	654917	601625	1.7201e-06	0.000378605	0.719767
1528	M466T18	y	8.07637e-05	1.69389e-05	466.264	17.715	14712		466.263	466.265	17.6566	17.7461	M466T18	96313.8	143711	97768.6	0.000980143	0.853035	2.9177e-05
1529	M269T20	y	8.08445e-05	1.69534e-05	269.147	19.6005	24860		269.146	269.147	19.5959	19.7202	M269T20	69239.1	171747	225815	0.00251473	7.40783e-05	0.112794
1531	M564T16	y	8.26084e-05	1.72755e-05	564.339	15.9999	78572		564.338	564.34	15.3436	16.1319	M564T16	1.12095e+06	95666.4	67862.9	0.00388369	0.000430924	0.000798168
1532	M320T21	y	8.2748e-05	1.73009e-05	320.033	21.2039	13788		320.033	320.034	21.0049	21.2701	M320T21	179707	127202	48651.1	0.0766445	0.000197896	0.000354635
1534	M478T16_2	y	8.29295e-05	1.7334e-05	478.294	15.6242	66066		478.293	478.294	15.4789	15.721	M478T16_2	1.21251e+06	631625	517662	0.00228528	0.000271232	0.267605
1536	M515T18_2	y	8.54416e-05	1.77907e-05	515.373	18.2174	13870		515.372	515.375	18.2043	18.2406	M515T18_2	75114	11846.5	15322.4	0.00269002	0.000568189	0.274928
1537	M516T3_2	y	8.60823e-05	1.79067e-05	516.378	2.59747	80800		516.376	516.378	2.5864	2.6141	M516T3_2	362852	48762.6	30731.4	0.00440491	0.000410162	2.40111e-05
1538	M244T33_3	y	8.62132e-05	1.79303e-05	244.125	32.7642	18372		244.124	244.125	32.7453	32.7821	M244T33_3	67599.7	179593	141485	1.55406e-05	0.0011815	0.127921
1539	M210T2	y	8.66602e-05	1.8011e-05	210.114	2.46353	16628		210.113	210.114	2.46345	2.46649	M210T2	73530.1	18851.6	16630.1	0.00409116	0.000422291	0.198574
1540	M456T18_1	y	8.67922e-05	1.80348e-05	456.265	18.4822	469216		456.263	456.266	18.443	18.5013	M456T18_1	4.5355e+06	403016	65923.1	0.00480387	0.000367542	0.036152
1542	M323T18_1	y	8.7225e-05	1.81129e-05	323.168	17.7375	43778		323.167	323.168	17.7054	17.77	M323T18_1	36367.2	166607	251404	2.74611e-06	0.000174485	0.113014
1543	M383T2	y	8.76754e-05	1.8194e-05	383.3	2.4655	44330		383.299	383.3	2.44673	2.47025	M383T2	145890	27548.6	23705.4	0.0040144	0.000439988	0.223855
1544	M483T18_1	y	8.88466e-05	1.84043e-05	483.272	17.8335	362354		483.27	483.273	17.7067	17.9021	M483T18_1	2.69648e+06	1.83376e+06	1.67817e+06	0.00368063	0.000284069	0.215629
1545	M479T2_2	y	8.9216e-05	1.84705e-05	479.447	2.01979	69628		479.447	479.448	2.01	2.02173	M479T2_2	91960.1	269474	396852	0.000119485	0.000167242	0.0852678
1546	M243T33_2	y	8.9542e-05	1.85288e-05	243.123	33.4412	159948		243.123	243.124	33.4347	33.444	M243T33_2	1.41107e+06	478164	345010	0.00551328	0.000317371	0.0580459
1547	M489T10	y	8.95473e-05	1.85298e-05	489.137	10.4241	32552		489.136	489.138	10.1767	10.6342	M489T10	1.5979e+06	876899	633721	0.00769651	0.000156863	0.0632614
1549	M400T19	y	9.00142e-05	1.86132e-05	400.19	18.7565	31122		400.186	400.191	18.729	19.2453	M400T19	67348.6	339035	185954	1.02565e-06	0.0139847	0.0214461
1550	M518T3_2	y	9.09828e-05	1.8786e-05	518.393	2.92783	102344		518.392	518.394	2.74422	3.30163	M518T3_2	370800	67340.4	38816.8	0.0051165	0.000346024	0.091499
1551	M322T44	y	9.10046e-05	1.87899e-05	322.117	44.4078	13116		322.116	322.119	43.8377	44.751	M322T44	315659	112267	32233.2	0.0132389	6.89983e-05	0.046805
1553	M113T3_1	y	9.20105e-05	1.89687e-05	113.035	2.84445	27104		113.035	113.036	2.82352	2.8844	M113T3_1	191598	162398	52695	0.386993	0.000209375	3.79318e-06
1554	M179T14	y	9.23362e-05	1.90266e-05	179.055	13.6129	214168		179.055	179.056	13.3272	13.7543	M179T14	6.31187e+06	3.45762e+06	1.89575e+06	0.0168899	0.000231518	0.000640508
1555	M329T32_2	y	9.37034e-05	1.92686e-05	329.233	32.0765	59782		329.232	329.234	32.0576	32.0811	M329T32_2	593068	274428	158434	0.0119642	0.000233337	0.000763453
1556	M305T12	y	9.4504e-05	1.94098e-05	305.087	11.9953	77432		305.086	305.087	11.7566	12.2162	M305T12	719161	4.48922e+06	1.72384e+06	0.000980003	8.63538e-05	0.00609593
1557	M311T41	y	9.52229e-05	1.95364e-05	311.08	40.8365	17748		311.08	311.08	40.6118	40.95	M311T41	22603.2	205691	245186	9.68998e-05	0.000110344	0.469412
1558	M411T31_2	y	9.55042e-05	1.95858e-05	411.238	31.4017	67754		411.237	411.239	31.2651	31.7747	M411T31_2	55070.9	911947	1.19296e+06	0.00946675	1.16457e-09	0.313412
1560	M333T19_2	y	9.63411e-05	1.97327e-05	333.253	19.4275	15386		333.253	333.254	19.4046	19.4953	M333T19_2	38054.3	98571	174682	0.0205573	1.77728e-05	0.0360999
1561	M523T21	y	9.63765e-05	1.97389e-05	523.282	20.6679	20198		523.282	523.284	20.5926	20.7013	M523T21	317997	49670.6	33385.5	0.00471943	0.000435315	0.024396
1563	M325T40	y	9.7436e-05	1.99243e-05	325.096	40.3223	50266		325.095	325.096	40.1581	40.3805	M325T40	50543.7	562002	521904	3.18104e-06	0.000402881	0.750186
1565	M541T31	y	9.80309e-05	2.00281e-05	541.373	31.0369	15696		541.372	541.375	30.9135	31.0738	M541T31	5152.27	482661	360140	1.75347e-08	0.00139368	0.271447
1567	M290T32	y	9.83472e-05	2.00832e-05	290.135	32.4785	63720		290.134	290.136	32.4515	32.5956	M290T32	1.27551e+06	163467	62870	0.00529672	0.000396188	0.0266547
1568	M591T18_1	y	9.83684e-05	2.00869e-05	591.354	18.4051	19504		591.353	591.356	18.3564	18.4665	M591T18_1	219296	27498	32118.6	0.00359664	0.0005698	0.0750819
1569	M339T5	y	9.86931e-05	2.01434e-05	339.094	5.403	29696		339.094	339.095	5.37652	6.03773	M339T5	766656	162152	88949.7	0.00584844	0.000389648	0.000332029
1570	M689T39_1	y	9.92743e-05	2.02445e-05	689.287	39.3054	10184		689.286	689.29	39.2595	39.41	M689T39_1	72781.3	259048	183751	3.67975e-05	0.00315764	0.0554119
1571	M770T15_2	y	9.97394e-05	2.03253e-05	769.542	15.4793	14924		769.541	769.543	15.4618	15.5622	M770T15_2	63508.9	305920	224689	1.69021e-06	0.00187047	0.143881
1572	M510T18	y	0.000100621	2.04779e-05	510.291	17.7375	204580		510.29	510.292	17.6161	17.8036	M510T18	1.36964e+06	586165	462235	0.00569521	0.000368189	0.0529567
1573	M238T16	y	0.000101014	2.0546e-05	238.082	16.1766	34158		238.081	238.082	16.0376	16.4496	M238T16	147890	835523	582899	0.000597963	1.41872e-05	0.115375
1574	M327T32_3	y	0.000101785	2.06791e-05	327.217	32.2776	13612		327.217	327.217	32.2732	32.2859	M327T32_3	135413	301530	295877	8.66648e-05	0.000404871	0.879809
1575	M348T19	y	0.00010294	2.08779e-05	348.191	18.8146	16500		348.191	348.192	18.8125	18.8235	M348T19	132033	220100	149958	0.00106165	0.070119	0.00166865
1577	M454T18_3	y	0.000103622	2.0995e-05	454.36	18.0679	18520		454.36	454.361	18.0249	18.1315	M454T18_3	59147.5	155760	64816.2	0.00148042	0.476183	0.00161944
1578	M864T20	y	0.00010417	2.10888e-05	863.603	19.9692	42580		863.602	863.607	19.9436	20.0072	M864T20	547041	46201	9175.01	0.00517739	0.000431162	0.0506367
1579	M117T21	y	0.000104808	2.1198e-05	116.97	21.1812	63684		116.97	116.971	20.8374	21.254	M117T21	1.04592e+06	370862	274046	0.00355629	0.000204295	0.407958
1580	M329T32_1	y	0.000105087	2.12457e-05	329.196	32.3192	59782		329.195	329.196	32.2605	32.3399	M329T32_1	612807	295381	145634	0.0157624	0.000175943	0.00734025
1581	M244T33_2	y	0.000105098	2.12476e-05	244.126	33.4347	24312		244.126	244.127	33.4241	33.4574	M244T33_2	191987	73299.5	53857.1	0.00647373	0.000350412	0.032484
1582	M421T16	y	0.000106189	2.14335e-05	421.332	15.9327	24898		421.331	421.333	15.2465	16.023	M421T16	459549	325980	190744	0.0507765	3.0188e-05	0.0118013
1585	M345T18_1	y	0.00010703	2.15764e-05	345.169	18.4093	214502		345.168	345.169	18.3515	18.7425	M345T18_1	79879.9	3.02339e+06	2.13443e+06	2.45252e-05	0.000710318	0.197544
1586	M563T16	y	0.000107066	2.15826e-05	563.335	16.0226	245940		563.335	563.337	15.371	16.1319	M563T16	3.54399e+06	202622	106231	0.00452068	0.000521393	0.000115241
1587	M488T20_1	y	0.000107371	2.16344e-05	488.274	20.0067	37604		488.274	488.276	19.9218	20.0662	M488T20_1	328480	183228	509660	0.0180581	0.00490363	0.00020847
1588	M516T20_2	y	0.000108305	2.17925e-05	516.299	20.2247	196292		516.293	516.301	20.1069	20.3027	M516T20_2	1.97498e+06	357973	598404	0.00200039	0.00098216	0.0527313
1589	M279T13_1	y	0.00010832	2.17952e-05	279.072	13.0356	30328		279.071	279.072	12.8034	13.0589	M279T13_1	135444	931269	340761	0.000655702	0.00416611	0.00669197
1590	M550T16	y	0.00010874	2.18661e-05	550.323	16.271	26384		550.322	550.324	15.6864	16.3633	M550T16	365357	74658.3	77434.4	0.00397062	0.00058399	0.639049
1591	M445T3	y	0.000108838	2.18826e-05	445.281	2.672	170966		445.281	445.282	2.66229	2.69217	M445T3	104042	899113	405461	8.42992e-10	0.0397051	0.0148441
1592	M573T16	y	0.000109076	2.19228e-05	573.452	15.8756	16822		573.452	573.455	15.4555	16.4117	M573T16	31617.9	333859	438084	4.42792e-07	0.00025953	0.300877
1593	M501T11	y	0.000109139	2.19334e-05	501.15	11.0065	12698		501.147	501.15	10.7823	11.1804	M501T11	158776	42109.2	31031.9	0.00554554	0.000442049	0.0200938
1595	M243T23	y	0.000109513	2.19966e-05	243.047	22.8341	15404		243.047	243.048	22.8098	22.8697	M243T23	43198.1	364850	117804	0.000603034	0.012409	0.00580571
1596	M265T26	y	0.000109732	2.20335e-05	265.118	26.0577	12308		265.118	265.119	26.0557	26.0801	M265T26	120911	44511.9	26318.6	0.00887515	0.000347827	7.813e-05
1598	M570T15	n	0.00011022	2.21155e-05	570.461	15.1673	26738		570.46	570.462	15.1039	15.3282	M570T15	46651.1	170413	683289	0.000770396	0.000324711	0.0091067
1600	M317T31_3	y	0.000111457	2.23246e-05	317.142	31.4131	21380		317.141	317.143	31.3233	31.468	M317T31_3	88750.2	307776	374294	0.0076816	1.0883e-07	0.343922
1601	M564T17	y	0.000111949	2.24076e-05	563.503	17.1488	166508		563.502	563.505	17.0728	17.1843	M564T17	2.86738e+06	1.70706e+06	1.08598e+06	0.0205834	0.000271049	1.18568e-05
1604	M635T18	y	0.000113633	2.26907e-05	635.379	18.4232	36226		635.378	635.382	18.3855	18.4937	M635T18	433575	53561	58573.3	0.00399758	0.00061406	0.536083
1605	M305T28	y	0.000113687	2.26996e-05	305.135	28.4882	21304		305.134	305.135	28.4419	28.515	M305T28	200914	31471.1	23556.5	0.00476176	0.000513418	0.229309
1606	M635T20	y	0.000114078	2.27651e-05	635.328	20.0953	10894		635.327	635.329	20.0497	20.1466	M635T20	28308.8	107510	136490	5.79203e-06	0.000223422	0.281625
1608	M204T22	y	0.000114807	2.28922e-05	204.026	22.0239	32272		204.025	204.026	21.8768	22.1402	M204T22	513680	235476	184580	0.00304636	0.000373912	0.278303
1610	M599T5	y	0.000119669	2.37408e-05	599.334	4.68189	13040		599.333	599.335	4.50593	4.89897	M599T5	266493	44756	35545.1	0.00495062	0.00053973	0.142036
1611	M225T19	y	0.000119745	2.3754e-05	225.005	19.1657	58362		225.005	225.006	18.7655	19.2365	M225T19	180184	683074	215614	0.00181707	0.39174	0.00160095
1613	M435T30_2	y	0.000120584	2.38996e-05	435.31	30.311	30120		435.31	435.312	30.1834	30.4571	M435T30_2	73626.8	220643	243162	0.00229977	0.000382582	0.396036
1614	M80T31	n	0.00012267	2.42604e-05	79.9559	30.7894	27454		79.9556	79.9561	30.5914	30.8518	M80T31	11202	352114	399009	0.00418762	2.29619e-07	0.633751
1615	M318T21	y	0.000122788	2.42808e-05	318.199	21.0021	12606		318.198	318.2	20.8611	21.1495	M318T21	27605	162223	162074	0.000100204	0.000160414	0.996637
1616	M281T17_4	y	0.000122991	2.43157e-05	281.272	17.1198	663942		281.271	281.272	16.8781	17.1613	M281T17_4	1.276e+07	7.05463e+06	4.55078e+06	0.0154104	0.000302261	0.000743155
1617	M128T33	y	0.000123416	2.4389e-05	128.035	33.1174	13042		128.034	128.035	33.0642	33.1237	M128T33	158668	55093.6	43565.8	0.00612686	0.000462255	0.0378638
1618	M402T21	y	0.000124664	2.46038e-05	402.037	21.2109	12320		402.037	402.038	21.0194	21.2701	M402T21	172706	115322	41163.6	0.0719175	0.000265793	0.000331235
1620	M241T18_3	n	0.000125326	2.47175e-05	241.188	17.5559	2513298		241.181	241.189	17.4694	18.1234	M241T18_3	1.44472e+07	9.36603e+06	7.41996e+06	0.000833703	0.000304517	0.18682
1621	M525T21	y	0.000125597	2.47639e-05	525.302	21.1411	12022		525.301	525.303	21.0426	21.1781	M525T21	93898.7	33668.5	31324.6	0.00484402	0.000566671	0.351922
1622	M481T18_2	y	0.000126496	2.49181e-05	481.292	17.5838	87124		481.291	481.293	17.5322	17.6195	M481T18_2	376672	213956	138479	0.0185444	0.000311703	1.34324e-06
1623	M421T13	y	0.000126763	2.49638e-05	421.19	13.0417	85210		421.189	421.19	12.9426	13.1978	M421T13	33942.6	1.27032e+06	1.69242e+06	0.000442758	8.29415e-05	0.312084
1625	M565T17_1	y	0.000127466	2.5084e-05	564.507	17.1499	65708		564.506	564.509	17.0728	17.1926	M565T17_1	1.15018e+06	694804	439520	0.0233821	0.00029121	1.52492e-05
1627	M303T41	y	0.000127644	2.51144e-05	303.054	40.5186	14554		303.054	303.054	40.3641	40.5672	M303T41	14563	92325.4	134544	0.00335158	2.53144e-05	0.166788
1628	M294T40	y	0.000127719	2.51271e-05	294.095	40.1432	14820		294.094	294.096	40.0506	40.1925	M294T40	15227.6	149922	218279	8.5285e-06	0.000223334	0.18531
1629	M509T18_1	y	0.000128851	2.53203e-05	509.227	17.6896	446702		509.226	509.23	17.6242	17.8048	M509T18_1	2.6216e+06	1.19843e+06	797487	0.00965417	0.000374237	0.00621564
1630	M382T2	y	0.000128953	2.53377e-05	382.296	2.46364	184356		382.296	382.297	2.45826	2.4737	M382T2	604997	39161.4	45503.5	0.00434158	0.000671471	0.546275
1635	M331T19_2	y	0.000130826	2.56562e-05	331.247	19.4099	473422		331.242	331.248	19.3478	19.9563	M331T19_2	396690	1.80387e+06	5.59984e+06	0.0324917	0.000151349	0.0146456
1636	M327T21	y	0.000131946	2.58505e-05	327.216	20.8169	54196		327.215	327.216	20.0068	21.2817	M327T21	63571	2.05202e+06	689507	0.000763295	0.000716568	0.0106709
1637	M308T32	y	0.000132439	2.59358e-05	308.124	32.483	10442		308.122	308.124	32.443	32.5198	M308T32	47632.3	168421	134465	0.000149793	0.000312086	0.235845
1640	M239T18_4	y	0.00013465	2.63179e-05	239.173	17.5481	491020		239.173	239.174	17.5036	17.5706	M239T18_4	2.02382e+06	616853	713995	0.00183023	0.000790715	0.579874
1643	M446T3	y	0.000137065	2.67337e-05	446.285	2.67117	46816		446.285	446.286	2.66248	2.68345	M446T3	35939.5	243614	122355	3.91178e-10	0.0299582	0.0218259
1644	M432T18	y	0.000139175	2.70954e-05	432.277	17.8976	24790		432.275	432.279	17.8139	17.954	M432T18	133885	59692.9	49600.6	0.00465936	0.0004095	0.324057
1645	M454T16_1	y	0.000139412	2.71359e-05	454.283	16.341	17712		454.283	454.285	16.2364	16.3767	M454T16_1	304701	187784	133601	0.0175159	0.000115821	0.0375473
1646	M426T16_2	n	0.000141374	2.7471e-05	426.366	15.6722	82070		426.366	426.367	14.9006	15.7845	M426T16_2	1.29915e+06	80075.7	61634.5	0.00502553	0.000663431	0.353226
1647	M222T30	y	0.000141523	2.74964e-05	222.04	30.1636	60674		222.04	222.041	30.127	30.1907	M222T30	372323	26495.6	16406.4	0.0052907	0.000642567	0.000134215
1648	M237T12	y	0.00014157	2.75044e-05	237.096	12.0777	45956		237.096	237.096	12.0085	12.2537	M237T12	273470	1.23854e+06	282528	0.00240306	0.762601	0.00252551
1649	M634T17	y	0.000141774	2.75392e-05	633.508	16.5252	26896		633.507	633.509	16.4247	16.6731	M634T17	41445.7	144056	581347	0.00566172	0.000364228	0.0102519
1651	M339T27	y	0.000142647	2.76879e-05	339.093	27.12	16564		339.092	339.093	26.8648	27.1853	M339T27	25557.5	166683	438576	0.00620939	0.000174495	0.0230293
1652	M253T38	y	0.000142737	2.77031e-05	252.924	37.6561	11484		252.924	252.926	37.5724	37.786	M253T38	230075	14903.3	12202.8	0.00503411	0.000676885	0.0020857
1654	M188T14	y	0.000144103	2.79352e-05	188.009	13.7781	10994		188.009	188.009	13.6834	13.9044	M188T14	18925.1	69800.1	116161	2.87485e-05	0.000234183	0.0739744
1657	M244T16	y	0.000148579	2.86922e-05	244.064	15.5585	27826		244.064	244.065	15.5208	15.629	M244T16	368370	103929	71717.9	0.00713491	0.000526637	0.0115229
1658	M488T20_2	y	0.000149217	2.87997e-05	488.309	20.1571	52224		488.308	488.31	20.1276	20.6759	M488T20_2	897043	256589	506422	0.00137951	0.00458443	0.000624414
1659	M379T16_2	y	0.000150101	2.89482e-05	379.321	16.3118	79268		379.32	379.322	15.6405	16.434	M379T16_2	1.08391e+06	208128	171667	0.00547255	0.000622903	0.368637
1660	M429T17	y	0.000151614	2.92022e-05	429.284	17.3376	12228		429.284	429.285	17.0215	17.3582	M429T17	175083	140660	95319.5	0.0674071	0.000312362	0.00126008
1661	M469T2	y	0.000152468	2.93452e-05	469.333	2.18725	36258		469.332	469.333	2.17878	2.20369	M469T2	116041	54995.1	27857.2	0.0192964	0.000324345	0.000191825
1662	M253T9	y	0.00015262	2.93706e-05	253.092	8.79278	225882		253.092	253.093	8.37895	8.9302	M253T9	1.33792e+07	1.65956e+07	3.06029e+06	0.291619	0.000831878	0.000102929
1663	M321T24	y	0.000152797	2.94002e-05	320.995	23.8066	15966		320.995	320.997	23.7532	24.0452	M321T24	407925	234135	103012	0.0313868	0.000307529	0.00128666
1664	M549T3_2	y	0.000153039	2.94407e-05	549.379	2.74257	40708		549.379	549.38	2.68775	2.76095	M549T3_2	33945.4	133614	68677.1	8.8634e-05	0.05543	0.00468416
1665	M515T3_2	y	0.000153042	2.94413e-05	515.374	2.60168	233666		515.373	515.375	2.5864	2.6141	M515T3_2	990896	120231	69003.9	0.00608379	0.000632306	2.32302e-05
1667	M539T18	y	0.000153978	2.95976e-05	539.303	17.8919	21976		539.302	539.305	17.8847	17.8977	M539T18	249396	197395	115758	0.105613	0.000292358	0.000517538
1669	M180T16	y	0.000157998	3.02662e-05	180.058	15.5534	123086		180.058	180.059	15.452	15.6378	M180T16	2.43661e+06	2.8174e+06	877994	0.363848	5.23305e-05	0.00165386
1670	M425T16	y	0.000158436	3.03389e-05	425.363	15.5653	259022		425.362	425.364	14.9086	15.7845	M425T16	4.26334e+06	235173	240127	0.00506016	0.000752799	0.954247
1671	M509T18_2	y	0.000158445	3.03403e-05	509.288	17.748	822062		509.287	509.289	17.6161	18.4384	M509T18_2	5.2507e+06	2.16033e+06	1.68856e+06	0.00743679	0.000526898	0.0450477
1673	M358T2_1	y	0.000160665	3.07073e-05	358.238	2.32582	18196		358.235	358.24	2.32112	2.58058	M358T2_1	61493.5	99319.7	117713	0.011622	2.3951e-06	0.19573
1674	M788T16	y	0.000162813	3.10612e-05	787.555	15.544	10146		787.552	787.555	15.505	15.5876	M788T16	13321.8	219894	91437.1	0.0005924	0.0010962	0.0182274
1676	M235T10	y	0.000164056	3.12653e-05	235.064	9.71735	610978		235.063	235.066	9.21655	10.1457	M235T10	660068	2.68153e+07	4.9288e+06	0.00146367	0.00717245	0.00514184
1678	M307T39	y	0.000165148	3.14445e-05	307.06	39.1301	30024		307.06	307.062	39.0919	39.1673	M307T39	302506	45235.5	33098	0.00609306	0.000689432	0.00194877
1679	M473T30_2	y	0.000165857	3.15605e-05	473.363	30.2888	19290		473.363	473.364	30.2161	30.356	M473T30_2	1528.75	42920	77043.4	5.68944e-07	0.000313803	0.0916534
1680	M203T4_2	y	0.000166179	3.16131e-05	203.054	3.67326	18634		203.054	203.054	3.47642	3.9285	M203T4_2	269801	166018	84388.5	0.0416681	0.000204864	0.00199226
1681	M580T16	y	0.000166933	3.17363e-05	580.333	16.2219	31230		580.333	580.335	15.5852	16.3261	M580T16	435101	74325.4	51632.9	0.00646623	0.000668053	7.18097e-05
1682	M865T20	n	0.000167023	3.17509e-05	864.606	19.9813	26410		864.605	864.61	19.9563	20.0072	M865T20	327845	32206	7261.01	0.00694062	0.00059794	0.050129
1685	M376T2_2	y	0.000170858	3.2375e-05	376.315	2.40477	126442		376.315	376.315	2.39513	2.42487	M376T2_2	585406	275656	108297	0.0251199	0.000228059	0.00522829
1686	M471T20	y	0.000171093	3.24132e-05	471.311	19.7899	503110		471.31	471.312	19.72	19.8233	M471T20	1.37243e+07	1.31078e+06	216688	0.0071201	0.00059922	0.0530884
1687	M439T15	y	0.000171193	3.24294e-05	439.378	15.4595	116310		439.378	439.379	15.321	15.6285	M439T15	2.43635e+06	93594	135017	0.00504342	0.000846194	0.0694977
1689	M149T12	y	0.000174272	3.29272e-05	149.044	11.5823	211160		149.044	149.045	11.1522	11.6232	M149T12	1.23658e+07	4.95566e+06	2.44862e+06	0.0149104	0.000435027	0.000157703
1690	M257T19_2	y	0.000174531	3.2969e-05	257.138	19.3433	25966		257.138	257.139	19.3304	19.3794	M257T19_2	88373.2	353333	193790	0.00135746	1.57908e-05	0.0189443
1691	M234T40	y	0.000174677	3.29924e-05	234.056	39.787	15196		234.055	234.056	39.6698	39.8709	M234T40	22799.9	286178	357149	0.000101861	0.000203929	0.41414
1692	M275T33_1	y	0.000175265	3.30872e-05	275.113	33.1826	20522		275.111	275.113	33.092	33.2459	M275T33_1	93805.4	274257	200886	0.000578738	0.000297286	0.0859085
1693	M314T19	y	0.000175296	3.30923e-05	314.206	18.9758	67416		314.203	314.207	18.2208	19.0074	M314T19	318215	763812	470227	0.000374139	0.0098998	0.0132312
1694	M419T15	y	0.000175505	3.31258e-05	419.14	14.9862	15678		419.14	419.141	14.9015	15.0023	M419T15	219653	98557.6	74218.5	0.0101845	0.000529123	4.99996e-05
1695	M417T17	y	0.000176382	3.3267e-05	417.336	16.7225	17248		417.336	417.337	16.4947	16.8105	M417T17	105343	307989	379220	8.84332e-05	0.000237139	0.312082
1696	M632T16	y	0.000176519	3.3289e-05	632.342	15.7925	16800		632.34	632.344	15.6497	16.4062	M632T16	333108	263120	116855	0.142262	0.000333303	0.00169751
1697	M565T17_2	y	0.000176745	3.33252e-05	565.313	16.5056	47662		565.313	565.319	16.464	16.5921	M565T17_2	492274	126836	71535.9	0.00869177	0.000541585	0.0135215
1699	M279T13_2	y	0.000178306	3.35756e-05	279.107	12.9659	30328		279.107	279.108	12.9337	12.9981	M279T13_2	110061	794091	355265	0.00106489	9.96298e-05	0.016484
1700	M736T17	y	0.000178444	3.35977e-05	735.591	17.364	13446		735.589	735.593	17.3369	17.3911	M736T17	113423	22082.5	21821	0.00545916	0.000818463	0.894347
1701	M732T2	y	0.000178486	3.36044e-05	731.595	2.37782	19962		731.594	731.596	2.35217	2.3954	M732T2	97343.3	7558.48	4641.84	0.00607955	0.000753745	0.0421157
1703	M393T32	y	0.0001808	3.39743e-05	393.195	31.7584	518652		393.191	393.196	31.0821	31.8006	M393T32	498414	6.43155e+06	7.78736e+06	1.39531e-05	0.000324268	0.476252
1704	M363T3_2	y	0.000181649	3.41096e-05	363.203	2.63075	19270		363.202	363.203	2.63055	2.6311	M363T3_2	61526.1	44419.2	31864.8	0.00558048	0.000236215	0.0669228
1707	M564T30_2	y	0.000182854	3.43014e-05	564.435	30.2897	13948		564.434	564.435	30.2481	30.3986	M564T30_2	5032.48	129449	70296	0.000550033	0.000233265	0.0583064
1708	M756T2	y	0.000183133	3.43458e-05	755.604	2.35712	30034		755.602	755.605	2.33573	2.36303	M756T2	182828	7264.67	6397.88	0.00563638	0.000831681	0.649706
1709	M380T16	n	0.00018325	3.43643e-05	380.324	16.3148	24916		380.317	380.325	16.1929	16.7672	M380T16	297014	79472.8	63615	0.00684682	0.000691193	0.0620107
1710	M728T2_1	n	0.000183374	3.4384e-05	727.5	2.18991	13834		727.499	727.501	2.17549	2.20709	M728T2_1	44546.2	116212	69197.8	0.000148334	0.0700049	0.00288764
1711	M337T24	y	0.000184078	3.44958e-05	336.969	24.1461	15866		336.969	336.97	24.0399	24.4124	M337T24	786945	336841	183497	0.0143286	0.000423833	0.00479952
1712	M356T21	y	0.000184898	3.46262e-05	356.175	21.005	18840		356.175	356.176	20.985	21.0788	M356T21	25105.1	219433	79728.5	0.00146997	1.11781e-05	0.0102475
1713	M644T16	y	0.000185501	3.47219e-05	644.377	15.8168	12044		644.376	644.379	15.3702	15.9059	M644T16	125890	61719.1	39249	0.0154854	0.000257939	0.033945
1714	M429T2_2	y	0.000186556	3.4898e-05	429.374	2.11116	1131356		429.374	429.375	2.10612	2.1212	M429T2_2	3.89754e+06	1.16079e+06	1.42236e+06	0.00324626	0.00115452	0.236544
1715	M374T2_2	y	0.000189164	3.53323e-05	374.209	2.20526	12850		374.209	374.209	2.18974	2.21827	M374T2_2	29656.3	67896.5	71222.3	0.00050708	0.000254638	0.743934
1719	M547T3_1	y	0.000191726	3.57577e-05	547.328	2.81202	295566		547.327	547.329	2.75238	3.27552	M547T3_1	933557	221653	110020	0.00935003	0.000523592	0.0364632
1720	M313T18_2	y	0.000193074	3.5981e-05	313.236	18.3285	418298		313.235	313.237	18.1157	18.7142	M313T18_2	1.61279e+06	5.11625e+06	4.03569e+06	1.94708e-05	0.00271112	0.177579
1721	M358T31	y	0.000193839	3.61076e-05	358.177	30.8578	40424		358.176	358.178	30.737	30.963	M358T31	62514.4	355805	511961	0.000274552	0.000189845	0.188824
1722	M401T3	y	0.000196036	3.64705e-05	401.254	2.6834	119052		401.254	401.255	2.63832	2.70288	M401T3	459581	191675	134808	0.0102041	0.00041011	0.0862683
1724	M394T17_2	y	0.000197785	3.67587e-05	394.332	16.6706	10520		394.331	394.333	16.5801	16.7677	M394T17_2	57212.2	91506.6	145309	0.00342778	0.000409068	0.0252305
1725	M394T17_1	y	0.000197889	3.67759e-05	394.273	17.4152	15012		394.273	394.273	17.4034	17.427	M394T17_1	71176.7	147494	164342	0.00760999	6.25671e-06	0.451547
1727	M375T19_2	y	0.000200927	3.72752e-05	375.289	18.7297	582164		375.288	375.29	18.6826	18.7805	M375T19_2	5.32709e+06	1.05709e+06	3.55084e+06	4.27441e-05	0.0346144	0.0111552
1728	M391T41	y	0.000203758	3.77388e-05	391.074	40.6974	26878		391.073	391.075	40.4758	40.8151	M391T41	20447.3	283094	363926	8.88955e-06	0.000359825	0.372033
1729	M285T2	y	0.000203984	3.77758e-05	285.222	2.35882	29924		285.221	285.223	2.35217	2.36327	M285T2	153874	94955.3	73241.6	0.0103411	0.000444479	0.056553
1730	M320T31	y	0.000204212	3.7813e-05	320.124	31.4018	49748		320.124	320.125	31.307	31.4756	M320T31	23785.9	528814	741021	6.34786e-07	0.000403764	0.262962
1731	M337T32_2	y	0.000204494	3.7859e-05	337.131	32.0787	82182		337.131	337.132	32.0251	32.1193	M337T32_2	85827	1.07759e+06	1.25922e+06	4.95987e-06	0.000426019	0.56024
1732	M326T32	y	0.000204586	3.78741e-05	326.08	32.3719	18162		326.08	326.081	32.2772	32.3966	M326T32	35026.2	317760	244180	0.000463498	0.000134329	0.298138
1734	M365T18	y	0.00020853	3.85178e-05	365.268	17.6638	22212		365.267	365.268	17.6092	17.7105	M365T18	28176.8	117897	192204	0.0449175	9.73669e-09	0.0975114
1735	M579T16_2	y	0.000215294	3.9615e-05	579.331	15.5945	35678		579.33	579.331	15.5738	15.6566	M579T16_2	516004	54528.2	30278.5	0.00719821	0.000828764	0.000620321
1736	M536T17_2	n	0.000215799	3.96966e-05	536.475	17.3943	41000		536.474	536.477	17.3156	17.4348	M536T17_2	346304	143131	155026	0.00410933	0.00109088	0.469387
1737	M224T33	y	0.000215983	3.97263e-05	224.093	33.1599	11044		224.092	224.093	33.1144	33.1875	M224T33	115847	47466.5	41894.1	0.00713644	0.000758291	0.222044
1738	M125T4	y	0.000216133	3.97506e-05	125.035	3.73222	448672		125.034	125.036	3.51346	3.80657	M125T4	1.54834e+07	707545	1.19742e+06	0.00546555	0.00102805	0.232559
1740	M295T11	y	0.000218905	4.01975e-05	295.102	10.8399	26972		295.102	295.103	10.156	10.9171	M295T11	605547	661889	116370	0.694687	0.00133735	1.4432e-09
1741	M738T2	y	0.000220884	4.05155e-05	737.521	2.25757	38386		737.521	737.522	2.2269	2.27573	M738T2	15531	186085	241301	3.03547e-07	0.000474371	0.357489
1742	M740T2	y	0.000221197	4.05659e-05	739.536	2.31893	20240		739.535	739.537	2.27112	2.49066	M740T2	25208.1	229090	278477	1.70699e-07	0.000528323	0.464068
1743	M569T15	y	0.000221297	4.05818e-05	569.457	15.1821	59534		569.457	569.459	15.0545	15.32	M569T15	93049.8	475038	1.79552e+06	0.000123872	0.000539305	0.0150285
1744	M519T21	y	0.000222078	4.07071e-05	519.179	21.0813	16344		519.179	519.179	21.0367	21.126	M519T21	28846.1	193486	41267.9	0.00240931	0.0854226	0.00426476
1746	M322T36	y	0.000224311	4.10648e-05	322.044	35.5329	16256		322.044	322.046	35.4918	35.5492	M322T36	145027	18971.1	19332.8	0.00577154	0.000990721	0.948695
1748	M145T25	y	0.000225958	4.1328e-05	145.097	24.9343	67546		145.096	145.098	24.6592	25.2774	M145T25	1.74276e+06	1.68282e+06	573283	0.848361	9.98518e-05	0.000916988
1749	M111T35	y	0.000226224	4.13704e-05	110.985	35.0565	23734		110.984	110.985	35.0484	35.0573	M111T35	187585	27898.1	14081.6	0.00819312	0.00079682	0.000630033
1750	M179T16_1	y	0.000226328	4.1387e-05	179.037	15.5942	567562		179.036	179.037	15.584	15.6044	M179T16_1	703252	8.83411e+06	1.25743e+06	0.00115049	0.573769	0.00286672
1751	M561T16_1	y	0.00022693	4.14831e-05	561.32	16.1281	24468		561.319	561.321	15.4956	16.2574	M561T16_1	348921	60309	44205	0.00747621	0.000855035	0.00205921
1753	M504T3	y	0.00022898	4.18096e-05	504.378	2.88855	299302		504.377	504.378	2.68913	3.30784	M504T3	824585	27105.8	21225.2	0.00645586	0.000978032	0.0296751
1754	M151T6	y	0.000229425	4.18805e-05	151.04	6.44375	12592		151.04	151.04	6.41449	6.47302	M151T6	119795	274827	287990	0.00184098	0.00040973	0.709403
1755	M483T28	y	0.000230715	4.20856e-05	483.136	28.0997	14602		483.135	483.137	28.0134	28.1431	M483T28	28875.5	195972	23880.8	0.00372114	0.102396	0.00312818
1756	M317T29	y	0.000232629	4.23891e-05	317.066	28.5693	17028		317.066	317.067	28.5521	28.6488	M317T29	154565	60084.8	48295.1	0.00505307	0.000513354	0.470556
1757	M324T41	y	0.000232887	4.243e-05	324.083	40.804	19754		324.083	324.084	40.5558	40.9341	M324T41	32875.4	357625	398598	0.000231125	0.000210227	0.679913
1758	M768T3	y	0.00023304	4.24542e-05	767.566	2.67057	16574		767.566	767.567	2.66296	2.68553	M768T3	12018.7	17896.5	58609.4	0.0285694	0.000722312	0.00929005
1760	M431T2_2	y	0.00023495	4.27565e-05	431.381	2.12032	54750		431.38	431.381	2.10713	2.12889	M431T2_2	200220	61697.5	104164	0.00193379	0.00392053	0.0033421
1761	M520T3	y	0.000235483	4.28408e-05	520.372	2.80248	165404		520.372	520.373	2.78165	3.10931	M520T3	533501	58999.7	45927.5	0.00698029	0.000945394	0.0148688
1762	M690T39	y	0.000237101	4.3096e-05	690.433	39.3186	10604		690.43	690.434	39.2593	39.4021	M690T39	6310.42	268231	320490	0.00141477	6.10166e-05	0.536933
1763	M391T19	y	0.000238419	4.33038e-05	391.275	19.241	24504		391.274	391.275	18.8465	19.2807	M391T19	366472	78137.9	122297	0.00283043	0.001597	0.148115
1764	M297T4	y	0.00023844	4.33071e-05	297.113	3.75088	53456		297.112	297.113	3.59368	3.99659	M297T4	818129	94630.5	92049.9	0.00651093	0.00101871	0.679568
1765	M519T3	y	0.000238551	4.33246e-05	519.369	2.80175	501512		519.368	519.37	2.77327	3.1177	M519T3	1.52636e+06	152908	103334	0.00722169	0.00093482	0.00264336
1766	M192T3	y	0.000239893	4.35357e-05	192.114	2.54762	18570		192.114	192.114	2.53797	2.55597	M192T3	48668.5	99537.2	64768.6	0.00140485	0.002313	0.0112796
1767	M316T29	y	0.000240098	4.35678e-05	316.07	28.5706	26054		316.07	316.072	28.5383	28.6228	M316T29	226204	84859.8	54836	0.0105996	0.000572841	0.0724496
1768	M449T19	y	0.000244623	4.42968e-05	449.29	19.3513	61732		449.289	449.291	19.2625	19.4041	M449T19	1.18279e+06	290444	426229	0.00313292	0.00168285	0.103825
1769	M329T19_1	y	0.000244921	4.43447e-05	329.193	18.6718	223120		329.192	329.195	18.6161	19.0787	M329T19_1	281388	3.43909e+06	2.1229e+06	0.00025113	0.000977327	0.100969
1772	M112T5	y	0.000246955	4.46714e-05	112.022	4.60545	198368		112.021	112.023	4.53119	4.72466	M112T5	7.54743e+06	3.60768e+06	2.35965e+06	0.0163335	0.00056733	0.00139327
1773	M241T34	y	0.000254239	4.58359e-05	241.001	33.6212	18740		241.001	241.001	33.5977	33.6767	M241T34	63788.7	213872	92708.1	0.00170676	0.033252	0.00595144
1774	M537T17	y	0.000254705	4.59102e-05	537.487	17.2591	44396		537.486	537.489	17.203	17.2818	M537T17	564740	177692	114190	0.00990153	0.00063963	0.114379
1775	M752T15	y	0.000256937	4.62654e-05	751.536	15.4073	12628		751.534	751.536	15.3776	15.4779	M752T15	49289.8	142284	174767	0.000160715	0.000404537	0.315607
1776	M451T14	y	0.00025708	4.6288e-05	451.236	14.0603	16092		451.234	451.237	13.8539	14.6169	M451T14	20196.4	210786	238077	0.000458495	0.000164191	0.647118
1777	M227T2	y	0.000257254	4.63157e-05	227.129	2.2932	29556		227.129	227.129	2.28298	2.30342	M227T2	24367.6	152039	54996.6	0.00214268	1.13972e-09	0.00964758
1779	M355T10	y	0.000257779	4.63992e-05	355.088	10.1552	24054		355.088	355.089	9.88818	10.3178	M355T10	729754	241296	143866	0.0123849	0.000690467	0.000940495
1780	M785T16	y	0.000259121	4.66121e-05	784.529	15.5453	13360		784.528	784.531	15.4963	15.613	M785T16	50322.5	297009	164980	1.89691e-05	0.0133444	0.0408091
1783	M772T3	y	0.00026231	4.71174e-05	771.526	2.67103	13304		771.525	771.527	2.6496	2.68345	M772T3	26662.2	80059.6	54454.3	0.000160421	0.008868	0.0375767
1784	M430T2_2	n	0.000262543	4.71541e-05	430.377	2.11209	351956		430.377	430.378	2.10706	2.1212	M430T2_2	1.21027e+06	393542	463884	0.00409108	0.0013698	0.333122
1785	M441T19	y	0.000263495	4.73048e-05	441.3	18.6127	50072		441.299	441.301	18.562	18.6192	M441T19	722659	724009	340087	0.989796	0.000972944	3.99391e-06
1786	M499T20	y	0.000264958	4.75357e-05	499.051	20.3146	41256		499.05	499.052	20.2325	20.3657	M499T20	500762	87724	73653.1	0.00645815	0.000865012	0.720978
1787	M287T6	y	0.0002654	4.76055e-05	287.088	5.88037	36408		287.087	287.088	5.53486	6.08019	M287T6	1.6658e+06	1.49126e+06	519900	0.572961	0.000723304	1.26887e-07
1788	M323T17	y	0.000267175	4.78853e-05	323.294	16.511	23798		323.294	323.295	16.2462	16.6296	M323T17	573623	345845	323043	0.00564624	0.000512749	0.562812
1791	M748T14	y	0.000274796	4.90858e-05	747.517	14.4379	15260		747.516	747.52	14.2553	14.5416	M748T14	305430	26394.1	21768.8	0.0073464	0.00109259	0.106295
1792	M291T16	y	0.000275095	4.91328e-05	291.09	15.5484	30898		291.089	291.09	15.3172	16.0422	M291T16	111145	891651	501320	3.29101e-05	0.00799994	0.0558711
1793	M134T13	y	0.000283635	5.04682e-05	134.046	13.237	131082		134.046	134.047	13.1273	13.4223	M134T13	2.75391e+06	962116	516593	0.0115928	0.00056106	0.104846
1794	M292T32	y	0.00028764	5.1091e-05	292.093	31.6664	21556		292.092	292.094	31.5996	31.7152	M292T32	49258.1	295645	451757	0.000300731	0.000288892	0.161152
1795	M359T33	y	0.000288848	5.12784e-05	359.205	32.7546	61834		359.203	359.207	32.6427	32.8752	M359T33	49039.9	801979	873577	0.000527295	0.00016949	0.756248
1796	M124T7	y	0.000288909	5.1288e-05	124.04	7.01888	45040		124.039	124.04	6.94255	7.11738	M124T7	128289	1.09946e+06	84238.1	0.00447876	0.00331758	0.00346552
1797	M413T32	y	0.000289191	5.13317e-05	413.253	31.6779	15620		413.253	413.254	31.5912	31.759	M413T32	14443.3	505554	312018	1.50465e-06	0.00576196	0.126043
1799	M410T17_1	y	0.000290632	5.1555e-05	410.231	16.7997	17828		410.23	410.232	16.6949	16.8842	M410T17_1	254390	135827	148858	0.00209983	0.00113869	0.51683
1801	M332T19_2	y	0.00029185	5.17435e-05	332.25	19.4085	94066		332.25	332.251	19.3946	19.4953	M332T19_2	147601	462104	1.15158e+06	0.0188203	0.000301559	0.0268952
1802	M754T2_2	y	0.000292181	5.17946e-05	753.588	2.34588	20914		753.587	753.589	2.32752	2.35468	M754T2_2	123401	3559.19	2217.98	0.00748085	0.00116161	0.10375
1803	M399T32	y	0.000292543	5.18506e-05	399.237	31.7339	20088		399.237	399.239	31.6914	31.7826	M399T32	62733.7	555346	262257	0.000372184	0.00587997	0.0288239
1804	M310T33	y	0.000292552	5.1852e-05	310.104	32.6626	20968		310.103	310.104	32.5953	32.7546	M310T33	105552	281078	462029	0.0449578	6.35269e-06	0.0737606
1807	M235T19	y	0.000294231	5.21114e-05	235.066	18.681	15232		235.066	235.066	18.6718	18.6902	M235T19	25973.2	111646	106356	0.00342769	2.3325e-06	0.822873
1808	M537T18_1	y	0.00029529	5.22747e-05	537.288	17.6451	200188		537.287	537.295	17.4458	17.6869	M537T18_1	1.55652e+06	525742	486042	0.00641156	0.000871556	0.73946
1810	M357T16	y	0.000296972	5.2534e-05	357.279	16.3203	20954		357.278	357.279	16.1263	16.408	M357T16	469988	174025	163396	0.00650806	0.00101228	0.71236
1811	M674T15	y	0.000301286	5.3197e-05	673.541	15.0959	13278		673.54	673.543	14.7326	15.9837	M674T15	19715.7	418076	429390	0.00285869	1.15455e-05	0.923187
1813	M228T40	y	0.000303414	5.35232e-05	228.074	40.3331	35764		228.073	228.074	40.1704	40.4538	M228T40	28343	591340	775521	3.82801e-06	0.00053888	0.369212
1815	M495T18_3	y	0.000304996	5.37651e-05	495.33	18.1385	16674		495.329	495.33	18.0259	18.4135	M495T18_3	191696	528209	407773	5.63334e-07	0.00627255	0.152105
1816	M331T29	y	0.00031183	5.48072e-05	331.048	28.5603	50982		331.047	331.049	28.5053	28.6228	M331T29	476478	113302	75894.9	0.00891774	0.000927648	0.240765
1818	M440T18	n	0.000314916	5.52756e-05	440.324	18.1482	35168		440.323	440.325	18.123	18.1821	M440T18	275689	226703	144923	0.156608	0.000487251	0.000325295
1819	M175T35	y	0.000316098	5.54547e-05	174.937	35.079	37394		174.936	174.938	34.923	35.3249	M175T35	293064	329389	582939	0.369904	0.000851586	0.00630136
1820	M443T19	y	0.00031767	5.56926e-05	443.315	19.1113	14366		443.314	443.317	19.1064	19.7979	M443T19	169641	304923	199563	0.000395674	0.253116	0.00123319
1821	M552T18_2	y	0.000317761	5.57064e-05	552.342	18.1971	21782		552.341	552.344	18.1752	18.2322	M552T18_2	136094	74798	63296.8	0.011573	0.000848731	0.0482414
1822	M200T21	y	0.000319212	5.59257e-05	200.052	21.1298	28296		200.052	200.053	20.9766	21.3105	M200T21	409718	296923	126753	0.0455765	0.000184954	0.0312724
1823	M492T16_1	y	0.00031929	5.59374e-05	492.195	16.328	13548		492.195	492.197	16.0984	16.3954	M492T16_1	300537	118410	121475	0.00634236	0.00126885	0.818007
1826	M97T37	y	0.000320108	5.60609e-05	96.9691	37.4763	50272		96.9686	96.9696	37.4678	37.6028	M97T37	769824	54871.5	36078.7	0.00825646	0.00119572	5.10113e-05
1827	M473T13	y	0.000321656	5.62944e-05	473.282	12.9096	49282		473.282	473.283	12.8234	13.0511	M473T13	1.05564e+06	877974	637219	0.02995	0.000586779	0.0189236
1828	M300T18_1	y	0.000322679	5.64485e-05	300.226	17.7787	347588		300.225	300.226	17.6898	17.8714	M300T18_1	2.2936e+06	1.55129e+06	766722	0.0766804	0.000525551	0.000520712
1829	M486T19_1	y	0.000324576	5.6734e-05	486.292	18.5041	43472		486.291	486.293	18.4667	18.567	M486T19_1	700068	209985	91057.3	0.0159476	0.000705849	0.00549504
1830	M329T35	y	0.000325432	5.68626e-05	329.103	35.4272	43738		329.102	329.104	35.3131	35.5007	M329T35	426374	83225	15064	0.0140826	0.000844262	3.5451e-05
1831	M361T24	y	0.000326131	5.69676e-05	361.222	23.6644	29580		361.221	361.223	23.5063	23.9864	M361T24	418903	908848	976450	2.35074e-06	0.000878776	0.65765
1832	M314T18	y	0.000326225	5.69817e-05	314.239	18.2272	83380		314.239	314.241	18.1157	18.6489	M314T18	356019	1.07168e+06	843949	4.09888e-05	0.00396016	0.182256
1834	M635T17_2	y	0.00032708	5.711e-05	635.452	17.1188	34320		635.451	635.453	16.4275	17.5586	M635T17_2	169885	1.56665e+06	756727	0.00065189	0.00243185	0.0335072
1835	M311T3	y	0.000327834	5.72231e-05	311.222	2.63972	22212		311.222	311.223	2.6382	2.64088	M311T3	44371.3	132142	114890	0.000238991	0.000530403	0.456577
1836	M429T32	y	0.000330901	5.76823e-05	429.242	31.6165	10214		429.236	429.248	31.3315	32.0214	M429T32	72963.5	323406	165562	0.000356847	0.012717	0.023605
1837	M237T18_4	y	0.000332501	5.79214e-05	237.147	18.1314	113156		237.147	237.148	18.0588	18.1729	M237T18_4	104176	639771	442031	0.000213869	0.00123235	0.15591
1838	M245T9	y	0.000332998	5.79956e-05	245.077	9.21589	137146		245.077	245.077	9.14331	9.2435	M245T9	3.27933e+06	890285	783195	0.00835352	0.00117493	0.374471
1839	M264T15	y	0.000333703	5.81009e-05	264.142	15.1268	12384		264.141	264.142	15.0718	15.1739	M264T15	252567	96931.6	84233.1	0.0086325	0.00107212	0.299416
1840	M487T20_2	y	0.000333854	5.81233e-05	487.305	20.2154	152124		487.305	487.307	20.1276	20.7646	M487T20_2	2.32619e+06	684796	1.39526e+06	0.00215119	0.0106023	0.00046181
1844	M371T3	y	0.000337273	5.86325e-05	371.244	3.36028	12012		371.244	371.245	3.24052	3.49998	M371T3	48297.9	133781	231539	2.72964e-05	0.000549135	0.0668924
1846	M317T24	y	0.000340175	5.90635e-05	317.145	24.2412	11602		317.145	317.145	24.1485	24.3806	M317T24	133989	48331.9	39238.1	0.010643	0.00104246	0.0106676
1847	M187T14	y	0.000340549	5.9119e-05	187.006	13.6186	137320		187.006	187.006	13.4253	13.8535	M187T14	34831.9	888312	1.56676e+06	0.000642732	0.000317537	0.120145
1849	M375T2_2	y	0.000347199	6.01447e-05	375.222	2.40641	59800		375.22	375.224	2.21032	2.4409	M375T2_2	27742.4	333387	258275	0.00113655	8.206e-05	0.35016
1850	M513T31	y	0.000347661	6.02157e-05	513.341	31.0693	20662		513.339	513.344	30.7203	31.1815	M513T31	32844.8	316742	618971	0.0130867	0.000112706	0.0777157
1851	M251T18_2	y	0.00034787	6.0248e-05	251.13	17.734	92160		251.129	251.13	17.7267	17.8071	M251T18_2	80978	508042	396561	6.25198e-06	0.0023362	0.322538
1852	M267T18_1	y	0.000348958	6.04152e-05	267.088	17.9925	37098		267.086	267.089	17.7992	18.0526	M267T18_1	94170.4	670509	631711	1.03224e-07	0.00145666	0.811971
1853	M198T20	y	0.000350924	6.07228e-05	198.111	19.6273	21584		198.11	198.112	19.4101	19.6453	M198T20	88792.2	465131	293201	0.000186408	0.0031477	0.0824535
1854	M359T31_1	y	0.000355831	6.14915e-05	359.145	30.7062	854456		359.144	359.145	30.6024	30.8082	M359T31_1	88959.7	1.84477e+07	1.29415e+07	4.50641e-05	0.00188704	0.25411
1855	M537T18_2	y	0.000361682	6.24054e-05	537.319	17.5907	200188		537.319	537.32	17.561	17.633	M537T18_2	1.39262e+06	620597	362621	0.0173651	0.00033246	0.124844
1856	M499T18_2	y	0.000362355	6.25103e-05	499.304	18.302	75174		499.303	499.306	18.2699	18.9471	M499T18_2	348959	201055	83235.9	0.060767	0.000624772	1.65222e-06
1857	M402T14	y	0.000364308	6.28147e-05	402.144	14.1455	10874		402.143	402.145	14.0776	14.3288	M402T14	17771.8	120641	50940.9	0.0013842	0.00196036	0.018537
1859	M343T2_2	y	0.000378808	6.5064e-05	343.321	2.36566	12882		343.321	343.322	2.3536	2.37478	M343T2_2	24809.4	64447.5	61270.7	4.58685e-06	0.00130383	0.776266
1862	M165T12	y	0.0003884	6.65427e-05	165.076	11.9857	67814		165.075	165.076	11.7977	12.0918	M165T12	253178	2.23632e+06	1.56048e+06	0.000411132	0.000683832	0.197537
1863	M249T20	y	0.000388498	6.65577e-05	249.02	20.3245	99058		249.019	249.021	20.199	20.3658	M249T20	1.89111e+06	546308	557086	0.00432233	0.000904352	0.96376
1864	M381T16	y	0.000391684	6.70472e-05	381.336	16.1876	231990		381.336	381.337	16.0443	16.2666	M381T16	2.89673e+06	197873	164755	0.00881904	0.00144141	0.29967
1865	M266T17	y	0.000391868	6.70754e-05	266.088	16.5111	53074		266.087	266.089	16.383	16.5955	M266T17	821497	328572	201002	0.0183383	0.000769042	0.0090001
1867	M389T18_1	y	0.000392813	6.72203e-05	389.268	17.7685	103702		389.268	389.269	17.7478	17.8282	M389T18_1	221196	428810	680709	0.000152102	0.000635087	0.0617871
1869	M433T16	y	0.000393897	6.73866e-05	433.177	16.2817	17432		433.176	433.178	16.0816	16.3528	M433T16	316029	131601	121147	0.0086922	0.00127911	0.477775
1870	M417T18_1	y	0.000394436	6.74692e-05	417.299	17.6447	65186		417.299	417.3	17.5698	17.6638	M417T18_1	105564	165224	274849	0.000621413	0.000728101	0.0340123
1872	M248T18	y	0.000397574	6.79498e-05	248.091	18.4416	128040		248.09	248.091	18.4244	18.4771	M248T18	687986	147752	92422.8	0.0117003	0.00116769	0.00225184
1874	M615T12	y	0.000404693	6.90372e-05	615.357	12.2193	11200		615.356	615.357	12.0943	12.313	M615T12	372871	129760	73292.3	0.0160716	0.000917981	0.0137694
1875	M299T18_1	y	0.000406075	6.92477e-05	299.222	17.8029	1667516		299.221	299.223	17.6982	17.8535	M299T18_1	1.1061e+07	7.78206e+06	3.53351e+06	0.114961	0.000707772	0.000139239
1877	M655T19	y	0.000407044	6.93953e-05	655.345	18.6344	12258		655.344	655.348	18.5981	18.7165	M655T19	112697	74589.2	48841.3	0.0503369	0.000653737	4.68735e-05
1878	M578T16_2	n	0.000407178	6.94158e-05	578.399	15.8332	14234		578.399	578.401	15.4455	15.8872	M578T16_2	219945	144786	91095.2	0.0528557	0.0001668	0.0261121
1879	M466T4	y	0.000410368	6.9901e-05	466.23	4.02247	10646		466.229	466.23	3.88665	4.0582	M466T4	320884	34282.1	31411.5	0.0089842	0.00149787	0.49752
1882	M437T2	y	0.000414057	7.0461e-05	437.291	2.36122	820196		437.291	437.296	2.33703	2.94253	M437T2	3.82058e+06	917054	947589	0.0069877	0.00158255	0.898607
1883	M162T27	y	0.000414399	7.05129e-05	162.048	26.8211	17854		162.047	162.049	26.6974	26.9121	M162T27	9699.06	27021.4	209825	5.80822e-07	0.00124189	0.0117186
1884	M421T11	y	0.000420811	7.14839e-05	421.19	11.4252	52034		421.189	421.19	11.1652	11.5443	M421T11	189531	3.1262e+06	2.16637e+06	0.00126816	0.000105885	0.21861
1885	M566T16_1	y	0.00042109	7.1526e-05	566.254	15.8592	29360		566.251	566.257	15.3378	16.0233	M566T16_1	729316	200232	201982	0.00635803	0.00155037	0.975015
1886	M344T39	y	0.000427134	7.2438e-05	344.21	39.4352	16504		344.21	344.211	39.3598	39.4873	M344T39	8553.37	345827	299796	0.00017649	0.00066482	0.626201
1887	M317T31_1	n	0.000427358	7.24718e-05	316.618	30.9502	29562		316.618	316.619	30.8297	30.9966	M317T31_1	427858	115011	65220.1	0.0141884	0.00107554	0.00955798
1888	M521T17_1	y	0.000428793	7.26879e-05	521.384	17.0056	17546		521.383	521.384	16.187	17.4932	M521T17_1	71684.6	368393	570559	2.83712e-05	0.000581835	0.160115
1889	M459T17_1	y	0.000433447	7.33876e-05	459.295	17.2913	120814		459.294	459.297	17.1996	17.3259	M459T17_1	356968	1.08087e+06	2.39169e+06	5.68561e-05	0.000775384	0.0386259
1890	M440T15	y	0.000438932	7.42101e-05	440.382	15.4505	39956		440.381	440.383	15.321	15.6147	M440T15	730940	70572.8	90037.9	0.008078	0.00176188	0.356571
1891	M374T16	y	0.000442802	7.4789e-05	374.208	15.7392	645742		374.207	374.208	15.591	15.8479	M374T16	60707.6	2.55461e+06	6.63021e+06	1.12142e-08	0.000779859	0.046448
1893	M807T16	y	0.000445448	7.51841e-05	806.525	16.1093	10162		806.524	806.525	16.0054	16.2319	M807T16	48665.1	241398	278946	5.45957e-06	0.000819255	0.571401
1894	M776T14	y	0.000447335	7.54655e-05	775.547	14.3177	17848		775.546	775.55	14.1425	14.4161	M776T14	164910	19093.8	25437.2	0.00731658	0.00186093	0.450094
1895	M403T18	y	0.00044745	7.54828e-05	403.284	17.9856	42742		403.283	403.285	17.9393	18.0147	M403T18	268611	48658.5	51056.4	0.0087508	0.00169081	0.659238
1897	M721T31	y	0.000450455	7.59303e-05	721.39	30.6735	12052		721.388	721.393	30.5636	30.7817	M721T31	9981.64	130243	157552	9.13829e-05	0.000548018	0.519833
1899	M345T19	y	0.00045194	7.61513e-05	345.209	18.5166	214502		345.208	345.209	18.3223	18.7755	M345T19	115492	4.58802e+06	3.70616e+06	2.6305e-05	0.00165718	0.474407
1900	M113T16	y	0.000454137	7.64779e-05	113.023	15.5563	83684		113.023	113.024	15.4685	15.6201	M113T16	1.88982e+06	2.00505e+06	731795	0.721802	9.45363e-05	0.00381009
1901	M277T3	y	0.000455064	7.66155e-05	277.122	2.8066	211002		277.122	277.123	2.76894	4.11533	M277T3	530138	1.04027e+06	436195	0.00391969	0.375739	0.000524484
1903	M242T34	y	0.000457308	7.69486e-05	242.141	33.6535	14326		242.141	242.142	33.6488	33.6867	M242T34	181208	61096.1	42503.7	0.0141044	0.00114879	0.0270424
1904	M409T17	y	0.000465874	7.82161e-05	409.235	17.3333	13680		409.234	409.236	17.3044	17.3561	M409T17	67373.5	114931	118451	0.00664969	4.26844e-06	0.812742
1905	M113T36	y	0.000470042	7.88309e-05	112.936	36.4715	101092		112.936	112.937	36.4385	36.5292	M113T36	1.0944e+06	578745	218076	0.0567409	0.000729951	1.59354e-05
1906	M535T17_2	y	0.000471636	7.90656e-05	535.472	17.3943	108228		535.471	535.473	17.3156	17.4348	M535T17_2	917991	387343	411916	0.00699749	0.00183684	0.581835
1907	M389T13_2	y	0.000472631	7.92121e-05	389.199	12.6826	46556		389.199	389.2	12.6323	12.717	M389T13_2	51531.2	1.29816e+06	774052	0.000139162	0.00360901	0.12002
1909	M438T2	y	0.000473554	7.93479e-05	438.294	2.36006	224584		438.294	438.295	2.33266	2.37137	M438T2	1.05102e+06	255902	263562	0.00763228	0.00174755	0.906356
1910	M368T19	y	0.00048012	8.03119e-05	368.217	18.7081	20670		368.217	368.218	18.7023	18.7126	M368T19	60318.4	164597	172601	6.50785e-05	0.000787112	0.808132
1911	M715T11	y	0.000481518	8.05168e-05	715.445	11.1251	16636		715.445	715.445	11.0172	11.8436	M715T11	14329.1	213190	348725	0.00011666	0.000558208	0.165142
1913	M913T18	y	0.000482329	8.06355e-05	912.643	18.4662	21012		912.641	912.646	18.4193	18.5084	M913T18	165548	14927.9	11410.3	0.0102625	0.00163797	0.00230017
1914	M472T19	y	0.000483261	8.0772e-05	472.314	18.6744	104022		472.313	472.315	18.6364	19.123	M472T19	2.29455e+06	205478	135443	0.0105965	0.00159042	0.0338125
1916	M457T40	y	0.000485116	8.10433e-05	457.157	40.368	27766		457.156	457.158	40.1581	40.4538	M457T40	16661.7	479805	598794	0.000307587	0.000425695	0.47967
1917	M707T2_2	y	0.000486118	8.11897e-05	707.476	2.02175	77012		707.476	707.476	2.01811	2.03326	M707T2_2	68178	85014	401831	0.603423	0.00139875	0.00925193
1918	M535T17_1	y	0.000487397	8.13766e-05	535.303	16.5289	21590		535.303	535.305	16.3108	16.6172	M535T17_1	332316	134754	99732.6	0.0161769	0.0011158	0.0113609
1921	M566T16_3	n	0.000497979	8.29177e-05	566.479	15.8381	16722		566.478	566.48	15.6887	15.8975	M566T16_3	215784	34337.7	33391	0.00982515	0.00175625	0.765398
1922	M556T31	y	0.000504467	8.38583e-05	556.357	30.6475	13118		556.356	556.358	30.2974	30.8067	M556T31	7299.56	328112	178884	0.00144985	0.000193676	0.0895251
1924	M459T17_2	y	0.000515725	8.54833e-05	459.347	17.1928	120814		459.347	459.348	17.1126	17.2278	M459T17_2	480390	1.40815e+06	2.41141e+06	0.00103968	0.0005455	0.0848843
1925	M431T19	y	0.000516077	8.55338e-05	431.315	19.0069	24078		431.314	431.316	18.5446	19.1611	M431T19	230263	312277	391953	0.0862604	0.000453867	0.00366375
1926	M111T5_3	y	0.00051612	8.55401e-05	111.034	4.61442	1664490		111.034	111.035	4.58972	4.63955	M111T5_3	2.5981e+06	5.80182e+07	5.33572e+07	0.00667997	1.39314e-08	0.773634
1928	M323T30	y	0.000520005	8.60986e-05	323.106	30.4159	37200		323.106	323.107	30.28	30.4301	M323T30	295512	72242.5	36868.2	0.0158853	0.00124222	0.00725315
1929	M249T19	y	0.000522466	8.64517e-05	249.078	18.791	24960		249.078	249.079	18.7789	18.8212	M249T19	179413	360867	286686	0.00209017	0.00408283	0.0468117
1931	M251T18_1	y	0.000524417	8.67314e-05	251.094	17.9943	187124		251.093	251.094	17.7434	18.0362	M251T18_1	85387.3	2.4093e+06	1.16061e+06	0.00281322	8.76831e-08	0.0549519
1932	M757T2	n	0.000526412	8.70172e-05	756.607	2.35302	15412		756.606	756.608	2.33573	2.36303	M757T2	87452.7	4570.38	4976	0.00989004	0.00188221	0.517347
1933	M739T2	y	0.000529985	8.75282e-05	738.525	2.25949	17646		738.524	738.526	2.2269	2.27573	M739T2	10580.7	85770.8	115807	6.56289e-06	0.000807242	0.32622
1934	M297T18_1	y	0.000532875	8.79406e-05	297.207	17.9289	2020582		297.206	297.208	17.8595	17.9553	M297T18_1	8.0472e+06	2.31659e+07	2.02965e+07	0.00209797	0.000187612	0.471136
1937	M415T32	y	0.000536511	8.8459e-05	415.232	31.9337	11526		415.231	415.233	31.8588	32.0296	M415T32	42790.7	274973	142951	0.000202542	0.0141998	0.0448483
1938	M655T40	y	0.000536547	8.84641e-05	655.425	39.9246	12364		655.424	655.427	39.7281	40.0675	M655T40	4848.12	310609	365858	0.00619995	1.88503e-05	0.603432
1939	M552T16_3	n	0.000541283	8.91377e-05	552.463	15.8839	20276		552.463	552.465	15.135	15.9644	M552T16_3	266618	30503.8	23153.6	0.0111965	0.00175142	0.000387742
1940	M624T20	y	0.000543365	8.94333e-05	624.066	20.3506	14554		624.064	624.068	20.2325	20.3585	M624T20	163393	28762.4	22045	0.0109623	0.00151384	0.536279
1941	M319T32	y	0.000543922	8.95123e-05	319.053	32.2595	32636		319.052	319.054	32.1709	32.338	M319T32	37852.4	348834	369068	0.000139309	0.000671189	0.839762
1942	M259T32	y	0.000548142	9.01103e-05	259.129	32.1551	21144		259.127	259.13	32.0916	32.1936	M259T32	262064	149061	84008.5	0.0355403	0.000789947	0.0140166
1943	M402T2	y	0.000550035	9.03782e-05	402.33	2.33648	143868		402.33	402.331	2.30437	2.37548	M402T2	447864	84356.4	82258.9	0.0101316	0.00184918	0.895674
1944	M574T13	y	0.000550203	9.0402e-05	574.451	12.8861	64686		574.451	574.451	12.7263	13.061	M574T13	1.31793e+06	253460	276224	0.00829428	0.00160166	0.845065
1945	M332T20	y	0.000551201	9.0543e-05	332.16	19.8224	48298		332.159	332.161	19.7653	19.8355	M332T20	107695	137963	390243	0.475304	0.000665664	0.0132029
1946	M430T18_1	y	0.00055436	9.09893e-05	430.259	17.9974	12320		430.259	430.259	17.9967	17.9981	M430T18_1	57638.1	93265.9	49398.4	0.00867869	0.144704	0.00161314
1948	M503T3	y	0.000555214	9.11098e-05	503.374	2.70545	950226		503.373	503.375	2.63006	3.30163	M503T3	2.37826e+06	62969.3	49879.8	0.0105272	0.00190405	0.102776
1949	M299T18_3	y	0.000556821	9.13363e-05	299.258	17.788	4668214		299.256	299.259	17.6898	17.8393	M299T18_3	2.38061e+07	1.08198e+07	5.63839e+06	0.0251942	0.00101231	0.0152194
1950	M313T18_1	y	0.000558779	9.16122e-05	313.2	18.1927	294932		313.199	313.201	18.1099	18.3741	M313T18_1	1.37197e+06	4.14448e+06	2.92483e+06	3.68571e-05	0.0138359	0.0845112
1951	M464T16_2	y	0.000559421	9.17026e-05	464.314	15.8396	115348		464.313	464.315	15.0372	15.9229	M464T16_2	1.33474e+06	263158	392947	0.00525401	0.0026642	0.27662
1952	M133T24	y	0.000561506	9.19959e-05	133.049	23.6011	36114		133.048	133.049	23.5746	23.6089	M133T24	18243.2	455968	74202.4	0.00407091	0.00127804	0.00889125
1955	M517T33	y	0.000563543	9.22822e-05	517.192	32.5621	13330		517.191	517.194	32.47	32.5694	M517T33	139292	71113.6	68142.4	0.00613007	0.00171117	0.778927
1956	M156T21	y	0.000565012	9.24884e-05	156.026	21.2	45816		156.026	156.026	20.9837	21.2701	M156T21	489929	286500	130423	0.0533455	0.000695406	0.00863274
1957	M503T21	y	0.00056651	9.26987e-05	503.162	21.4262	21128		503.16	503.162	21.2637	21.5738	M503T21	129496	270799	106508	0.00701785	0.283911	0.00172707
1958	M240T18_3	n	0.000568403	9.2964e-05	240.203	17.5405	84622		240.202	240.203	17.4967	17.5562	M240T18_3	443048	238779	237119	0.00537034	0.00185918	0.958122
1960	M275T39	y	0.00057041	9.32451e-05	275.088	38.5814	10214		275.088	275.09	38.5478	38.6075	M275T39	108185	62875.3	31177	0.0602971	0.000701932	0.000891107
1961	M459T19_1	y	0.00057122	9.33584e-05	459.228	19.2448	15844		459.227	459.23	19.1957	19.3322	M459T19_1	54952.7	205242	209696	0.00262508	7.4688e-05	0.925288
1963	M315T14	y	0.000578532	9.43797e-05	315.09	14.1056	14332		315.09	315.09	14.0396	14.1566	M315T14	27858.8	47546.1	140872	0.00015314	0.00131017	0.0192731
1965	M419T30	y	0.000584811	9.52536e-05	419.315	30.3682	12518		419.314	419.316	30.1995	30.4763	M419T30	21016.3	62399.3	69698.8	0.00056649	0.000523254	0.605568
1966	M502T3	y	0.000585182	9.53052e-05	502.362	2.63912	110710		502.361	502.363	2.48865	3.0411	M502T3	489795	68255.4	47152.2	0.0123364	0.001729	0.130631
1968	M460T17	y	0.000587082	9.55691e-05	460.35	17.1864	43188		460.35	460.351	17.1126	17.2436	M460T17	172723	452421	791235	0.000757666	0.00066366	0.0766306
1969	M317T15	y	0.000589034	9.584e-05	317.105	15.2232	28726		317.105	317.106	14.9658	15.6447	M317T15	208046	987015	1.07018e+06	4.29317e-05	0.000918295	0.748726
1970	M374T14_2	y	0.000592735	9.63527e-05	374.208	13.7288	232848		374.201	374.208	13.5148	14.0309	M374T14_2	102897	4.21479e+06	4.20926e+06	2.15222e-06	0.00156459	0.996557
1971	M471T19_2	y	0.000593152	9.64105e-05	471.31	18.6687	330348		471.305	471.312	18.219	19.1195	M471T19_2	6.01881e+06	439877	285056	0.0116552	0.001881	0.0786717
1972	M337T18	y	0.000595842	9.67825e-05	337.203	17.5484	29778		337.203	337.204	17.5462	17.5634	M337T18	145095	247329	208940	0.00120176	0.00949313	0.0452707
1973	M723T20	y	0.000596351	9.68528e-05	722.528	19.9149	13608		722.527	722.529	19.9124	19.9174	M723T20	21002.7	113047	60129.6	0.00050305	0.00919471	0.0444353
1976	M183T31	y	0.000602768	9.7738e-05	183.029	30.8796	38348		183.029	183.03	30.6955	30.9735	M183T31	562990	54421.9	32026.8	0.0123225	0.00183564	0.0111673
1977	M308T17	n	0.000603919	9.78965e-05	308.266	16.6052	224256		308.265	308.267	16.4551	16.7361	M308T17	5.80468e+06	327681	1.64313e+06	0.00224293	0.0050636	0.122264
1978	M636T18	y	0.000605295	9.80859e-05	636.383	18.4309	16126		636.381	636.385	18.393	18.4937	M636T18	170274	36659.2	34659.4	0.0111296	0.00198342	0.601398
1979	M284T17	y	0.000605989	9.81814e-05	284.266	16.9805	211692		284.265	284.266	16.6477	17.0664	M284T17	2.83916e+06	339562	633136	0.00573545	0.0029783	0.240284
1980	M359T16_2	y	0.000609012	9.85967e-05	359.294	16.3085	25886		359.293	359.295	16.0547	16.3997	M359T16_2	502926	140268	182152	0.00492448	0.00279679	0.361677
1982	M301T18	y	0.00061482	9.9396e-05	301.263	17.7787	79416		301.263	301.264	17.6898	17.8482	M301T18	469829	252242	161412	0.0254871	0.00106026	0.0267727
1984	M501T18	y	0.00061813	9.98508e-05	501.302	18.1104	19800		501.29	501.302	18.106	18.5335	M501T18	109512	69003.5	49714.3	0.0327984	0.00106392	0.00597409
1985	M143T4_1	y	0.000621354	0.000100293	143.034	3.88284	237708		143.034	143.035	3.80469	4.06482	M143T4_1	6.1179e+06	8.40891e+06	2.96883e+06	0.120055	0.0149748	4.79022e-07
1986	M243T25	y	0.000622107	0.000100396	243.074	24.8455	19486		243.073	243.074	24.6424	25.2634	M243T25	389695	419384	105664	0.748356	0.000475581	0.000671676
1987	M307T17	y	0.000624739	0.000100757	307.262	16.6205	1048374		307.258	307.264	16.4908	17.0628	M307T17	2.67096e+07	1.22724e+06	7.00927e+06	0.00231511	0.00484924	0.149196
1989	M459T19_2	y	0.000627948	0.000101196	459.346	18.7928	21038		459.336	459.347	18.7403	19.4041	M459T19_2	153095	242910	241374	0.00668107	0.000106137	0.948504
1990	M427T16	y	0.000633035	0.00010189	427.369	15.6889	14194		427.368	427.37	15.5221	15.7886	M427T16	145375	37715.1	34821.7	0.0119143	0.001917	0.514664
1991	M324T19	y	0.000633522	0.000101956	323.999	19.1981	38746		323.998	323.999	19.18	19.2142	M324T19	149954	41857.1	28064.3	0.0160058	0.00160173	0.00146801
1992	M237T18_3	y	0.000635354	0.000102206	237.115	18.2255	104844		237.114	237.115	17.9221	18.2923	M237T18_3	89614.6	1.11883e+06	653736	0.000985326	0.00100443	0.105715
1995	M303T10	y	0.000639259	0.000102737	303.082	10.217	149954		303.082	303.083	10.1218	10.3987	M303T10	8.01556e+06	4.33773e+06	3.9454e+06	0.0107014	0.00100975	0.551151
1996	M377T19	y	0.000644222	0.000103411	377.295	18.7384	22656		377.294	377.296	18.6988	18.7877	M377T19	215514	62824.9	148193	1.07851e-05	0.0466799	0.0367165
1997	M912T18	y	0.000648924	0.000104048	911.64	18.4701	33732		911.638	911.643	18.435	18.5168	M912T18	264230	28157.1	20421	0.0124224	0.00199944	0.00104552
1998	M639T18	y	0.000650949	0.000104321	639.479	17.6672	17848		639.476	639.482	17.4486	17.8248	M639T18	8580.75	239798	200813	2.15903e-08	0.00351719	0.5606
1999	M652T2_1	y	0.000652447	0.000104524	651.521	2.02906	12252		651.52	651.522	2.0202	2.03658	M652T2_1	46051.3	106976	100062	0.00075509	0.0030931	0.610831
2000	M380T20_1	y	0.000653008	0.0001046	380.181	19.7519	28274		380.178	380.182	19.1672	19.8085	M380T20_1	79966	448764	395175	0.000868082	0.000386809	0.618739
2001	M424T32	y	0.00065389	0.000104719	424.172	32.0379	16816		424.171	424.173	31.5934	32.1112	M424T32	25068.4	400025	319401	6.75488e-05	0.00199558	0.451027
2002	M518T20	y	0.000654423	0.000104791	518.299	20.1927	22396		518.297	518.301	20.0985	20.277	M518T20	193110	65818.6	68141.6	0.00891497	0.00227728	0.830761
2004	M359T18_2	y	0.000659282	0.000105455	359.224	18.0514	34400		359.22	359.224	17.9705	18.5921	M359T18_2	296586	154746	179995	0.00119984	0.00341278	0.392949
2005	M241T18_1	y	0.000660614	0.000105637	241.152	18.2887	114074		241.151	241.152	18.2517	18.3257	M241T18_1	661756	1.18633e+06	1.19196e+06	0.00207451	0.00105886	0.966898
2007	M260T19	y	0.000670097	0.000106934	260.13	18.5252	27604		260.13	260.131	18.4664	18.5624	M260T19	80399.4	319011	299278	0.00582963	1.70145e-06	0.784102
2008	M589T15	y	0.000672367	0.000107244	589.48	15.4521	61036		589.479	589.482	15.1353	16.0918	M589T15	76241.6	1.53636e+06	2.68626e+06	3.84387e-09	0.00104154	0.147424
2009	M549T17_2	y	0.000677656	0.000107964	549.487	17.2975	10804		549.486	549.489	17.214	17.3235	M549T17_2	89342.4	47204.5	42564.4	0.00505401	0.000790132	0.669137
2010	M287T3	y	0.000678704	0.000108107	287.15	2.61372	71506		287.149	287.15	2.6062	2.61495	M287T3	126349	381094	132084	0.00566718	0.863867	0.0024632
2012	M455T18_5	y	0.000680077	0.000108294	455.454	18.4545	40678		455.452	455.455	18.443	18.5094	M455T18_5	350918	52145.9	27334.2	0.0147405	0.00183602	0.00301701
2013	M401T2_1	y	0.000686104	0.000109112	401.291	2.36989	586674		401.29	401.292	2.35905	2.41	M401T2_1	1.85503e+06	392831	275111	0.0142788	0.0018417	0.105872
2014	M754T2_1	n	0.000686667	0.000109188	753.517	2.30342	10662		753.516	753.518	2.2269	2.5481	M754T2_1	35985.5	155771	90492.5	0.000283793	0.0132614	0.0550639
2015	M383T18_2	y	0.000687464	0.000109296	383.315	17.7957	14682		383.314	383.315	17.7708	17.8542	M383T18_2	51334.5	233931	163889	1.43134e-06	0.0101921	0.168174
2016	M245T10	y	0.000689616	0.000109588	245.066	10.194	72532		245.066	245.067	10.0648	10.438	M245T10	3.74165e+06	2.47301e+06	2.21823e+06	0.0138002	0.000788741	0.349557
2017	M451T15_2	y	0.000691605	0.000109857	451.379	15.4756	11652		451.379	451.38	15.4604	15.6128	M451T15_2	211742	54721.1	55400.3	0.010906	0.00228365	0.932161
2018	M113T37	y	0.000692264	0.000109946	112.937	37.4594	24842		112.937	112.938	37.426	37.5378	M113T37	588924	62877.1	42607.4	0.0130931	0.00206308	0.0114191
2020	M188T33_2	y	0.000699129	0.000110897	188.1	33.4668	153786		188.099	188.1	33.4433	33.5079	M188T33_2	968236	1.06916e+06	376279	0.616183	7.67325e-06	0.00467935
2021	M356T18	y	0.000700263	0.000111054	356.253	18.1842	30926		356.251	356.255	18.1246	18.2786	M356T18	145831	309690	165289	0.00424952	0.220726	0.00684033
2022	M300T18_2	n	0.000706851	0.000111965	300.261	17.7921	786750		300.259	300.261	17.6982	17.8482	M300T18_2	3.84402e+06	2.05455e+06	1.14472e+06	0.0343917	0.00118432	0.0110489
2023	M97T41	y	0.000708324	0.000112169	96.9592	40.6159	34550		96.959	96.9594	40.0313	40.7559	M97T41	38792.2	696012	870877	0.0087605	2.86078e-05	0.485347
2025	M114T19	n	0.000708967	0.000112258	114.054	19.1164	169642		114.053	114.054	19.0646	19.2283	M114T19	2.19875e+06	990955	1.28296e+06	0.00516073	0.00452987	0.0392533
2026	M352T33	y	0.000712554	0.00011277	352.089	33.0812	25624		352.088	352.089	33.0082	33.149	M352T33	37758.2	299509	151961	0.00130125	0.00241653	0.0519851
2027	M303T2	y	0.000717709	0.000113514	303.233	2.34979	27400		303.232	303.233	2.3408	2.363	M303T2	119774	64386.3	53954.3	0.018786	0.00160828	0.0238457
2028	M483T4	y	0.000725579	0.000114648	483.174	3.95707	13852		483.173	483.175	3.8365	4.81572	M483T4	290114	120629	96931.5	0.0153379	0.00171912	0.161936
2029	M365T32	y	0.000745895	0.000117565	365.163	31.9758	27560		365.163	365.164	31.8923	32.022	M365T32	29269.2	285642	363882	9.61251e-06	0.00110769	0.439142
2031	M749T20	y	0.000750545	0.000118231	749.081	20.319	22868		749.079	749.083	20.2408	20.3657	M749T20	211515	24512	20358.4	0.0124098	0.00218657	0.714918
2032	M463T16	y	0.000752154	0.000118461	463.302	15.9459	43088		463.301	463.303	15.3071	16.023	M463T16	434908	223095	210197	0.00632589	0.0020247	0.737179
2033	M231T34	y	0.000755446	0.000118932	230.996	34.0612	12578		230.995	230.997	33.9944	34.1196	M231T34	28688.5	117593	72041.4	0.000118117	0.0191019	0.0636621
2035	M677T15	y	0.000769103	0.000120881	677.476	15.2879	16066		677.475	677.478	15.1802	15.3869	M677T15	248699	40917.3	30773.9	0.0142055	0.0021856	0.0270465
2037	M316T21	y	0.000776876	0.000121987	316.185	20.5193	12002		316.184	316.186	20.2577	20.5586	M316T21	160251	344623	223891	0.00115635	0.0265264	0.0246391
2039	M483T23	y	0.000784359	0.00012305	483.295	23.3628	10520		483.295	483.295	23.2826	23.3705	M483T23	270948	142668	153565	0.00144673	0.0031761	0.696542
2040	M485T19_2	y	0.000789629	0.000123797	485.325	18.8065	98768		485.325	485.327	18.621	18.9687	M485T19_2	2.02835e+06	799969	268854	0.0395998	0.000784487	0.0251752
2041	M394T32	y	0.000793991	0.000124415	394.198	31.766	114646		394.197	394.199	31.6663	31.8006	M394T32	93604.5	1.31702e+06	1.73982e+06	1.14916e-05	0.00113062	0.397813
2042	M592T16	y	0.000798801	0.000125096	592.415	15.7028	11340		592.414	592.416	15.567	15.7719	M592T16	213863	136618	126205	0.00513984	0.000810252	0.628948
2043	M242T18_3	n	0.000800913	0.000125394	242.219	17.5463	863144		242.218	242.22	17.4592	17.5748	M242T18_3	4.68066e+06	2.47219e+06	2.41477e+06	0.00518767	0.00216005	0.892882
2044	M165T20	y	0.000804089	0.000125843	165.021	19.7415	36872		165.02	165.021	19.6849	19.762	M165T20	49746.1	140742	309181	1.76245e-05	0.00123018	0.0508084
2045	M203T41	y	0.000806059	0.000126121	203.082	40.6942	16370		203.082	203.083	40.4453	40.8864	M203T41	23920.3	350708	314039	0.00728462	1.76039e-07	0.712061
2046	M455T16_2	y	0.00080663	0.000126202	455.352	16.4654	50706		455.344	455.354	15.9618	16.8226	M455T16_2	683133	119022	132562	0.0118313	0.00271301	0.19834
2047	M421T33	y	0.000811219	0.000126849	421.259	32.8413	23742		421.258	421.261	32.7214	33.4192	M421T33	82674.7	319308	243980	1.83869e-05	0.00795656	0.2385
2048	M510T11	y	0.000813211	0.00012713	510.159	11.1721	15066		510.158	510.159	11.0951	11.2905	M510T11	362876	90665.1	71792.1	0.0149637	0.00217778	0.165367
2049	M469T18_1	y	0.000815825	0.000127498	469.256	17.9141	105008		469.255	469.257	17.776	18.0003	M469T18_1	746878	349610	430052	0.0035279	0.00513775	0.17703
2050	M738T17	y	0.000834287	0.000130092	737.605	17.2661	11676		737.605	737.609	17.2509	17.2895	M738T17	80950.1	10266.6	8071.21	0.0140633	0.00240189	0.276234
2052	M151T25	y	0.000839008	0.000130754	151.025	24.5388	142922		151.024	151.026	24.4111	25.0274	M151T25	1.86322e+06	508936	412377	0.0142095	0.00210429	0.423436
2058	M462T3	y	0.00085815	0.000133428	462.367	2.52353	216686		462.367	462.368	2.17042	2.59727	M462T3	422639	1.06026e+06	1.5212e+06	0.000193502	0.001244	0.159289
2060	M276T32_1	n	0.000859947	0.000133679	275.632	31.988	52616		275.63	275.633	31.9174	32.0346	M276T32_1	730308	149309	38337.9	0.0225572	0.00154815	0.0450947
2063	M539T2	y	0.000873432	0.000135555	539.395	2.2182	13448		539.394	539.395	2.20026	2.23443	M539T2	29627.3	100782	83747.6	0.000909318	0.000771306	0.409686
2064	M456T17	y	0.000875024	0.000135776	456.355	17.3552	28220		456.354	456.356	17.3369	17.5465	M456T17	586260	79770.4	79679.2	0.0124827	0.00267609	0.997508
2065	M316T31	y	0.000877912	0.000136177	316.117	30.9538	84218		316.116	316.117	30.8297	30.9966	M316T31	1.2359e+06	174520	73590.8	0.0174854	0.00212825	0.0239968
2066	M233T3_1	y	0.000878101	0.000136203	233.092	2.82704	52854		233.092	233.093	2.82352	2.85348	M233T3_1	276540	89543.6	68584.5	0.0178949	0.00200407	0.0913181
2067	M161T19	y	0.000879291	0.000136368	161.043	19.438	54438		161.043	161.043	19.1112	19.5707	M161T19	624819	597601	191505	0.8418	0.00220521	4.75775e-07
2068	M115T36	y	0.000892281	0.000138167	114.933	36.4631	11718		114.932	114.933	36.4631	36.4799	M115T36	98863.2	65707.9	31292.2	0.121278	0.00122166	2.37196e-06
2069	M206T30	y	0.00089303	0.00013827	206.045	30.0688	864466		206.045	206.046	30.0339	30.1516	M206T30	2.7853e+06	128806	15698.9	0.0152214	0.00248109	0.00076563
2070	M335T39	y	0.000893828	0.000138381	335.205	39.0097	24024		335.205	335.206	38.8625	39.1339	M335T39	8355.36	607364	753696	0.000266244	0.000845489	0.526122
2071	M283T18_3	y	0.000908711	0.000140434	283.189	18.4225	41322		283.189	283.19	18.3335	18.4708	M283T18_3	249544	714010	381965	6.0178e-06	0.170378	0.0225931
2072	M327T18_2	y	0.000909118	0.00014049	327.252	18.1713	40956		327.251	327.252	18.0928	18.2072	M327T18_2	81508.8	383203	400865	3.91394e-05	0.00151044	0.862794
2073	M321T14_1	y	0.000909762	0.000140579	321.087	14.2738	22996		321.087	321.087	14.2125	14.2974	M321T14_1	90860.3	164700	161250	0.00543739	0.00245964	0.802069
2074	M595T18	y	0.00091188	0.00014087	595.493	17.9202	65398		595.491	595.495	17.8458	17.9426	M595T18	50109.8	318150	382170	0.00125441	0.000539487	0.53061
2075	M478T16_1	y	0.000917987	0.00014171	478.293	16.2159	129338		478.293	478.294	16.0953	16.3108	M478T16_1	1.73813e+06	1.04546e+06	1.15442e+06	0.00161841	0.00445452	0.452759
2076	M560T18	y	0.000925128	0.00014269	560.271	17.969	14784		560.27	560.273	17.9393	17.9891	M560T18	94121.3	47451	45043.6	0.00974813	0.00248338	0.725534
2077	M469T18_2	y	0.000926422	0.000142868	469.294	18.2949	202018		469.291	469.296	17.85	18.6665	M469T18_2	2.89493e+06	684742	492914	0.01703	0.00191428	0.363515
2078	M758T2	y	0.000934094	0.000143919	757.617	2.35963	12538		757.616	757.619	2.33573	2.36303	M758T2	66392.7	5034.12	10164.3	0.0108407	0.00360425	0.00276191
2079	M230T20	y	0.000936002	0.00014418	230.084	19.7734	18078		230.083	230.084	19.6482	19.8085	M230T20	163342	327278	347133	3.38544e-05	0.00184332	0.723694
2080	M207T30	y	0.000949493	0.000146023	207.049	30.0616	96918		207.048	207.049	30.0256	30.071	M207T30	309082	32719.9	14818.5	0.016752	0.00246494	0.00271425
2081	M478T18	y	0.000956072	0.00014692	478.324	17.5621	11524		478.323	478.324	17.4998	17.6163	M478T18	51610.7	165119	130328	7.81014e-08	0.00920657	0.288393
2083	M492T4	y	0.000962413	0.000147782	492.362	3.89795	10056		492.361	492.362	3.79463	4.15437	M492T4	84098	27172.9	8117.87	0.0344662	0.00165994	3.21677e-05
2084	M575T14	y	0.000965565	0.000148211	575.454	13.9121	58912		575.454	575.456	13.6145	14.0229	M575T14	458816	61406.4	126913	0.00738846	0.00449775	0.116126
2085	M376T2_1	y	0.000976792	0.000149734	376.279	2.42199	101514		376.272	376.279	2.40182	2.94369	M376T2_1	490580	328615	179820	0.0871977	0.00122221	0.00364564
2086	M269T2	y	0.000989145	0.000151405	269.248	2.30807	34754		269.248	269.248	2.28748	2.31745	M269T2	35868.1	115481	106865	1.19653e-05	0.00282374	0.727532
2087	M437T40	y	0.000990778	0.000151626	437.149	39.9415	10760		437.148	437.15	39.7883	40.014	M437T40	30829.3	207449	309633	0.0273611	2.30782e-05	0.240863
2088	M177T37	y	0.000991426	0.000151713	176.937	37.4678	14842		176.936	176.937	37.4512	37.4763	M177T37	132872	8107.66	7174.78	0.0145883	0.00292091	0.0340361
2090	M427T38	y	0.000998929	0.000152726	427.08	37.5277	14060		427.08	427.082	37.5097	37.5432	M427T38	188023	19586.4	13556.1	0.0158458	0.00274565	0.00409958
2091	M600T18	y	0.0010022	0.000153167	599.524	17.7519	53716		599.521	599.524	17.6982	17.8036	M600T18	207619	56958.5	27680.9	0.0241221	0.00206441	0.000617317
2092	M565T17_3	y	0.00100532	0.000153587	565.41	17.4648	19566		565.409	565.416	16.975	17.5135	M565T17_3	24321.8	220491	286501	5.59347e-09	0.0017156	0.419707
2094	M506T19	y	0.00101039	0.000154268	506.358	18.7412	17694		506.358	506.36	18.7136	18.769	M506T19	132282	34819.7	55901.4	0.0063041	0.0061086	0.0460886
2095	M499T2	y	0.00101389	0.000154739	499.343	2.44673	32482		499.342	499.344	2.40121	2.44677	M499T2	107153	193886	114633	0.00360385	0.678379	0.000641509
2096	M343T18_2	y	0.00101773	0.000155254	343.229	17.824	29790		343.228	343.229	17.7759	17.8595	M343T18_2	142302	394199	346680	0.0025331	0.000227072	0.526811
2097	M319T3_1	y	0.00102227	0.000155863	319.133	2.8082	191482		319.133	319.134	2.76075	3.15102	M319T3_1	619581	295146	177051	0.0338248	0.000893487	0.10056
2098	M435T19	y	0.00102417	0.000156117	435.31	18.7447	89312		435.31	435.312	18.6926	18.7877	M435T19	769414	191022	631545	4.06988e-05	0.276502	0.0121645
2099	M365T20_1	y	0.00103682	0.00015781	365.207	20.0204	22438		365.207	365.207	20.0043	20.0366	M365T20_1	52614.7	168540	50726.6	0.0079233	0.813914	0.00729261
2100	M571T15	y	0.00104304	0.000158641	571.473	15.0767	181240		571.472	571.474	14.7026	15.2948	M571T15	165301	2.02508e+06	5.05379e+06	0.000122315	0.0013853	0.0655151
2101	M264T20	y	0.00104435	0.000158815	264.086	20.3482	31768		264.085	264.087	20.2916	20.3915	M264T20	338040	87669.6	66012.7	0.018572	0.00251347	0.0251082
2102	M201T33	y	0.00104472	0.000158864	201.112	33.353	80664		201.112	201.113	33.2298	33.411	M201T33	331927	753164	170621	0.0204767	0.0460898	0.0021251
2103	M552T32_2	y	0.00104532	0.000158945	552.272	32.0107	32416		552.272	552.274	31.9488	32.0682	M552T32_2	439048	79878.1	35933.4	0.0206597	0.00228482	0.0193318
2104	M722T20	y	0.00104751	0.000159237	721.524	19.9719	24652		721.523	721.525	19.9174	19.9983	M722T20	20707	226821	93562.4	0.00140206	0.015676	0.0369377
2105	M373T16	y	0.00104853	0.000159372	373.205	15.6872	3469064		373.204	373.205	15.6004	15.8479	M373T16	63095.3	1.15078e+07	3.61618e+07	3.54522e-08	0.00165406	0.0484541
2106	M382T16	y	0.00105535	0.00016028	382.34	16.1094	65354		382.34	382.341	15.3777	16.2407	M382T16	727201	79655.4	79059.8	0.0148042	0.00310884	0.923819
2107	M196T32	y	0.0010566	0.000160446	196.092	31.75	43628		196.092	196.093	31.6496	31.7877	M196T32	28011.1	296007	415366	0.000807837	0.00077502	0.325527
2108	M134T12	y	0.00105933	0.000160809	134.046	11.6046	108932		134.046	134.047	11.1187	11.8012	M134T12	3.39221e+06	803815	1.14337e+06	0.00796391	0.00463698	0.201416
2110	M146T14	y	0.00106128	0.000161068	146.045	14.2194	29272		146.045	146.045	14.1733	14.2461	M146T14	605878	59519	40795.2	0.016321	0.00288152	0.00252512
2111	M373T14	y	0.00106521	0.00016159	373.205	13.7547	1251962		373.205	373.206	13.6278	13.775	M373T14	82544	2.08672e+07	2.03934e+07	2.97519e-07	0.00292209	0.944804
2112	M520T19	y	0.00106628	0.000161732	520.338	18.8177	16028		520.336	520.339	18.7967	18.8895	M520T19	157149	72730.3	59115.7	0.0221498	0.00226343	0.0189481
2113	M409T13	y	0.00106659	0.000161773	409.226	12.916	17242		409.226	409.226	12.7564	12.9274	M409T13	38796.9	62701.3	154075	0.000460778	0.00194126	0.029837
2114	M223T33_2	y	0.00107175	0.000162457	223.17	32.6963	27134		223.169	223.17	32.6803	32.7127	M223T33_2	265405	80658.3	51934.9	0.0220127	0.00227426	0.020771
2115	M387T14_2	y	0.0010728	0.000162595	387.22	14.3206	46112		387.22	387.221	13.5991	14.6169	M387T14_2	34922.7	803551	823577	1.18518e-07	0.00269027	0.938793
2117	M162T30	y	0.00108138	0.00016374	162.055	30.0669	85206		162.055	162.056	30.0536	30.071	M162T30	268077	28773.1	18036	0.0168105	0.00284506	0.121074
2118	M323T4	y	0.00108435	0.000164135	323.098	4.09531	18584		323.098	323.098	4.0397	4.12022	M323T4	197479	564045	224448	0.00584811	0.427551	0.00878315
2121	M273T18	y	0.00110353	0.000166686	273.151	18.2366	24144		273.15	273.151	18.1966	18.3123	M273T18	49027.4	197920	216363	0.00203306	0.000429659	0.73172
2123	M214T28	y	0.00110982	0.000167521	214.02	28.4274	25040		214.02	214.021	28.3933	28.5415	M214T28	229869	112653	60694.1	0.0456547	0.00143821	0.00630239
2125	M471T18	y	0.00111684	0.00016845	471.346	18.1517	81756		471.344	471.348	18.0889	18.4448	M471T18	554758	212465	173824	0.0120713	0.0021576	0.544405
2127	M589T14_1	y	0.00113403	0.000170731	589.435	13.8934	22572		589.435	589.436	13.8426	13.9391	M589T14_1	138571	28392.8	41473.4	0.00910955	0.0041711	0.280113
2128	M263T15	y	0.00114221	0.000171814	263.059	15.1563	16278		263.059	263.06	15.0122	15.4436	M263T15	23090.4	97708.2	120538	2.35447e-06	0.00172874	0.459689
2129	M662T14	y	0.00114547	0.000172246	662.476	14.4739	11146		662.475	662.476	14.4543	14.4914	M662T14	76016.9	9821.12	9917.07	0.0153689	0.00332269	0.911452
2130	M483T31_2	y	0.00115512	0.00017352	483.296	30.9813	14726		483.295	483.296	30.3496	31.139	M483T31_2	16757.4	433090	302408	0.00570162	4.2725e-07	0.290771
2131	M689T39_2	y	0.00115544	0.000173562	689.427	39.3432	24524		689.421	689.429	38.7836	39.5022	M689T39_2	9125.18	642991	622328	0.000924639	0.00075643	0.921451
2133	M570T19	y	0.0011567	0.000173728	570.281	18.5181	14590		570.281	570.283	18.5019	18.5753	M570T19	198919	122927	79440.6	0.0599679	0.0015783	0.000744901
2134	M347T31	y	0.00115793	0.00017389	347.152	31.1121	12650		347.152	347.154	30.9801	31.1725	M347T31	13524	147615	204829	0.00538393	0.000321076	0.345043
2135	M341T33	y	0.00116305	0.000174564	341.073	32.6961	18150		341.073	341.074	32.6218	32.8311	M341T33	55047.5	284755	185440	0.000747792	0.00383242	0.143183
2136	M389T19_2	y	0.00116866	0.000175303	389.268	19.2364	506026		389.267	389.269	18.7878	19.3538	M389T19_2	1.06784e+07	1.39995e+06	2.72988e+06	0.0103245	0.00523006	0.00104297
2137	M451T18_3	y	0.00116977	0.000175449	451.341	17.7022	51718		451.34	451.342	17.6387	17.7508	M451T18_3	325819	771330	489030	0.00105628	0.0519139	0.0260477
2138	M567T33_2	y	0.00117073	0.000175575	567.3	33.0432	20224		567.299	567.302	32.9991	33.1395	M567T33_2	243573	46637.9	17206.4	0.0235955	0.00230651	0.027394
2139	M266T13	y	0.00117992	0.000176788	266.15	13.2738	12370		266.15	266.15	13.2401	13.3765	M266T13	209103	118417	108432	0.00450635	0.00197347	0.684303
2140	M451T21	y	0.00118839	0.000177904	451.305	20.9089	116098		451.305	451.307	20.6846	21.0608	M451T21	949689	685735	2.09664e+06	0.0874221	0.00628524	0.00714353
2141	M332T17	y	0.00119876	0.000179268	332.266	16.5199	106616		332.266	332.267	16.3206	16.5913	M332T17	2.44881e+06	710933	1.19711e+06	0.00516704	0.00967579	0.0296327
2142	M375T2_3	y	0.0012024	0.000179746	375.275	2.41853	468030		375.275	375.276	2.40182	2.44925	M375T2_3	2.16895e+06	1.43177e+06	762651	0.0978516	0.00143818	0.00227934
2143	M567T20	y	0.00120296	0.000179819	567.299	19.8707	19928		567.298	567.301	19.8495	19.8829	M567T20	339827	92808	52632.1	0.0247002	0.00243188	0.00180763
2144	M386T39	y	0.00120473	0.000180052	386.12	39.2469	16736		386.12	386.121	39.226	39.2677	M386T39	27247.8	66042.9	170742	0.00104403	0.00179923	0.0414488
2146	M569T31	y	0.00120883	0.000180589	569.404	30.5427	13730		569.401	569.405	30.2255	30.869	M569T31	4121.31	156222	139733	1.9196e-07	0.00419803	0.734238
2147	M327T31	y	0.00121209	0.000181016	327.217	31.399	10768		327.217	327.218	31.3902	31.4138	M327T31	134407	272749	190845	0.00435808	0.00577849	0.0319212
2148	M467T32	y	0.00121687	0.000181643	467.23	31.6705	13138		467.229	467.233	31.6376	31.7275	M467T32	30654	153717	137847	0.000467077	0.00140382	0.683558
2149	M572T15	y	0.00122617	0.000182862	572.476	15.0553	84204		572.476	572.478	14.7093	15.2168	M572T15	72625	853445	2.11261e+06	0.000252784	0.00154212	0.0704404
2151	M385T2	y	0.00124141	0.000184853	385.296	2.29474	18652		385.296	385.297	2.28758	2.29603	M385T2	88818.6	111064	63620.3	0.110011	0.0281086	3.0581e-06
2154	M575T13	y	0.0012472	0.000185609	575.454	12.9042	23798		575.454	575.454	12.8172	13.0415	M575T13	473241	96407.8	77801.6	0.016688	0.0025786	0.668849
2155	M189T33_2	y	0.00124939	0.000185893	189.076	33.4133	17586		189.076	189.076	33.394	33.4387	M189T33_2	85224.8	208976	144807	0.00337091	0.00118879	0.0734561
2158	M436T16	y	0.00127781	0.000189699	436.283	16.0093	234140		436.282	436.284	15.386	16.1651	M436T16	2.84993e+06	904274	1.04267e+06	0.00447237	0.0035801	0.735949
2159	M363T3_1	y	0.00129247	0.000191656	363.16	2.83537	88222		363.16	363.16	2.83259	2.83815	M363T3_1	181604	345808	173823	0.00779413	0.643791	0.00776952
2161	M619T16_3	y	0.00130303	0.000193063	619.458	16.4723	33012		619.457	619.458	16.1037	16.6541	M619T16_3	44562.4	1.74114e+06	1.31474e+06	0.00136881	0.000874985	0.410081
2164	M603T13	y	0.00131532	0.000194696	603.449	12.7673	10388		603.449	603.449	12.6767	12.8554	M603T13	238797	32668.3	34583.7	0.0159093	0.00367795	0.834364
2167	M255T33_1	y	0.00133104	0.000196781	255.087	32.9588	15764		255.087	255.088	32.922	32.9697	M255T33_1	168797	114871	99747.4	0.0280503	0.000656875	0.301907
2168	M213T18	y	0.00133817	0.000197726	213.184	17.6841	396244		213.183	213.184	17.6082	17.7385	M213T18	1.25426e+06	485782	507271	0.0134634	0.00398824	0.739841
2169	M255T23	y	0.00134397	0.000198493	255.106	23.3839	26400		255.105	255.106	23.1362	23.4421	M255T23	366796	293553	89678.1	0.404854	0.00153487	0.000168631
2172	M593T16	y	0.00135705	0.000200221	593.346	16.1022	16644		593.345	593.348	16.0453	16.1268	M593T16	336207	126187	75519	0.0313618	0.00244668	0.00117645
2173	M236T20	y	0.00135826	0.000200381	236.021	19.5092	18186		236.021	236.023	19.4831	19.6935	M236T20	62183.6	146537	181652	6.96926e-05	0.00162174	0.35753
2175	M326T18	n	0.00137796	0.000202976	326.276	17.722	19340		326.276	326.277	17.6566	17.7525	M326T18	125134	74165	83093.1	0.00991473	0.00637479	0.0251285
2179	M703T15	y	0.00142419	0.000209037	703.491	15.1678	15878		703.49	703.493	14.4002	15.9604	M703T15	166374	82577.7	61623.3	0.0294296	0.0024972	0.0420597
2180	M275T32_1	y	0.00143342	0.000210243	275.095	31.7183	146260		275.094	275.095	31.6497	31.7747	M275T32_1	2.28621e+06	413725	1.00675e+06	0.00650417	0.0128591	0.00504221
2181	M275T21	y	0.00144588	0.000211866	275.184	20.7432	81572		275.184	275.185	20.6533	20.7862	M275T21	77897.1	589905	706548	3.86282e-13	0.00262279	0.571623
2182	M706T2	y	0.00144683	0.000211991	705.531	2.17092	77408		705.531	705.532	2.165	2.17721	M706T2	42864.6	93114.1	370038	0.00706945	0.00279667	0.0275353
2184	M176T20	y	0.00144713	0.000212029	176.037	20.3109	22062		176.035	176.038	20.2577	20.3233	M176T20	98980.9	208557	256516	1.5917e-06	0.00213437	0.342825
2185	M311T32	y	0.00144773	0.000212108	311.222	31.5936	117690		311.221	311.223	31.5075	31.6245	M311T32	1.01344e+06	151338	99973.9	0.0206854	0.00341572	0.0221899
2187	M132T5	y	0.00145907	0.000213583	132.066	4.53911	77472		132.065	132.066	4.49901	4.95717	M132T5	39968.8	1.15954e+06	120066	0.00859394	0.00932652	0.0126833
2188	M383T32	y	0.00146135	0.000213879	383.128	32.3779	30244		383.127	383.129	32.3166	32.4215	M383T32	412646	189941	208815	0.00029706	0.00500963	0.765247
2189	M331T17	y	0.0014654	0.000214405	331.263	16.5222	407970		331.262	331.264	16.3206	16.5913	M331T17	9.60655e+06	2.73984e+06	4.65129e+06	0.00589927	0.0108498	0.0349534
2190	M281T17_3	y	0.00146591	0.000214471	281.249	17.1379	9114342		281.246	281.25	16.8255	17.8988	M281T17_3	2.56263e+08	1.91225e+08	1.40831e+08	0.0958246	0.0019354	1.57912e-05
2191	M253T15_2	y	0.001467	0.000214612	253.057	14.6275	40586		253.057	253.058	14.5419	14.7278	M253T15_2	158876	563503	318245	1.26794e-05	0.0756273	0.0535374
2192	M550T14	y	0.00146852	0.00021481	550.256	14.4729	23426		550.256	550.258	14.2658	14.5918	M550T14	345243	60919.9	20207.1	0.0260669	0.00276256	0.0403956
2193	M165T36	y	0.00147607	0.000215803	165.019	35.9819	21470		165.018	165.02	35.9423	36.0289	M165T36	215288	68499.2	113658	0.00509064	0.0117952	0.0425492
2194	M443T3_1	y	0.00148807	0.000217379	443.317	2.60042	160544		443.316	443.317	2.59478	2.614	M443T3_1	505195	280806	170342	0.0464907	0.00191133	0.0303189
2195	M631T19	y	0.00149537	0.000218336	631.348	19.2282	10938		631.347	631.35	19.2192	19.2537	M631T19	205976	88822.3	60461.4	0.03353	0.00260428	0.00040021
2196	M521T15	y	0.00151248	0.000220577	521.294	15.3047	17076		521.293	521.296	14.5667	15.9407	M521T15	561161	283188	117772	0.0726465	0.000613097	0.0571197
2197	M276T21	y	0.00151924	0.000221461	276.189	20.7392	16326		276.188	276.189	20.6533	20.7751	M276T21	17306.7	76708.9	113910	3.01599e-08	0.00204343	0.240534
2198	M367T16	y	0.00152309	0.000221963	367.321	16.3148	16656		367.32	367.321	16.1929	16.3495	M367T16	208619	89992.9	78246.4	0.0233415	0.00318105	0.0851936
2200	M303T17_1	y	0.00154843	0.000225268	303.195	17.0338	825486		303.194	303.196	16.9358	17.0951	M303T17_1	1.60829e+07	1.88141e+07	1.22442e+07	0.0852164	0.00577846	0.0045565
2201	M756T3	y	0.00155871	0.000226605	755.531	2.6056	11022		755.531	755.532	2.5729	2.6457	M756T3	42506.9	122136	89941.1	6.52703e-05	0.0161595	0.169266
2202	M440T2	y	0.00155952	0.000226709	440.309	2.35712	60362		440.309	440.31	2.33703	2.37045	M440T2	284512	91131.9	86140.8	0.0156858	0.00379053	0.823511
2203	M359T2	y	0.00156754	0.000227752	359.226	2.18158	54074		359.226	359.226	2.17315	2.20695	M359T2	63474	239569	257549	7.04784e-05	0.00218746	0.78321
2204	M639T17	y	0.00157201	0.000228332	639.495	16.8816	38618		639.493	639.497	16.7899	16.9588	M639T17	255018	102883	87213.2	0.0236596	0.00336073	0.0426636
2205	M473T20	y	0.00157556	0.000228792	473.317	19.8353	32776		473.317	473.319	19.8075	19.8399	M473T20	448972	100945	64650	0.0243762	0.00324275	0.0378391
2206	M155T3	y	0.00159107	0.000230801	155.071	2.51874	10110		155.07	155.072	2.49698	2.53877	M155T3	120752	161179	106945	0.0172783	0.248292	0.000169189
2207	M253T28	y	0.00159543	0.000231365	253.055	27.5493	14788		253.055	253.056	27.4973	27.6205	M253T28	144604	28884.4	21275.2	0.022052	0.00366182	0.0092638
2208	M874T20	n	0.00160362	0.000232423	874.095	20.2875	12084		874.094	874.099	20.2408	20.3417	M874T20	99164.1	14244.6	10500.9	0.0199583	0.00367707	0.530282
2209	M237T18_1	y	0.00160698	0.000232858	237.052	17.8249	239806		237.052	237.052	17.8166	17.8516	M237T18_1	228591	3.2225e+06	2.81895e+06	1.34597e-06	0.00526614	0.679575
2210	M358T2_2	y	0.0016132	0.000233661	358.296	2.46353	59546		358.295	358.297	2.45535	2.47847	M358T2_2	218897	106064	112458	0.00974935	0.00494394	0.701783
2212	M281T17_2	y	0.00161471	0.000233856	281.214	17.1586	2974642		281.214	281.215	16.7727	17.2091	M281T17_2	7.37059e+07	7.24476e+07	4.85685e+07	0.858829	0.00368774	0.00124258
2213	M838T17	y	0.00163961	0.000237061	838.421	16.5601	12132		838.421	838.421	16.5583	16.5619	M838T17	22888.7	84628.2	23251.3	0.0109356	0.698267	0.0113036
2214	M487T10	y	0.00164514	0.000237772	487.132	10.4457	623378		487.132	487.133	10.0975	10.5864	M487T10	2.66386e+07	1.52478e+07	1.33906e+07	0.0162841	0.000877955	0.576318
2216	M161T33	y	0.00166527	0.000240355	161.045	33.3562	17644		161.045	161.045	33.3404	33.3724	M161T33	146737	92058.9	197944	0.0873055	0.0487883	3.41483e-06
2217	M283T17_2	y	0.00167013	0.000240978	283.229	17.0704	488934		283.225	283.229	16.781	17.1519	M283T17_2	6.73541e+06	1.51984e+06	1.40987e+06	0.0173863	0.00401233	0.831324
2218	M235T15_2	y	0.00167023	0.000240989	235.092	15.3087	71896		235.092	235.092	15.2948	15.3544	M235T15_2	156825	400001	780308	0.000943551	0.0021045	0.0772363
2219	M465T18	y	0.0016764	0.00024178	465.261	17.7124	48424		465.26	465.262	17.6566	17.7461	M465T18	326291	355911	223938	0.457367	0.00687107	7.26928e-05
2220	M371T18_1	y	0.00167642	0.000241782	371.207	18.0995	28026		371.206	371.207	18.0962	18.1122	M371T18_1	223109	365303	304739	7.01303e-05	0.0184491	0.154763
2221	M359T16_1	y	0.00168245	0.000242553	359.119	15.56	135850		359.118	359.119	15.485	15.6201	M359T16_1	1.64854e+06	2.16818e+06	519575	0.271641	0.000263319	0.00602726
2222	M235T8	y	0.00168575	0.000242975	235.082	7.96264	32880		235.081	235.082	7.8622	8.06308	M235T8	25159.3	71547.1	39004.4	0.00298766	0.0552811	0.0256633
2223	M588T17	y	0.00168916	0.000243411	587.502	16.9779	17164		587.5	587.504	16.9037	17.0529	M588T17	356003	169006	165307	0.0136858	0.00357684	0.9036
2224	M300T19	y	0.00171419	0.000246602	300.19	19.3627	34746		300.189	300.191	18.9206	19.5134	M300T19	436906	911696	534169	0.00679352	0.184881	0.00763491
2225	M752T2_2	y	0.00172903	0.000248489	751.573	2.33276	11752		751.572	751.574	2.32695	2.33793	M752T2_2	61617.9	3722.24	3405.59	0.0196863	0.00443924	0.571855
2226	M355T11	y	0.0017401	0.000249894	355.089	10.7127	22508		355.088	355.089	10.6191	10.8341	M355T11	371850	154044	77817.5	0.0463933	0.00222449	0.0118884
2227	M439T31_2	y	0.00174126	0.000250041	439.269	31.2424	19584		439.269	439.271	31.0811	31.3072	M439T31_2	22277.9	882684	630447	0.00645934	9.44175e-06	0.348077
2228	M151T24	y	0.00174314	0.000250279	151.038	24.09	30518		151.038	151.039	23.9411	24.1762	M151T24	193010	563177	168904	0.000142199	0.797006	0.00648075
2229	M578T14	y	0.00174612	0.000250656	578.347	13.7186	42480		578.346	578.348	13.5779	13.8627	M578T14	613022	228884	319424	0.000438466	0.0090144	0.379876
2230	M390T13	y	0.00174675	0.000250736	390.127	12.564	12210		390.127	390.127	12.4375	12.9263	M390T13	281905	71151.9	46471	0.0264834	0.00348819	0.0145523
2231	M596T18	n	0.00174814	0.000250912	596.496	17.9197	28192		596.495	596.497	17.8458	17.9377	M596T18	26204.7	126899	150157	0.00252833	0.000843428	0.571337
2232	M332T15	y	0.00175467	0.000251739	332.121	14.6735	15234		332.121	332.122	14.629	14.7261	M332T15	313078	92522.4	84910.4	0.0205842	0.00420291	0.496759
2233	M149T9	y	0.00175561	0.000251858	149.045	9.41901	370226		149.044	149.045	9.26861	9.50175	M149T9	8.59561e+06	3.30156e+06	1.93019e+06	0.019039	0.00280529	0.274203
2235	M227T25	y	0.00176913	0.000253568	227.1	24.8283	12648		227.099	227.1	24.7461	24.9905	M227T25	244831	290445	84728	0.4822	0.00854841	1.06821e-06
2236	M330T18	y	0.00177195	0.000253924	330.217	17.9749	32340		330.216	330.217	17.915	18.0021	M330T18	48994.8	208463	278173	0.000194107	0.00172201	0.359783
2237	M603T16_2	y	0.00179024	0.000256231	603.463	16.4183	40448		603.463	603.463	16.3658	16.4301	M603T16_2	8329.22	286194	611701	0.00492672	0.00133471	0.118278
2240	M335T16_2	y	0.00180859	0.000258539	335.293	16.296	82544		335.292	335.294	16.2221	16.472	M335T16_2	1.52724e+06	160835	158842	0.0198578	0.00458549	0.959943
2241	M297T15	y	0.00181792	0.000259712	297.152	14.5368	50192		297.151	297.153	13.7898	14.9434	M297T15	850585	475222	282988	0.0638932	0.00166863	0.023113
2242	M360T33	y	0.00182499	0.000260598	360.21	32.7621	14286		360.209	360.211	32.6509	32.7911	M360T33	23016.1	211419	199333	1.44538e-05	0.00399448	0.851755
2244	M581T18_1	y	0.00182842	0.000261028	581.241	17.7489	12160		581.241	581.244	17.7155	17.7919	M581T18_1	112821	25642.9	20822.1	0.0231582	0.00413388	0.00987136
2246	M528T2	y	0.00185045	0.000263785	528.402	2.40121	24974		528.399	528.402	2.28655	2.53047	M528T2	100319	59358.5	51960.2	0.0150785	0.00241239	0.479368
2247	M490T2	y	0.00185726	0.000264636	490.399	2.11204	63464		490.398	490.399	2.09965	2.1212	M490T2	255974	107792	136711	0.00690837	0.00880491	0.199671
2248	M601T16_2	y	0.00185774	0.000264696	601.447	15.6967	15514		601.446	601.448	15.2132	16.2853	M601T16_2	119707	714072	489074	3.87836e-09	0.021467	0.223277
2249	M350T19	y	0.00185907	0.000264862	350.24	18.6489	15266		350.239	350.241	18.5862	19.1123	M350T19	121334	63484	65194.5	0.00387656	0.00511137	0.901499
2250	M512T18	y	0.00187092	0.00026634	512.306	17.6489	100560		512.305	512.307	17.547	17.7063	M512T18	414084	212249	199434	0.0237718	0.00357881	0.460307
2251	M191T29	y	0.00187323	0.000266629	191.001	28.7394	24802		191.001	191.002	28.5241	28.845	M191T29	380071	53208.2	56565.4	0.0194861	0.0047814	0.807553
2252	M726T2	y	0.00188964	0.00026867	725.553	2.16815	11748		725.552	725.558	2.14805	2.36854	M726T2	38790.8	110907	97531.4	0.000280851	0.00374787	0.564227
2253	M445T21	y	0.00189057	0.000268786	444.984	21.2784	14076		444.983	444.985	20.8925	21.3359	M445T21	171467	76497.7	37007.5	0.0480798	0.00231083	0.0363939
2255	M718T15	y	0.00190637	0.000270748	717.506	15.109	12438		717.506	717.509	14.9984	15.2279	M718T15	199711	88528.1	67000.4	0.0302292	0.00340252	0.0673151
2256	M325T18_4	y	0.00191128	0.000271357	325.237	18.0386	76524		325.236	325.237	17.6698	18.1212	M325T18_4	55530.9	437973	530727	2.06356e-08	0.00309495	0.564186
2257	M244T10	y	0.00191669	0.000272027	244.064	10.2455	411988		244.064	244.065	10.1494	10.413	M244T10	2.1984e+07	1.25018e+07	1.21063e+07	0.0193478	0.00284689	0.803461
2258	M507T31	y	0.00192569	0.000273141	507.334	30.5316	59824		507.333	507.335	30.4337	30.6053	M507T31	21238.7	563520	496498	0.000880608	0.001733	0.712481
2260	M586T15	n	0.00193499	0.000274291	586.456	15.2908	20126		586.455	586.457	15.1278	16.1234	M586T15	98551.1	299975	833153	0.0178054	0.00216927	0.0523185
2261	M331T19_1	y	0.00193574	0.000274384	331.208	19.4164	473422		331.207	331.209	19.407	19.4442	M331T19_1	560769	1.91375e+06	5.84366e+06	0.00154308	0.00271895	0.0482828
2262	M535T3_2	y	0.00194025	0.000274941	535.4	2.64657	155110		535.395	535.401	2.53825	2.7218	M535T3_2	433154	148162	86686.9	0.0356186	0.00237074	0.139519
2263	M305T7	y	0.00194206	0.000275164	305.098	7.20951	36232		305.098	305.098	6.69902	7.48527	M305T7	762857	744039	314866	0.901841	0.00392051	3.10523e-05
2264	M825T16	y	0.00196863	0.000278481	824.514	16.0323	11836		824.512	824.516	15.3129	16.1067	M825T16	242417	64520.3	68155.1	0.018179	0.00520431	0.765662
2265	M145T35	y	0.00197423	0.000279178	145.014	34.6287	53874		145.013	145.014	34.6059	34.6535	M145T35	793538	137256	53936.2	0.028997	0.0038454	0.000296667
2267	M310T2	y	0.00198183	0.000280124	310.275	2.40121	43612		310.274	310.276	2.38828	2.40518	M310T2	156779	32830.6	23283.4	0.0256252	0.00419575	0.00332167
2268	M265T18_1	y	0.0019857	0.000280605	265.109	18.4928	59488		265.109	265.109	18.449	18.5489	M265T18_1	69646.7	370004	392055	0.000292286	0.00212028	0.845229
2269	M361T19	y	0.00199055	0.000281209	361.202	19.148	25520		361.202	361.203	19.1072	19.2058	M361T19	101487	524087	521782	0.0166889	3.61473e-07	0.987866
2271	M586T17	n	0.00200037	0.000282427	586.491	17.0378	11348		586.49	586.493	16.9387	17.1003	M586T17	197982	191106	108443	0.754456	0.00248449	0.0102838
2272	M191T7	y	0.00201828	0.000284687	191.055	7.44553	166316		191.055	191.056	6.94177	7.76449	M191T7	492603	1.62732e+06	1.02443e+07	2.4527e-06	0.0038906	0.0297711
2273	M71T16	y	0.0020407	0.000287509	71.0129	15.6193	26766		71.0126	71.0131	15.5208	15.668	M71T16	543151	661549	262173	0.288788	0.0043689	0.00256814
2274	M331T9	y	0.00206305	0.000290315	331.015	8.69111	10330		331.015	331.015	8.41683	8.99336	M331T9	229427	215456	112207	0.695596	0.00260976	0.00229486
2276	M585T18	y	0.00207536	0.000291857	585.378	18.4158	11962		585.377	585.381	18.4011	18.4749	M585T18	72287.2	20863	15866.7	0.0274102	0.00416326	0.0242574
2278	M321T40	y	0.00210511	0.000295578	321.065	39.586	13786		321.065	321.066	39.385	39.6367	M321T40	29037	175862	97767.5	0.00572636	6.83405e-05	0.096108
2279	M188T23	y	0.00210688	0.000295798	188.033	23.2643	21218		188.033	188.034	23.1419	23.335	M188T23	269707	40710.8	27980.2	0.0250078	0.00457093	0.0413631
2280	M553T16_1	y	0.00211645	0.000296994	553.27	15.6201	28362		553.269	553.271	15.4274	15.6487	M553T16_1	828246	367694	535835	6.08358e-05	0.0160042	0.231832
2282	M453T16_1	y	0.00213404	0.000299185	453.281	16.2671	105142		453.281	453.282	15.6589	16.4361	M453T16_1	1.28394e+06	990378	731021	0.118651	0.000426388	0.0635554
2283	M469T31	y	0.00215206	0.000301426	469.316	30.8729	15798		469.315	469.317	30.3385	30.9982	M469T31	29361	555812	380223	3.85964e-07	0.0164828	0.294275
2286	M493T3	y	0.00219606	0.00030688	493.354	2.68361	86670		493.353	493.356	2.6551	2.70698	M493T3	220336	394997	495281	0.0172002	0.00263819	0.172729
2287	M126T20	y	0.00220652	0.000308172	126.001	20.3022	42818		126.001	126.002	20.1906	20.3351	M126T20	767371	334165	319292	0.0158955	0.00348475	0.863011
2288	M424T16	y	0.00222158	0.000310032	424.351	15.7962	49518		424.35	424.352	15.1204	15.9477	M424T16	810728	380974	153829	0.0686408	0.000502044	0.149209
2289	M172T8	y	0.00222547	0.000310512	172.072	8.30151	53390		172.071	172.072	7.57332	8.42897	M172T8	461569	2.03907e+06	3.37262e+06	0.00785998	0.00113526	0.185594
2290	M315T19_1	y	0.00222878	0.000310919	315.097	18.5767	70684		315.096	315.098	18.5409	18.6088	M315T19_1	329099	240182	136295	0.176282	0.00182678	0.00256579
2291	M325T18_3	y	0.0022327	0.000311403	325.2	18.3809	44944		325.199	325.2	18.3182	18.4502	M325T18_3	64243.7	861416	826902	0.0148689	1.69352e-06	0.903227
2292	M401T19	y	0.00224168	0.000312508	401.13	19.259	16904		401.128	401.13	19.0945	19.4022	M401T19	240754	394908	197939	0.0104357	0.330595	0.00132366
2293	M182T19	y	0.00224519	0.00031294	182.044	18.7542	85624		182.043	182.044	18.7299	18.7818	M182T19	359688	104975	95531.3	0.0246627	0.00500685	0.0630952
2294	M311T14	y	0.00224537	0.000312962	311.168	14.3635	211080		311.167	311.169	14.0945	14.6586	M311T14	4.78239e+06	2.17409e+06	1.21277e+06	0.05384	0.00309432	0.000884812
2296	M470T18_2	y	0.00228143	0.00031739	470.298	18.2819	65268		470.296	470.299	17.9516	18.3159	M470T18_2	1.05646e+06	353020	240510	0.0338847	0.00364012	0.0766741
2297	M470T18_1	y	0.00230286	0.000320015	470.26	17.871	35696		470.259	470.261	17.8289	17.9885	M470T18_1	273322	156846	122139	0.0444489	0.00309565	0.0342315
2298	M458T18	n	0.00231125	0.00032104	458.326	18.4529	21764		458.325	458.335	18.1824	18.5419	M458T18	197420	88887.2	56898.8	0.0465634	0.00352026	7.81462e-05
2299	M390T19	y	0.00231173	0.000321099	390.271	19.2407	128370		390.271	390.272	18.7993	19.3455	M390T19	2.73822e+06	330647	644704	0.0151873	0.00801711	0.0597381
2300	M499T18_1	y	0.00231448	0.000321435	499.272	17.6549	28644		499.271	499.273	17.5976	17.6631	M499T18_1	112968	199930	162746	6.33958e-05	0.0291043	0.152415
2301	M227T18_2	y	0.00232441	0.000322647	227.2	17.6064	2753498		227.199	227.201	17.55	17.6494	M227T18_2	8.14662e+06	4.29843e+06	4.20161e+06	0.022747	0.00527811	0.712587
2303	M733T33	y	0.00233322	0.000323722	733.384	33.1337	20034		733.383	733.386	33.0666	33.1646	M733T33	8311.76	108165	149384	0.0136754	0.000338675	0.395158
2304	M267T2	y	0.00234188	0.000324777	267.269	2.29474	33690		267.269	267.269	2.28758	2.30442	M267T2	91005.2	21429.8	21249.2	0.0230027	0.00554736	0.92466
2305	M818T14	y	0.00234244	0.000324845	817.559	14.3083	18872		817.558	817.563	14.1346	14.4077	M818T14	206926	9956.61	8896.24	0.0232626	0.00557189	0.21573
2306	M253T15_1	y	0.00234331	0.000324952	253.017	15.4965	18812		253.017	253.017	15.4957	15.4973	M253T15_1	21994.3	186018	35818.3	0.0112746	0.00234763	0.0173507
2307	M588T13_2	y	0.00234973	0.000325733	588.466	12.8156	26406		588.465	588.466	12.7428	12.8467	M588T13_2	511548	29715.3	21760.5	0.023913	0.00541445	0.457439
2308	M344T19	y	0.00235297	0.000326127	344.163	19.1907	35276		344.162	344.165	19.1776	19.278	M344T19	57255.9	153798	206203	1.34959e-05	0.00274272	0.304198
2309	M275T32_2	y	0.00235563	0.00032645	275.13	31.988	146260		275.129	275.131	31.9174	32.043	M275T32_2	2.21472e+06	633348	778191	0.0166374	0.00688995	0.281188
2311	M818T15	y	0.00237806	0.000329176	817.503	14.9482	13494		817.501	817.505	14.852	15.0431	M818T15	117319	43418.4	27655.3	0.0334835	0.00377267	0.129929
2312	M195T37	y	0.00237987	0.000329395	194.946	37.4679	33084		194.946	194.947	37.4678	37.4763	M195T37	321005	13861.3	25131.5	0.0210241	0.00625004	0.0015053
2313	M270T18	y	0.00238151	0.000329594	270.213	18.1387	19764		270.212	270.214	17.6286	18.1609	M270T18	97246.9	171463	200878	0.000173611	0.00296422	0.39292
2314	M793T21	y	0.00238245	0.000329708	793.335	21.4374	12748		793.333	793.337	21.3568	21.4471	M793T21	156299	26524.8	17497.4	0.0275779	0.00493062	0.00479791
2315	M397T32_1	y	0.00238981	0.000330601	397.156	31.6847	16130		397.155	397.158	31.663	31.7117	M397T32_1	26664.7	315943	196910	0.00460779	0.000409038	0.198507
2316	M562T17	y	0.00239843	0.000331644	562.491	17.2236	48036		562.49	562.493	17.1625	17.2591	M562T17	867978	653011	446419	0.124466	0.00286361	0.0034825
2317	M253T18_2	y	0.00244095	0.000336782	253.142	18.1078	158898		253.142	253.143	18.0325	18.1936	M253T18_2	947608	549760	915210	0.00302645	0.746505	0.00170334
2318	M346T19	y	0.00244726	0.000337543	346.212	18.5166	47660		346.211	346.213	18.3223	18.7805	M346T19	102970	1.01879e+06	825116	1.62414e-05	0.00811042	0.525476
2319	M122T22	y	0.0024487	0.000337717	122.023	22.0313	54992		122.022	122.023	21.8973	22.1292	M122T22	954846	536693	493794	0.0210625	0.00369922	0.597796
2320	M674T17	y	0.00245078	0.000337967	673.538	17.4403	18164		673.537	673.54	17.4123	17.4733	M674T17	81589	19925	25208.1	0.0185081	0.00731391	0.0264148
2321	M358T19	y	0.00245107	0.000338002	358.081	18.9065	14392		358.081	358.081	18.9034	18.9352	M358T19	126899	181414	210046	0.0728139	0.00278148	0.00635068
2322	M367T4	y	0.00245646	0.00033865	367.126	3.82821	17752		367.125	367.126	3.79457	3.88022	M367T4	270080	83610.5	51176.6	0.0360923	0.00421678	0.00222981
2324	M165T23	y	0.00246759	0.00033999	165.054	22.9438	40580		165.053	165.054	22.8191	23.028	M165T23	496793	47660.8	40843.9	0.0244525	0.00566473	0.371217
2326	M209T18_3	y	0.00248166	0.00034168	209.152	18.137	63230		209.151	209.153	18.0325	18.1867	M209T18_3	380504	224178	372747	0.00350233	0.845917	0.00142651
2327	M715T15_1	y	0.00248994	0.000342674	714.507	15.4309	15830		714.507	714.509	15.3045	15.5208	M715T15_1	222808	56770.9	43094.3	0.0291024	0.00497813	0.00559771
2328	M436T19	y	0.00249152	0.000342863	436.314	18.7436	23656		436.313	436.315	18.6907	18.7877	M436T19	226596	75417.9	192976	0.000239672	0.355382	0.0160692
2329	M579T14	y	0.00250507	0.000344488	579.35	13.7004	15012		579.349	579.351	13.5699	13.8135	M579T14	186742	71776.4	101979	0.000946247	0.0125804	0.328398
2334	M591T18_2	y	0.00254441	0.000349189	591.389	17.6106	32288		591.389	591.391	17.4792	17.6655	M591T18_2	128384	251496	160398	0.00881863	0.178762	0.00453376
2335	M532T3_2	y	0.00254561	0.000349332	532.373	2.66215	15122		532.372	532.373	2.63615	2.68117	M532T3_2	81973.8	52065.9	22781	0.15494	0.0021959	0.00122477
2336	M283T28	y	0.00254828	0.000349651	283.068	28.2068	13788		283.067	283.068	28.0701	28.2587	M283T28	136605	40127.2	44924.8	0.0165755	0.00670289	0.67627
2338	M272T17	y	0.00256312	0.00035143	272.229	17.261	87024		272.229	272.23	17.1526	18.1492	M272T17	681934	280889	507478	8.71679e-06	0.0849573	0.0738865
2340	M291T12	y	0.00258495	0.000354044	291.155	12.006	20744		291.154	291.155	11.6292	12.1546	M291T12	539073	40265.7	30382.8	0.0254635	0.00580519	0.0255798
2341	M561T17	y	0.00259377	0.0003551	561.487	17.2203	129464		561.487	561.489	17.1625	17.2509	M561T17	2.21149e+06	1.61401e+06	1.10568e+06	0.105693	0.00299873	0.00874935
2342	M487T19_1	y	0.00259651	0.000355427	487.305	19.2639	54828		487.304	487.306	19.2017	19.3368	M487T19_1	931435	360648	210975	0.0455567	0.00374574	0.00711411
2343	M373T19	y	0.00261747	0.00035793	373.272	18.7489	35840		373.271	373.273	18.0044	18.8091	M373T19	195332	87510.6	272489	0.00152994	0.0881208	0.00664283
2344	M770T3	y	0.00262276	0.00035856	769.511	2.63962	14630		769.511	769.512	2.63013	2.64911	M770T3	37577	83413.8	73364.1	3.11918e-06	0.0121844	0.497601
2346	M375T27	y	0.00263632	0.000360175	374.992	27.4846	28136		374.991	374.993	27.3853	27.6779	M375T27	471487	391382	735912	0.183032	0.0123879	0.00716876
2347	M443T2_1	y	0.00265525	0.000362427	443.266	2.48833	160544		443.265	443.266	2.48097	2.4957	M443T2_1	585367	343831	215277	0.0599744	0.00327522	0.038109
2348	M532T14	y	0.00265796	0.000362749	532.259	14.2971	24326		532.258	532.26	14.1265	14.4412	M532T14	326260	98229.2	63726.8	0.0346267	0.00436549	0.0993783
2349	M376T47	y	0.00266512	0.0003636	376.192	46.6976	44382		376.191	376.193	46.3752	46.886	M376T47	8612.37	1.75953e+06	1.68914e+06	0.000785872	0.00239604	0.912286
2350	M551T18_2	y	0.00267056	0.000364245	551.34	18.1886	49808		551.339	551.341	18.1824	18.2322	M551T18_2	289589	150183	112619	0.0459758	0.00401469	0.00329054
2351	M636T16	y	0.0026881	0.000366324	635.523	16.4129	21634		635.522	635.524	16.3423	16.4682	M636T16	63277.8	696363	338526	0.00316202	0.00769734	0.0870827
2352	M465T2	y	0.00268912	0.000366445	465.322	2.33907	39986		465.322	465.323	2.30342	2.35488	M465T2	269062	135895	174613	0.00403011	0.00836719	0.2586
2353	M487T20_1	y	0.00269787	0.000367481	487.272	19.994	105576		487.271	487.274	19.9218	20.1069	M487T20_1	961551	752887	1.54227e+06	0.336923	0.00834996	0.00237001
2355	M669T39	y	0.00271762	0.000369815	669.405	38.7651	13994		669.404	669.407	38.3827	38.8995	M669T39	20981.8	746248	823631	0.00584289	0.000577609	0.790059
2357	M431T17_2	y	0.00272433	0.000370607	431.3	16.9059	18696		431.299	431.301	16.7461	17.1843	M431T17_2	390854	232221	175473	0.0578492	0.00379436	1.66383e-05
2358	M588T14_2	y	0.002742	0.000372719	588.466	13.8175	79120		588.466	588.468	13.5595	13.8714	M588T14_2	501109	28033.7	37872.4	0.0235022	0.00662488	0.490658
2359	M437T16_2	y	0.00275223	0.000373939	437.363	15.61	87252		437.362	437.364	14.9161	15.7675	M437T16_2	1.36887e+06	216639	324009	0.0178266	0.00772239	0.314723
2361	M199T18	y	0.00277038	0.000376103	199.168	17.8075	264270		199.167	199.168	17.7153	17.8752	M199T18	1.1076e+06	527290	514973	0.0250021	0.00594142	0.772063
2362	M404T17	y	0.00278401	0.000377726	404.247	16.8234	13782		404.247	404.249	16.6623	17.0106	M404T17	85388.4	135294	218500	0.000698133	0.00329152	0.0890574
2363	M818T13	y	0.00278853	0.000378263	817.56	13.2114	12062		817.559	817.56	13.1881	13.2189	M818T13	299521	21461.7	30424.7	0.0232161	0.00694071	0.0179775
2364	M185T33	y	0.00280168	0.000379826	185.117	32.9557	13716		185.117	185.118	32.9273	32.9889	M185T33	46836.6	147677	104641	2.09985e-05	0.0288946	0.184288
2365	M385T3	y	0.00280231	0.000379901	385.259	2.65205	51692		385.259	385.26	2.63885	2.6749	M385T3	238320	353863	179748	0.00429299	0.180033	0.00314981
2367	M271T18	y	0.00281989	0.000381987	271.225	18.0588	162308		271.225	271.226	18.0399	18.1284	M271T18	1.48684e+06	676658	701551	0.00975134	0.00687198	0.883195
2368	M707T2_1	y	0.0028351	0.000383839	706.535	2.17023	38458		706.534	706.535	2.16078	2.17721	M707T2_1	23695.1	44785.7	177585	0.015666	0.004853	0.036674
2369	M217T27	y	0.00284722	0.000385313	217.002	27.4867	297336		217.002	217.003	27.3868	27.6677	M217T27	8.9029e+06	7.55039e+06	1.12531e+07	0.143333	0.00759851	0.00720137
2370	M583T18_1	y	0.00287864	0.000389131	583.258	18.1896	13006		583.257	583.26	18.1464	18.5658	M583T18_1	235762	233633	137852	0.951607	0.00525279	9.57972e-05
2371	M317T33_2	y	0.00290088	0.000391827	317.197	32.7384	15226		317.196	317.197	32.721	32.7473	M317T33_2	115677	143556	182172	0.0385321	0.00280303	0.0832845
2372	M481T16_1	y	0.00290793	0.00039268	481.302	15.6533	48240		481.299	481.307	15.3544	15.8825	M481T16_1	473409	576982	1.09912e+06	0.521056	0.00448601	0.0093947
2373	M249T18_2	y	0.0029145	0.000393475	249.184	17.5136	32944		249.184	249.184	17.4795	17.5906	M249T18_2	129892	188335	222530	0.00548188	0.00268669	0.255344
2375	M302T15	y	0.00292649	0.000394926	302.098	14.8607	16678		302.098	302.099	14.8262	14.8712	M302T15	232550	88709.3	83763.4	0.0224196	0.00617171	0.782903
2376	M433T30_1	y	0.00292657	0.000394937	433.236	30.2574	25674		433.236	433.237	30.2327	30.3603	M433T30_1	75519.7	161001	108868	0.00590273	0.125278	0.0010024
2377	M239T4	y	0.00294202	0.00039681	239.055	4.3134	50982		239.055	239.057	4.26322	4.32826	M239T4	688155	78276.2	68452.2	0.0270511	0.00644168	0.17388
2378	M554T19	y	0.00295884	0.000398848	554.321	19.2459	17236		554.313	554.324	19.0074	19.2723	M554T19	139915	56724.9	44082.1	0.0373122	0.00507221	0.00544682
2379	M173T23	y	0.00297372	0.000400648	173.103	23.4188	48936		173.102	173.103	23.1697	23.638	M173T23	738159	614380	175507	0.519281	0.00291248	0.00102107
2381	M595T32	y	0.00299815	0.0004036	595.343	31.5621	13132		595.341	595.345	31.4989	31.6298	M595T32	93627.3	55250	36599.6	0.0727271	0.00381076	0.00203438
2382	M472T18	y	0.0030198	0.000406212	472.35	18.1318	30226		472.349	472.352	18.1077	18.157	M472T18	193235	104120	68180.3	0.0613208	0.00341007	0.029349
2383	M565T16_2	y	0.00302769	0.000407164	565.349	15.8748	41658		565.345	565.35	15.1802	15.9895	M565T16_2	327217	78330.9	39589	0.0387993	0.0049293	0.0120003
2384	M565T18_2	y	0.00303312	0.000407817	565.282	17.6841	18750		565.282	565.282	17.6754	17.6969	M565T18_2	126766	225477	166143	0.000125703	0.118209	0.0493208
2386	M581T35_2	y	0.00306156	0.000411304	581.316	35.4351	12380		581.316	581.316	35.4272	35.4766	M581T35_2	143027	22363.3	11277	0.0334255	0.0055836	0.0368253
2388	M379T2	y	0.00310761	0.000416951	379.322	2.06237	12636		379.321	379.322	2.04493	2.07696	M379T2	20551.5	39694.1	65465.1	0.000121637	0.0036339	0.116194
2389	M321T15_2	y	0.00313873	0.000420759	321.12	14.7235	54168		321.119	321.13	14.1315	15.161	M321T15_2	208222	559569	647044	0.000543365	0.0043778	0.548676
2390	M880T20	y	0.00314304	0.000421285	879.598	20.1087	12178		879.596	879.601	20.04	20.1704	M880T20	150984	25792.7	14571.8	0.0336327	0.00577094	0.0238824
2391	M655T17	y	0.00314327	0.000421313	654.514	16.8218	16548		654.513	654.516	16.7305	16.8955	M655T17	103104	40821.6	27038.5	0.0457009	0.00485037	0.00013454
2392	M480T16	y	0.00315346	0.000422558	480.308	16.0468	121478		480.307	480.31	15.3948	16.1944	M480T16	1.40462e+06	328033	504206	0.00558575	0.0112331	0.452575
2393	M135T34	y	0.00316292	0.000423713	135.029	33.6628	13026		135.029	135.029	33.6624	33.713	M135T34	105161	52244.4	54737.4	0.02072	0.00739541	0.67372
2394	M775T14_2	y	0.00318033	0.000425838	775.437	13.8569	12418		775.435	775.439	13.7464	13.8953	M775T14_2	157333	118404	79216	0.157654	0.000154156	0.0992397
2395	M268T19	y	0.00320444	0.000428776	268.074	19.3908	72674		268.073	268.075	19.3216	19.4665	M268T19	823105	335919	553836	0.00342747	0.0442439	0.0389229
2396	M227T18_1	y	0.00323745	0.000432794	227.174	17.6034	2753498		227.174	227.175	17.5544	17.647	M227T18_1	7.18288e+06	2.82543e+06	3.90509e+06	0.0102509	0.0159102	0.0840024
2397	M491T41	y	0.00325115	0.000434459	491.146	40.906	13660		491.145	491.147	40.4818	41.132	M491T41	15010	453390	309087	0.00201047	0.00357321	0.324929
2398	M489T2	y	0.00328193	0.000438194	489.395	2.11165	178168		489.395	489.396	2.0989	2.1212	M489T2	719430	313736	375188	0.012617	0.0109893	0.306502
2399	M343T42	y	0.00328917	0.000439072	343.053	41.6009	15620		343.052	343.053	41.4656	41.7567	M343T42	24125.6	137058	155214	6.24633e-05	0.00400472	0.705045
2400	M352T18	y	0.00329751	0.000440084	352.255	18.1853	10352		352.255	352.256	18.1757	18.195	M352T18	23412	86440.9	41745.8	0.0100878	1.47666e-05	0.0451639
2401	M415T18_2	y	0.00333753	0.000444927	415.32	18.2142	65564		415.319	415.321	18.1752	18.272	M415T18_2	293946	276045	470921	0.761281	0.00755876	0.00190399
2402	M425T22_1	y	0.00336324	0.000448033	425.217	21.5762	29148		425.214	425.222	21.2262	22.1949	M425T22_1	194820	569033	276993	0.000443261	0.331416	0.0277831
2403	M523T32	y	0.00336334	0.000448045	523.363	31.6193	14732		523.363	523.365	31.5813	31.6551	M523T32	4768.45	256584	267739	3.31185e-08	0.00641605	0.910872
2404	M276T32_2	y	0.00337298	0.000449209	276.097	31.7247	17090		276.097	276.098	31.7178	31.7929	M276T32_2	235191	107073	87619.1	0.0392479	0.00482989	0.191355
2405	M547T15	y	0.00340185	0.00045269	547.237	14.9131	11582		547.237	547.239	14.5719	15.0186	M547T15	163944	54853	49689.4	0.0306654	0.00640758	0.517781
2406	M344T3	y	0.00343656	0.000456867	344.219	2.65437	16940		344.218	344.219	2.64688	2.67097	M344T3	44444.9	100596	66975.7	0.00616809	0.00291772	0.0800815
2407	M271T17_3	y	0.00346547	0.00046034	271.226	17.2576	493852		271.226	271.227	17.1526	17.306	M271T17_3	3.89094e+06	1.55988e+06	2.84191e+06	1.12282e-07	0.0901212	0.0997703
2409	M430T18_2	y	0.00349874	0.000464329	430.299	18.1896	16086		430.297	430.301	18.1295	18.2621	M430T18_2	133552	147837	99693.9	0.321062	0.0191914	0.000332818
2410	M124T20	y	0.00353106	0.000468199	124.005	20.3153	865540		124.004	124.006	20.1822	20.3658	M124T20	1.60989e+07	5.74025e+06	6.49842e+06	0.014334	0.00694788	0.719931
2412	M445T18	y	0.00355654	0.000471244	445.367	18.0314	12978		445.366	445.368	18.0303	18.0436	M445T18	26594.7	32100.3	73807.7	0.00153647	0.00600429	0.0395124
2413	M355T16_2	y	0.00355832	0.000471456	355.264	16.4296	28124		355.262	355.265	16.1821	16.5001	M355T16_2	509427	165603	147308	0.02784	0.00689281	0.638216
2415	M660T16	y	0.00356553	0.000472317	660.372	15.5631	10318		660.371	660.374	15.5284	15.6317	M660T16	161865	66667.9	49945.5	0.0413927	0.00527862	0.120037
2416	M256T17_1	y	0.00357664	0.000473643	256.205	17.4266	732768		256.204	256.206	17.3568	17.4662	M256T17_1	5.57141e+06	2.49001e+06	3.44621e+06	0.000951737	0.0202157	0.270075
2418	M639T3	n	0.00360121	0.000476572	638.537	2.5889	33312		638.536	638.545	2.003	2.63561	M639T3	43524.8	91886.8	136536	0.0102324	0.00343787	0.158281
2419	M297T18_2	y	0.00361819	0.000478595	297.243	17.9122	5669838		297.242	297.244	17.5014	17.9553	M297T18_2	1.53775e+07	3.49402e+07	4.5625e+07	0.0153617	0.00127723	0.314059
2420	M764T16_1	y	0.00363768	0.000480913	763.536	16.3806	15882		763.535	763.537	16.3727	16.383	M764T16_1	202234	95047.1	66610.1	0.048434	0.00497842	0.0667463
2421	M482T14	y	0.00365503	0.000482975	482.302	14.4736	43186		482.302	482.303	13.7469	15.077	M482T14	404291	1.18319e+06	1.14341e+06	0.000188554	0.00789197	0.884529
2422	M388T14_2	y	0.00365826	0.000483358	388.223	14.4541	15214		388.215	388.223	14.1706	14.6335	M388T14_2	49396.6	168358	144679	0.00017168	0.0104854	0.553446
2423	M553T33	y	0.00366078	0.000483658	553.285	33.1932	14014		553.284	553.286	33.1636	33.3027	M553T33	188353	55408.8	22578.7	0.0525516	0.004747	0.0205886
2425	M573T31	y	0.00368299	0.000486294	573.363	30.7817	32136		573.362	573.364	30.7566	30.8069	M573T31	12352.4	149768	159478	0.000106309	0.00458248	0.862196
2426	M375T46	y	0.00371785	0.000490425	375.184	46.4425	21726		375.184	375.185	46.2413	46.5594	M375T46	15067.5	710229	1.08991e+06	0.00740823	0.00152582	0.331842
2429	M235T12	y	0.00374434	0.000493557	235.064	11.9736	253430		235.064	235.064	11.1765	12.4606	M235T12	158114	5.22023e+06	4.88869e+06	1.40445e-05	0.00731161	0.861799
2430	M227T33_2	y	0.00374822	0.000494016	227.128	33.0309	28574		227.127	227.128	32.957	33.1097	M227T33_2	90073.3	316374	153913	0.00995359	0.00590256	0.0424277
2431	M839T2	n	0.00375893	0.000495281	838.75	2.23741	13388		838.749	838.75	2.2293	2.2453	M839T2	41687.4	1757.58	2009.95	0.0292645	0.00813023	0.399793
2432	M336T16	n	0.00376895	0.000496464	336.298	16.2614	20170		336.297	336.298	16.1714	16.3076	M336T16	360845	81299.6	83280.8	0.0289473	0.00816502	0.801683
2433	M257T40	y	0.00379324	0.000499329	257.008	40.3224	12644		257.008	257.009	40.3142	40.4147	M257T40	93834.6	19864.9	15218.5	0.0347738	0.00710364	0.000980762
2435	M298T18_2	y	0.00382142	0.000502649	298.245	17.9225	937932		298.245	298.246	17.5014	17.9553	M298T18_2	2.80703e+06	6.58865e+06	8.04759e+06	0.0153233	0.000998604	0.430666
2436	M574T14	y	0.00385497	0.000506594	574.451	13.9022	164814		574.45	574.453	13.63	14.0145	M574T14	1.38295e+06	215751	392380	0.0186381	0.011218	0.180828
2437	M257T33_1	y	0.00386451	0.000507715	257.067	33.1522	18038		257.066	257.067	33.1228	33.1717	M257T33_1	195721	175435	116065	0.438565	0.004359	0.00294022
2438	M257T33_2	y	0.003905	0.000512463	257.138	32.746	18732		257.138	257.139	32.6305	32.949	M257T33_2	192742	410415	320031	0.0079433	0.000715626	0.206596
2440	M365T20_2	y	0.00391792	0.000513977	365.232	20.4944	17978		365.231	365.233	20.4558	20.5814	M365T20_2	168648	356174	259501	0.000325833	0.0754316	0.081133
2441	M409T11	y	0.0039194	0.00051415	409.225	10.9584	13784		409.225	409.226	10.7391	11.0978	M409T11	163983	335285	417089	0.0164976	0.00277326	0.309454
2443	M265T12	y	0.00392663	0.000514996	265.146	11.7928	90042		265.146	265.147	11.6206	11.9736	M265T12	2.68899e+06	1.88636e+06	596525	0.282377	0.000794529	0.0303796
2444	M389T19_1	y	0.00396142	0.000519063	389.222	19.2448	291404		389.221	389.223	19.2198	19.2986	M389T19_1	6.83163e+06	1.89714e+06	1.87886e+06	0.0275722	0.00757153	0.974262
2445	M607T17_2	y	0.00397013	0.00052008	607.473	16.9685	16874		607.471	607.474	16.8408	17.0495	M607T17_2	128146	312857	357659	5.10585e-07	0.0056448	0.59544
2446	M465T31	y	0.00397942	0.000521164	465.285	31.019	18452		465.285	465.287	30.9131	31.0957	M465T31	14401	293809	392996	0.00451051	0.00175427	0.476757
2448	M589T14_2	n	0.00405997	0.000530543	589.469	13.8175	29886		589.469	589.471	13.627	13.8554	M589T14_2	156720	14925.1	16732.3	0.0294051	0.00865749	0.785312
2449	M269T17_3	y	0.00407098	0.000531822	269.216	17.2975	306626		269.216	269.216	17.2505	17.3088	M269T17_3	2.94993e+06	550944	783846	0.0223716	0.0107928	0.242798
2450	M303T20	y	0.00408783	0.000533776	303.216	20.2854	24764		303.215	303.217	20.2789	20.3098	M303T20	123899	236804	283383	0.00216547	0.00418424	0.393271
2451	M457T18_2	y	0.00412475	0.000538054	457.366	17.8728	18840		457.358	457.367	17.3286	17.9179	M457T18_2	141582	52220.1	117621	0.000229273	0.305055	0.0261425
2453	M331T20	y	0.00414406	0.000540288	331.238	19.8183	221786		331.238	331.238	19.8065	19.8302	M331T20	393211	613637	1.22431e+06	0.080583	0.0041121	0.0639228
2454	M407T18_1	y	0.00417223	0.000543543	407.212	17.5789	91352		407.211	407.214	17.3876	17.623	M407T18_1	50480	333520	511125	0.000232468	0.00368295	0.297279
2455	M527T21	y	0.00418461	0.000544972	526.986	21.3369	11416		526.986	526.988	20.8996	21.4537	M527T21	140343	71856.4	45248.1	0.0547284	0.00433858	0.13889
2456	M538T18_1	y	0.00425276	0.000552821	538.291	17.6543	73336		538.29	538.294	17.5848	17.6869	M538T18_1	503742	187808	176727	0.0306719	0.00581354	0.834775
2459	M255T17_1	y	0.00427181	0.00055501	255.089	16.9559	53240		255.089	255.089	16.9369	16.975	M255T17_1	281388	790737	833062	0.000160045	0.00496914	0.842346
2460	M395T32	y	0.00427803	0.000555724	395.193	31.7687	42428		395.193	395.194	31.6748	31.8006	M395T32	50218.8	525861	570929	4.62888e-06	0.00634921	0.822343
2461	M353T32_1	y	0.0042917	0.000557292	353.111	31.8528	84858		353.109	353.112	31.5616	31.9146	M353T32_1	38613	610043	1.18438e+06	0.0175391	0.0020016	0.184237
2462	M353T25	y	0.00429596	0.000557782	352.944	24.5042	15804		352.943	352.945	24.3749	25.0325	M353T25	551655	401173	229302	0.208474	0.00328254	0.00278886
2463	M767T14	y	0.00430246	0.000558526	767.458	14.1061	12030		767.457	767.461	14.0426	14.1419	M767T14	197297	16746	24124.1	0.0286024	0.00975111	0.21977
2464	M497T18_1	y	0.00430287	0.000558573	497.287	17.7375	82522		497.286	497.288	17.6161	17.7949	M497T18_1	468530	557670	709670	0.223815	0.00468046	0.0173217
2465	M351T16_2	y	0.00430426	0.000558733	351.326	16.2402	17688		351.325	351.326	16.0688	16.3327	M351T16_2	355362	143757	138429	0.026913	0.00561604	0.898997
2466	M539T17_1	y	0.00434056	0.00056289	539.297	16.5792	16392		539.296	539.299	16.3977	16.6674	M539T17_1	230754	151180	117398	0.0788126	0.00506332	0.00229448
2467	M537T3	y	0.00438057	0.000567462	537.343	2.98605	70088		537.342	537.344	2.98293	3.00965	M537T3	389090	300063	244743	0.0432889	0.00232289	0.215472
2469	M414T19_2	y	0.00441576	0.000571476	414.203	19.0883	26264		414.202	414.205	18.9248	19.1164	M414T19_2	131771	526670	709699	0.000653261	0.00359039	0.392103
2471	M439T18_3	y	0.0044386	0.000574077	439.32	18.1529	107246		439.32	439.322	18.1246	18.1821	M439T18_3	675672	551801	317030	0.348308	0.00481998	1.95941e-05
2472	M267T19_2	y	0.00444415	0.000574708	267.072	19.3938	596496		267.071	267.073	19.3287	19.4665	M267T19_2	6.98383e+06	2.80897e+06	4.75012e+06	0.00363672	0.0587297	0.0456225
2473	M327T19	y	0.00445164	0.00057556	327.215	18.9442	88066		327.213	327.216	18.1491	19.0568	M327T19	126272	2.26478e+06	1.65777e+06	0.00916106	0.000223376	0.419219
2474	M523T18_1	y	0.00445438	0.000575871	523.272	17.7926	32948		523.271	523.274	17.7767	17.8114	M523T18_1	266500	264981	183133	0.956154	0.00812246	0.00215599
2475	M342T19	y	0.00445487	0.000575928	342.111	19.2538	16288		342.11	342.112	19.0945	19.4759	M342T19	173518	286196	163629	0.0117368	0.767702	0.000540167
2476	M379T21	y	0.00445686	0.000576153	379.186	20.7977	22698		379.186	379.186	20.7625	20.8329	M379T21	120153	223799	230008	0.00784047	0.00803202	0.83876
2477	M243T33_1	y	0.00446357	0.000576916	243.121	33.0989	87674		243.114	243.123	32.6121	33.514	M243T33_1	275816	982087	741938	0.0036669	0.00462165	0.31405
2479	M129T18	y	0.00448856	0.000579754	129.054	18.3928	429456		129.053	129.054	18.36	19.1728	M129T18	3.54753e+06	1.15522e+06	388204	0.066861	0.00559761	0.00149965
2480	M605T16_2	y	0.00449147	0.000580085	605.478	15.9247	62984		605.477	605.478	15.2767	16.5426	M605T16_2	24292	390468	2.35384e+06	0.0545931	0.00601772	0.0507029
2481	M595T14	y	0.004504	0.000581506	595.299	14.3286	75920		595.298	595.3	14.2499	14.4579	M595T14	40244.7	1.60639e+06	1.58221e+06	9.59664e-06	0.00777819	0.968963
2482	M248T4	y	0.00450574	0.000581703	248.113	4.22866	49986		248.113	248.114	4.21658	4.24036	M248T4	227215	1.16676e+06	301412	0.014428	0.409122	0.0228792
2485	M486T19_2	y	0.00453373	0.000584954	486.329	18.6673	34138		486.328	486.33	18.621	18.9615	M486T19_2	670835	303379	159843	0.0765788	0.00393858	0.0532872
2486	M493T19	y	0.00463796	0.000597108	493.302	19.1294	13606		493.301	493.302	19.0911	19.1326	M493T19	90741.3	208968	145796	2.61563e-07	0.0916136	0.120236
2487	M296T2	y	0.00464688	0.000598145	296.259	2.41323	16990		296.259	296.26	2.40937	2.43865	M296T2	57067	31150.9	20078.3	0.0840427	0.00527696	0.00043374
2488	M520T2	y	0.00466663	0.000600442	520.409	2.33712	90172		520.409	520.41	2.31225	2.40027	M520T2	164238	73500.2	59199.1	0.0468009	0.00700859	0.0520996
2490	M423T16	y	0.00471481	0.000606035	423.347	15.7955	167778		423.347	423.348	15.1554	15.931	M423T16	2.70271e+06	1.61069e+06	653934	0.156502	0.000776321	0.090934
2491	M403T3	y	0.00471625	0.000606203	403.271	2.65408	129384		403.27	403.273	2.48208	2.66964	M403T3	273505	830026	345705	0.00273455	0.50661	0.0289397
2492	M244T29	y	0.00472495	0.000607211	244.013	28.5718	31154		244.013	244.014	28.4729	28.6488	M244T29	541598	223559	230222	0.0172081	0.00966837	0.918192
2494	M233T13	y	0.00484339	0.00062091	233.077	13.1972	14140		233.077	233.078	13.0854	13.2738	M233T13	292933	370528	191968	0.136752	0.0441859	0.00120538
2495	M480T3_2	y	0.00485765	0.000622554	480.378	2.7155	45468		480.377	480.378	2.23045	2.76825	M480T3_2	91731.3	126128	160289	0.015758	0.00366804	0.169921
2496	M157T2	y	0.0048685	0.000623805	157.123	2.24112	28310		157.123	157.123	2.22039	2.24392	M157T2	95371.6	94978.2	41379.9	0.985246	0.00936083	4.68852e-06
2497	M452T16	y	0.00488029	0.000625164	452.278	16.2364	404942		452.277	452.279	15.6589	16.4361	M452T16	4.76816e+06	3.82808e+06	2.87337e+06	0.181282	0.000682208	0.0834201
2498	M450T19	y	0.00490723	0.000628265	450.293	19.3424	20322		450.292	450.294	19.2625	19.4041	M450T19	299232	115600	105331	0.0300484	0.00837095	0.724444
2499	M483T33	y	0.00496186	0.000634544	483.206	32.5203	14338		483.205	483.207	32.4514	32.575	M483T33	71710.5	158679	152940	0.00178144	0.00588404	0.857467
2500	M585T17	y	0.00496809	0.00063526	585.488	17.0368	26622		585.487	585.489	16.9731	17.1087	M585T17	470924	448000	305041	0.679062	0.00310946	0.0124455
2502	M291T18_2	y	0.00501089	0.000640167	291.195	17.7245	28206		291.194	291.195	17.6766	17.7813	M291T18_2	89644.9	251766	318507	0.0331077	0.000336058	0.438541
2504	M226T31	y	0.00507087	0.000647031	226.035	30.8582	27926		226.035	226.036	30.6955	30.923	M226T31	420669	53230.2	34762.5	0.0393555	0.00904728	0.0100498
2505	M345T21	y	0.00509143	0.00064938	345.226	20.988	59824		345.225	345.227	20.8091	21.2741	M345T21	286432	2.24136e+06	2.18896e+06	0.0293559	1.08723e-07	0.946687
2507	M392T32	y	0.0051279	0.000653541	392.182	31.8947	14400		392.181	392.183	31.8493	31.9065	M392T32	56042.1	255860	216456	1.16693e-06	0.0157539	0.59247
2508	M462T19	n	0.00513261	0.000654079	462.365	18.733	12478		462.365	462.366	18.6447	18.7721	M462T19	52183.9	130611	98668.9	0.00406185	0.00827769	0.228197
2509	M229T19_1	y	0.00513568	0.000654428	229.129	18.9094	159170		229.129	229.142	18.2786	18.9828	M229T19_1	896887	1.96355e+06	805194	0.0118987	0.621984	0.0179081
2510	M303T33	y	0.00515097	0.000656171	303.144	32.9519	12412		303.144	303.144	32.922	33.1399	M303T33	92334.4	206347	261061	0.0564439	0.000160192	0.377341
2511	M608T16_2	y	0.00515193	0.000656281	608.497	15.7488	10260		608.496	608.497	15.2379	16.4951	M608T16_2	18515.3	314992	365257	5.09341e-05	0.0059127	0.709367
2513	M265T16	y	0.00517748	0.00065919	265.074	15.919	22472		265.074	265.074	15.7451	15.9192	M265T16	90171.8	266518	244240	0.0211114	2.78415e-06	0.739878
2516	M391T15	y	0.00521463	0.000663413	391.137	15.2072	29756		391.136	391.138	15.1446	15.2982	M391T15	556905	333093	319241	0.00877388	0.0079192	0.844136
2517	M334T19_2	y	0.00525568	0.000668074	334.175	19.1504	17624		334.174	334.175	19.1215	19.1893	M334T19_2	109750	220695	145711	0.0127648	0.0267546	0.0444291
2518	M148T19	y	0.00529121	0.000672101	148.041	18.7214	283800		148.04	148.042	18.6683	18.7962	M148T19	2.2028e+06	990214	1.30516e+06	0.0154995	0.0195033	0.108262
2520	M618T16_1	y	0.00531012	0.000674243	618.328	15.9852	18760		618.326	618.33	15.8629	16.5025	M618T16_1	368680	195686	148153	0.0215839	0.00639754	0.419889
2521	M823T20	y	0.00531616	0.000674925	822.555	20.0601	11892		822.554	822.557	20.0483	20.1343	M823T20	89309.1	30897	7234.38	0.085486	0.00459736	0.0383631
2524	M704T2_1	y	0.00533439	0.000676988	703.516	2.18168	16386		703.515	703.516	2.17332	2.18553	M704T2_1	28671.2	34584	82605.9	0.322794	0.00833093	0.0415106
2525	M770T18	y	0.00536106	0.000680002	769.563	18.3485	10668		769.56	769.564	18.3479	18.3917	M770T18	55764.7	10794.3	7391.79	0.0430368	0.00900818	0.000889646
2526	M461T19	y	0.00540402	0.000684849	461.362	18.7313	31678		461.361	461.363	18.6446	18.8264	M461T19	124795	388903	380936	0.0166998	0.00029061	0.938968
2527	M495T3	y	0.00540505	0.000684965	495.369	2.72645	123522		495.368	495.369	2.23537	2.80043	M495T3	233621	296837	445560	0.223812	0.00179112	0.0820904
2528	M581T35_1	y	0.0054132	0.000685884	581.279	34.687	18898		581.279	581.282	34.6643	34.7803	M581T35_1	287841	48786.6	17433.5	0.049109	0.00795136	0.0477174
2530	M592T17	y	0.00543505	0.000688345	591.535	16.7744	16264		591.533	591.536	16.6537	16.8272	M592T17	281110	193296	111916	0.141345	0.00245798	0.0764423
2531	M351T18_1	y	0.00544489	0.000689453	351.147	18.0343	61578		351.146	351.147	17.9967	18.0599	M351T18_1	25614	181896	330777	0.000336967	0.00474375	0.208246
2532	M535T19	y	0.00544832	0.000689839	535.154	19.3938	75776		535.153	535.155	19.3216	19.4665	M535T19	579591	117919	293526	0.00997343	0.0409891	0.0297919
2533	M223T11	y	0.00549112	0.000694651	223.081	10.8251	57718		223.081	223.082	10.6933	10.8861	M223T11	1.02144e+06	1.71794e+06	945975	0.0106946	0.643824	0.0111446
[truncated: 104 more rows]
