# Supplementary material for: A fiber-deprived diet disturbs the fine-scale spatial architecture of the murine colon microbiome
Source: Nat Commun. 2019 Sep 25;10:4366. doi: 10.1038/s41467-019-12413-0 (PMC6761162; doi:10.1038/s41467-019-12413-0)
Supplement: Supplementary file 6 — Source Data [file 41467_2019_12413_MOESM6_ESM.txt]

	
Figure 2C:Relative abundances of bacterial families in stool samples.

Bacteroides S24-7	Lachnospiraceae	Prevotellaceae	Rikenellaceae	Ruminococcaceae	Bacteroidaceae	Desulfovibrionaceae	Verrucomicrobiaceae	Lactobacillaceae	Porphyromonadaceae	Alcaligenaceae	Erysipelotrichaceae
CON.day.1	59	5,179487179	8,564102564	3,692307692	2,41025641	7,153846154	0,025641026	3,615384615	1,974358974	1,692307692	4,564102564	0,435897436
CON.day.1.1	49,48717949	23,15384615	5,435897436	4,307692308	5,358974359	2,743589744	2,307692308	0,153846154	1,820512821	2,128205128	1,794871795	0,025641026
CON.day.1.2	44,17948718	31,71794872	10,43589744	3,051282051	1,948717949	2,41025641	0,307692308	0,333333333	1,153846154	1,615384615	1,820512821	0,051282051
CON.day.4	57,69230769	1,666666667	15,20512821	1,974358974	0,538461538	4,512820513	0,051282051	11,30769231	1,282051282	0,58974359	3,333333333	1,435897436
CON.day.4.1	55,56410256	15,74358974	11,20512821	2,205128205	1,205128205	1,948717949	0,153846154	6,051282051	1,076923077	1,230769231	2,307692308	0,615384615
CON.day.4.2	52,38461538	3,948717949	16,79487179	6,974358974	1,820512821	3,307692308	0,179487179	5,923076923	2,641025641	2	1,923076923	0,538461538
CON.day.7	47,79487179	2,871794872	13,41025641	8,128205128	2,076923077	1,384615385	0,051282051	12,92307692	0,717948718	0,948717949	2,179487179	5,512820513
CON.day.7.1	49,17948718	6,487179487	14,05128205	6,41025641	8,282051282	2,974358974	0,307692308	5,615384615	0,333333333	1,41025641	2,025641026	1,435897436
CON.day.7.2	60,35897436	4,58974359	7,923076923	8,153846154	2,282051282	2,820512821	0,153846154	1,179487179	2,820512821	1,41025641	2,461538462	4,435897436
FD.day.1	51,41025641	16,74358974	13,30769231	4,256410256	3,025641026	2,128205128	1,358974359	0,564102564	1,282051282	1,820512821	1,948717949	0,205128205
FD.day.1.1	54,07692308	10,43589744	15,61538462	5,820512821	1,923076923	2,333333333	0,692307692	0,153846154	1,692307692	2,487179487	2,512820513	0,282051282
FD.day.1.2	46,48717949	17,48717949	10,30769231	7,846153846	5,256410256	2,128205128	1,435897436	1,794871795	0,897435897	2,666666667	0,717948718	0,102564103
FD.day.4	26,64102564	13,20512821	16,97435897	6,282051282	10,61538462	9,461538462	3,974358974	0,333333333	2,923076923	1,230769231	1,538461538	0,615384615
FD.day.4.1	23,15384615	12,97435897	0,102564103	0,897435897	5,153846154	5,923076923	13,23076923	0	0,333333333	14,15384615	6,717948718	0,743589744
FD.day.4.2	23,41025641	11,12820513	0,512820513	5	6,948717949	7,487179487	2,769230769	0,256410256	39,41025641	0,615384615	0,461538462	0,256410256
FD.day.7	29,35897436	13,56410256	4,051282051	5,974358974	18,33333333	8,025641026	5,897435897	0,025641026	0,153846154	2,948717949	0,512820513	1,076923077
FD.day.7.1	32,53846154	13,76923077	0,358974359	4,435897436	13,43589744	18,58974359	1,58974359	0,820512821	0,051282051	4,743589744	1,179487179	4,743589744
FD.day.7.2	23,76923077	11,66666667	16,33333333	13,1025641	17,35897436	3,666666667	9,205128205	0,358974359	0,128205128	2,692307692	0,153846154	0,717948718
PFD.day.1	53,66666667	19,61538462	7,435897436	4,102564103	5,102564103	3,487179487	1,538461538	0	1,358974359	1,256410256	1,230769231	0,051282051
PFD.day.1.1	67,05128205	6,871794872	10,41025641	1,692307692	3,230769231	1,717948718	0,717948718	0,051282051	4,102564103	0,641025641	2,205128205	0,051282051
PFD.day.1.2	56,92307692	7,846153846	18,23076923	2,743589744	1,897435897	5,179487179	0,538461538	0	2,333333333	0,974358974	2,051282051	0,128205128
PFD.day.4	12,53846154	6,846153846	1,615384615	13,82051282	6,025641026	2	17,79487179	38,35897436	0,025641026	0,307692308	0,076923077	0,051282051
PFD.day.4.1	20,92307692	21,71794872	4,179487179	17,41025641	8,615384615	3,256410256	21,76923077	0,025641026	0,076923077	0,641025641	0,179487179	0,461538462
PFD.day.7	12	14,66666667	2,076923077	1,230769231	1,256410256	32,97435897	13,79487179	0,205128205	0,025641026	6,179487179	5,564102564	6,615384615
PFD.day.7.1	17,79487179	14,8974359	4,333333333	15,8974359	8,41025641	11,84615385	16,07692308	3,076923077	0,076923077	2,923076923	0,333333333	0,820512821
PFD.day.7.2	22,41025641	15	2,307692308	6,205128205	9,205128205	0,58974359	13,53846154	10,15384615	0	1,820512821	0,58974359	11,64102564


Figure 4D: Relative abundances of bacterial families in LCM samples.

Lachnospiraceae	Bacteroidales S24-7 group	Ruminococcaceae	Rikenellaceae	Prevotellaceae	Bacteroidaceae	Desulfovibrionaceae	Porphyromonadaceae	Flavobacteriaceae	Erysipelotrichaceae	Lactobacillaceae	Rhodospirillaceae	Alcaligenaceae
CON proxcolon prox B7	25,63333333	6,866666667	7,5	2,483333333	3,55	0,883333333	1,316666667	1,316666667	14,68333333	1,833333333	0,283333333	0,216666667	1,25
CON proxcolon prox B8	28,71428571	12,42857143	21,05714286	6,585714286	2,4	2,242857143	0,728571429	0,414285714	0,357142857	1,757142857	0,928571429	0,542857143	3,957142857
CON proxcolon prox B9	25,3	24,225	7,85	8,15	9,225	2,325	1,5	0,45	0,35	4,175	1,675	0,45	1,025
CON proxcolon distal B7	29,375	8,175	10,575	5,175	10,65	1,95	1,65	0,65	5,625	2,475	2,125	0,475	2,8
CON proxcolon distal B8	14,05	35,775	8,6	5,8	7,55	2,05	0,55	0,65	1,325	4,375	6,55	0,575	1,15
CON proxcolon distal B9	23,26	27,62	10,92	8,08	4,62	1,24	2,16	0,7	0,58	6,02	3,96	0,38	1,8
CON midcolon prox B7	39,06666667	7,5	11,06666667	4,466666667	7,1	1,233333333	1,766666667	0,4	2,8	1,966666667	2,166666667	0,366666667	2,066666667
CON midcolon prox B8	14,90555556	29,61666667	9,227777778	7,305555556	16,20555556	2,111111111	0,538888889	0,922222222	0,655555556	2,622222222	3,561111111	0,994444444	1,483333333
CON midcolon prox B9	16,62777778	27,15555556	7,716666667	6,444444444	8,188888889	1,966666667	0,366666667	0,683333333	0,705555556	7,472222222	4,627777778	1,044444444	2,266666667
CON midcolon distal B7	34,7	9,383333333	11,41666667	5,433333333	11,11666667	1,8	1,283333333	0,65	1,3	1,716666667	2,683333333	0,516666667	2,566666667
CON midcolon distal B8	13,97333333	33,22	10,07333333	6,673333333	11,62666667	2,453333333	0,953333333	0,653333333	0,28	4,506666667	6,506666667	0,673333333	1,28
CON midcolon distal B9	16,88636364	29,01818182	12,32727273	5,190909091	7,586363636	2,090909091	0,513636364	0,759090909	0,322727273	8,509090909	5,431818182	0,872727273	1,881818182
CON distcolon prox B7	39,805	8,01	10,995	4,16	6,425	1,3	1,81	0,55	2,685	2,225	1,8	0,415	2,035
CON distcolon prox B8	14,7	8,733333333	10,63333333	2,7	0,266666667	0,133333333	0,533333333	0,133333333	4,4	0,166666667	0,033333333	0,1	0,066666667
CON distcolon prox B9	35,45	11,3	14	9,5	0,15	0,15	0,7	0,1	4,85	0	0,1	0	0
CON distcolon distal B7	32,71538462	9,119230769	13,02307692	5,719230769	11,24615385	1,55	1,396153846	0,7	1,969230769	1,730769231	2,146153846	0,45	2,253846154
FD proxcolon prox B1	32,91666667	11,85	8,966666667	6,2	2,25	16,31666667	7,6	4,566666667	0,15	0,216666667	0,55	1,1	1,1
FD proxcolon prox B2	25,475	10,9625	13,7875	3,0625	0,6125	9,275	3,2	9,0875	0,225	0,325	0,65	4,5	0,8
FD proxcolon prox B3	26,03333333	6,85	9,316666667	11,2	4,733333333	5,283333333	5	3,033333333	3,066666667	0,783333333	0,4	0,6	0,7
FD proxcolon distal B1	19,6	12,975	12,7375	11,0125	2,95	22,9125	1,675	5	1,675	0,3	0,475	1,875	0,3375
FD proxcolon distal B2	20,5	13	12,9375	5,8125	1,0625	15,5625	3,9125	13,2875	0,1125	0,4375	1,0375	5,8875	0,475
FD proxcolon distal B3	17,25714286	7,4	14,55714286	14,8	8	10,3	3,242857143	5,314285714	3,1	0,514285714	0,728571429	0,528571429	0,228571429
FD midcolon prox B1	27,75454545	7,245454545	7,572727273	6,518181818	1,581818182	10,2	2,372727273	3,545454545	2,890909091	0,209090909	1,336363636	1,345454545	0,763636364
FD midcolon prox B2	22,41428571	4,728571429	7,128571429	2,514285714	0,314285714	5,5	1,942857143	5,871428571	0,071428571	0,757142857	0,4	1,314285714	0,571428571
FD midcolon prox B3	29,57142857	4,2	10,72857143	5,514285714	2,614285714	2,357142857	11,31428571	2,071428571	8,4	0,628571429	0,671428571	0,614285714	0,442857143
FD midcolon distal B1	18,65714286	13,41428571	15,22857143	10,35714286	3,214285714	23,22857143	1,871428571	6,171428571	0,057142857	0,085714286	0,757142857	1,8	0,271428571
FD midcolon distal B2	11,9	5,7	4,433333333	11,96666667	0	7,333333333	4,933333333	1	0,633333333	0,2	0,3	0	2,166666667
FD midcolon distal B3	26,95	6,75	8,65	14,9	8,05	8,075	9,725	6,175	0,875	0,05	0,75	1,475	0,7
FD distcolon prox B1	37,06666667	8,166666667	7,933333333	3,733333333	1,5	10,13333333	3,2	3,033333333	8,7	0,333333333	1,266666667	0,566666667	1,033333333
FD distcolon prox B2	22,1875	10,8625	9,2	5,2125	1,075	14,775	11,6375	13,0125	0,0625	0,2	2,375	1,525	1,2
FD distcolon prox B3	24	4,925	6,95	8,65	4,375	4,725	10,95	4,95	8,025	0,45	0,875	1,4	0,775
FD distcolon distal B1	17,625	19,875	21,65	3,9	2,45	21,65	0,925	5,15	0,15	0,475	0,2	2,225	0,275
FD distcolon distal B2	22,87142857	10,04285714	10,25714286	3,085714286	0,414285714	11,52857143	13,37142857	11,72857143	0,228571429	0,742857143	2,742857143	1,5	0,871428571
FD distcolon distal B3	28	6,05	9,65	12,875	6,1	6,15	15,45	5,175	0,2	0,125	0,95	1,2	0,575
PFD proxcolon prox B4	33,41428571	10,27142857	5,257142857	6,514285714	5,042857143	9,9	11,62857143	6,3	0,657142857	0,228571429	0,042857143	4,471428571	0,328571429
PFD proxcolon prox B5	20,01428571	4,9	5,371428571	4,585714286	7,3	9,942857143	7,185714286	2,385714286	12,27142857	0,8	0,071428571	1,414285714	0,142857143
PFD proxcolon prox B6	12,8875	6,775	5,875	28,25	10,175	3,65	7,975	3,575	6,55	1,1375	0,1	0,4375	0,05
PFD proxcolon distal B4	26,56666667	7,466666667	12,3	9,333333333	9,233333333	4,733333333	8,633333333	4,833333333	2,133333333	0,333333333	0,033333333	4,433333333	0,1
PFD proxcolon distal B5	26,66666667	5,166666667	8,833333333	5,933333333	17,16666667	13,6	7,833333333	1,566666667	2,9	0,933333333	0,066666667	1,1	0,1
PFD proxcolon distal B6	14,2125	7,2125	8,625	27,7	10,25	4,75	4	4,05	4,8375	0,975	0,125	0,6375	0,0875
PFD midcolon prox B4	20,4	5,5	6,066666667	10,86666667	7,633333333	10,96666667	14,46666667	9,2	0,1	0,666666667	0,1	5,9	0,2
PFD midcolon prox B5	28,12857143	4,528571429	3,728571429	2,771428571	6,028571429	10,72857143	16,54285714	4,2	5,085714286	0,742857143	0,157142857	2,471428571	0,2
PFD midcolon prox B6	17,9	6,2	10,64	11,04	3,54	1,32	22,94	2,3	5,94	0,86	0,16	0,34	0,54
PFD midcolon distal B4	24,58333333	7,1	5,783333333	13,35	8,95	9,583333333	8,733333333	7,283333333	0,316666667	0,866666667	0,116666667	8,066666667	0,366666667
PFD midcolon distal B5	30,76	5,5	5,22	2,56	3,66	12,12	21,44	6,06	1,06	0,34	0,14	3,74	0,3
PFD midcolon distal B6	9,7	6,2625	5,725	34,925	13,45	3,4875	5,625	7,4125	2,35	1,35	0,05	0,675	0,1625
PFD distcolon prox B6	17,1	7,4	9,5	24,5	5,6	3,3	9,1	5,4	5,9	1,3	0,1	0,8	0,2
PFD distcolon distal B4	13,475	7,15	6,425	31,475	10,75	2,625	11,25	6,5	0,95	1,6	0,025	0,725	0,275


Figure 4C:Observed species along the colon.

obs.species	samples
246,5	CON proxcolon
232,1	CON proxcolon
235,9	CON proxcolon
200,2	CON proxcolon
176,4	CON proxcolon
181	CON proxcolon
271,7	CON proxcolon
266,2	CON proxcolon
239,3	CON proxcolon
171,3	CON proxcolon
153,9	CON proxcolon
87,1	CON proxcolon
133,7	CON proxcolon
81,2	CON proxcolon
102,1	CON proxcolon
168,9	CON proxcolon
127,5	CON proxcolon
74	CON proxcolon
122,1	CON proxcolon
156,3	CON proxcolon
121,4	CON proxcolon
129,1	CON proxcolon
137,6	CON proxcolon
180,3	CON proxcolon
135	CON proxcolon
102,2	CON proxcolon
177,4	CON proxcolon
71,1	CON proxcolon
151,9	CON proxcolon
231,4	CON midcolon
222,6	CON midcolon
262,2	CON midcolon
252,7	CON midcolon
246,8	CON midcolon
244,4	CON midcolon
242,2	CON midcolon
227,9	CON midcolon
202,4	CON midcolon
148	CON midcolon
100,8	CON midcolon
128,1	CON midcolon
81,1	CON midcolon
120,2	CON midcolon
134,6	CON midcolon
75,1	CON midcolon
131,2	CON midcolon
126,1	CON midcolon
120,5	CON midcolon
136,9	CON midcolon
114,3	CON midcolon
111,8	CON midcolon
169,8	CON midcolon
137,7	CON midcolon
96,7	CON midcolon
151,4	CON midcolon
109,1	CON midcolon
128,5	CON midcolon
123	CON midcolon
185,7	CON midcolon
103,5	CON midcolon
182,1	CON midcolon
170,4	CON midcolon
136	CON midcolon
136,4	CON midcolon
157,5	CON midcolon
134,2	CON midcolon
120,4	CON midcolon
139,5	CON midcolon
153,3	CON midcolon
128,9	CON midcolon
128,7	CON midcolon
140,9	CON midcolon
133,9	CON midcolon
81,4	CON midcolon
125,8	CON midcolon
144,4	CON midcolon
146	CON midcolon
119,4	CON midcolon
66,9	CON midcolon
118,9	CON midcolon
136,1	CON midcolon
100	CON midcolon
140,2	CON midcolon
115,1	CON midcolon
153,6	CON midcolon
123,6	CON midcolon
127,4	CON midcolon
123,8	CON midcolon
50,9	CON midcolon
118,5	CON midcolon
195,5	CON midcolon
157,5	CON midcolon
128,5	CON midcolon
131	CON midcolon
137,2	CON midcolon
141,3	CON midcolon
150,1	CON midcolon
103,9	CON midcolon
106	CON midcolon
132,1	CON midcolon
66,5	CON midcolon
127	CON midcolon
70,9	CON midcolon
114,1	CON midcolon
185	CON midcolon
118,5	CON midcolon
131,1	CON midcolon
107,7	CON midcolon
128,5	CON midcolon
36,2	CON midcolon
207,1	CON distcolon
209,3	CON distcolon
209	CON distcolon
203,6	CON distcolon
187,1	CON distcolon
241,4	CON distcolon
239,5	CON distcolon
222,8	CON distcolon
224,3	CON distcolon
231,8	CON distcolon
241,2	CON distcolon
224,3	CON distcolon
241,9	CON distcolon
222,4	CON distcolon
257,5	CON distcolon
239,5	CON distcolon
235,6	CON distcolon
240,7	CON distcolon
212	CON distcolon
243,3	CON distcolon
226,5	CON distcolon
250,1	CON distcolon
222,4	CON distcolon
239,4	CON distcolon
251,2	CON distcolon
234,9	CON distcolon
228,5	CON distcolon
226,4	CON distcolon
247,2	CON distcolon
229,4	CON distcolon
253,7	CON distcolon
249,6	CON distcolon
227,3	CON distcolon
252,8	CON distcolon
249,9	CON distcolon
236,2	CON distcolon
229,8	CON distcolon
215,6	CON distcolon
242,3	CON distcolon
244,4	CON distcolon
229,2	CON distcolon
223,2	CON distcolon
236,6	CON distcolon
232,2	CON distcolon
240,7	CON distcolon
226,8	CON distcolon
223,3	CON distcolon
108,6	CON distcolon
61,8	CON distcolon
52,1	CON distcolon
56,4	CON distcolon
44,1	CON distcolon
42,4	CON distcolon
71,9	FD proxcolon
122,9	FD proxcolon
76,4	FD proxcolon
110,4	FD proxcolon
147	FD proxcolon
80,5	FD proxcolon
194,8	FD proxcolon
118,8	FD proxcolon
111,7	FD proxcolon
116,6	FD proxcolon
79,6	FD proxcolon
88,4	FD proxcolon
111,7	FD proxcolon
101,2	FD proxcolon
120,1	FD proxcolon
105	FD proxcolon
119,5	FD proxcolon
98,4	FD proxcolon
102,8	FD proxcolon
132,3	FD proxcolon
96,8	FD proxcolon
92,1	FD proxcolon
104,3	FD proxcolon
70,6	FD proxcolon
96	FD proxcolon
116,3	FD proxcolon
86,3	FD proxcolon
108,5	FD proxcolon
97,5	FD proxcolon
119,2	FD proxcolon
135,5	FD proxcolon
123,8	FD proxcolon
174,1	FD proxcolon
86,2	FD proxcolon
153,3	FD proxcolon
108,9	FD proxcolon
42,2	FD proxcolon
140	FD proxcolon
81,4	FD proxcolon
122,8	FD proxcolon
53,6	FD proxcolon
155,1	FD proxcolon
174,4	FD proxcolon
89,1	FD midcolon
105,3	FD midcolon
91,1	FD midcolon
110,9	FD midcolon
113,4	FD midcolon
67,8	FD midcolon
104	FD midcolon
92,3	FD midcolon
150,8	FD midcolon
93,6	FD midcolon
104,7	FD midcolon
145,1	FD midcolon
102,2	FD midcolon
132,4	FD midcolon
83,4	FD midcolon
207,2	FD midcolon
63,9	FD midcolon
57,3	FD midcolon
70,4	FD midcolon
108,6	FD midcolon
116,8	FD midcolon
48,6	FD midcolon
65,7	FD midcolon
69,9	FD midcolon
92,7	FD midcolon
73,9	FD midcolon
57,8	FD midcolon
70,5	FD midcolon
138,3	FD midcolon
147	FD midcolon
174	FD midcolon
186,4	FD midcolon
131	FD midcolon
145,7	FD midcolon
113,7	FD midcolon
111,2	FD midcolon
119,6	FD midcolon
129,8	FD midcolon
132	FD midcolon
87,6	FD distcolon
122,1	FD distcolon
105	FD distcolon
85,5	FD distcolon
201,9	FD distcolon
84,5	FD distcolon
104,8	FD distcolon
121,2	FD distcolon
120,9	FD distcolon
127,3	FD distcolon
118,6	FD distcolon
118,4	FD distcolon
127,4	FD distcolon
125,6	FD distcolon
118,1	FD distcolon
120,8	FD distcolon
119,7	FD distcolon
120,7	FD distcolon
127,6	FD distcolon
119,7	FD distcolon
115,9	FD distcolon
115,8	FD distcolon
121,1	FD distcolon
156,8	FD distcolon
193,3	FD distcolon
134,7	FD distcolon
114,5	FD distcolon
118,7	FD distcolon
126,2	FD distcolon
110,7	FD distcolon
83,3	PFD proxcolon
100	PFD proxcolon
156,7	PFD proxcolon
88,4	PFD proxcolon
84,7	PFD proxcolon
121,2	PFD proxcolon
77	PFD proxcolon
72,7	PFD proxcolon
125,1	PFD proxcolon
44,5	PFD proxcolon
89,9	PFD proxcolon
149,7	PFD proxcolon
137,8	PFD proxcolon
142,7	PFD proxcolon
185,5	PFD proxcolon
204,7	PFD proxcolon
140,8	PFD proxcolon
108,4	PFD proxcolon
123,9	PFD proxcolon
105,4	PFD proxcolon
141,2	PFD proxcolon
184,3	PFD proxcolon
135,6	PFD proxcolon
141,3	PFD proxcolon
100,1	PFD proxcolon
161,8	PFD proxcolon
133,7	PFD proxcolon
182,1	PFD proxcolon
103,7	PFD proxcolon
135,6	PFD proxcolon
129,5	PFD proxcolon
130,4	PFD proxcolon
116,7	PFD proxcolon
117,2	PFD proxcolon
143,2	PFD proxcolon
122,7	PFD proxcolon
134	PFD midcolon
160,3	PFD midcolon
145,9	PFD midcolon
104,9	PFD midcolon
138,6	PFD midcolon
105,4	PFD midcolon
130,4	PFD midcolon
116,8	PFD midcolon
127,1	PFD midcolon
135,8	PFD midcolon
100	PFD midcolon
211,7	PFD midcolon
119,8	PFD midcolon
105,3	PFD midcolon
68,6	PFD midcolon
94,3	PFD midcolon
92,3	PFD midcolon
97,2	PFD midcolon
104,8	PFD midcolon
101,9	PFD midcolon
111,6	PFD midcolon
81,8	PFD midcolon
126	PFD midcolon
126,2	PFD midcolon
118,4	PFD midcolon
123,4	PFD midcolon
122,5	PFD midcolon
143	PFD midcolon
124,7	PFD midcolon
126,3	PFD midcolon
113,4	PFD midcolon
104,6	PFD midcolon
127	PFD midcolon
208,7	PFD midcolon
115	PFD distcolon
100,8	PFD distcolon
112,7	PFD distcolon
112	PFD distcolon
159,2	PFD distcolon


Figure 4C:  Shannon diversity along the colon.

shannon	samples
4,796416859	CON proxcolon
4,697727309	CON proxcolon
4,716684692	CON proxcolon
4,18328421	CON proxcolon
4,107234913	CON proxcolon
3,967786859	CON proxcolon
4,741485052	CON proxcolon
4,747048543	CON proxcolon
4,777673683	CON proxcolon
4,427164167	CON proxcolon
4,031812672	CON proxcolon
3,618489845	CON proxcolon
4,154533971	CON proxcolon
3,463140924	CON proxcolon
3,619091889	CON proxcolon
4,009460673	CON proxcolon
4,229486787	CON proxcolon
3,414201515	CON proxcolon
3,86244382	CON proxcolon
4,280478037	CON proxcolon
3,649454813	CON proxcolon
2,958813175	CON proxcolon
4,088357487	CON proxcolon
4,200825985	CON proxcolon
4,143338553	CON proxcolon
4,44340511	CON proxcolon
4,079474116	CON proxcolon
3,899287958	CON proxcolon
4,54742629	CON proxcolon
4,406532825	CON proxcolon
4,780961332	CON midcolon
4,590146819	CON midcolon
4,868076686	CON midcolon
4,837583252	CON midcolon
4,847060262	CON midcolon
4,864947981	CON midcolon
4,788861348	CON midcolon
4,602779079	CON midcolon
4,395339682	CON midcolon
3,971840423	CON midcolon
4,155505827	CON midcolon
3,96044644	CON midcolon
4,007525342	CON midcolon
3,560312115	CON midcolon
3,903288836	CON midcolon
4,146712818	CON midcolon
3,570489745	CON midcolon
4,142476739	CON midcolon
4,159272688	CON midcolon
4,026785401	CON midcolon
4,002959229	CON midcolon
3,323748512	CON midcolon
4,146379134	CON midcolon
4,180207631	CON midcolon
4,331318339	CON midcolon
3,818457293	CON midcolon
4,272889768	CON midcolon
3,865550359	CON midcolon
3,95308893	CON midcolon
4,043181473	CON midcolon
4,409884518	CON midcolon
4,092023594	CON midcolon
4,267619569	CON midcolon
4,171793568	CON midcolon
4,158422922	CON midcolon
3,638575242	CON midcolon
3,891086001	CON midcolon
3,566280063	CON midcolon
3,997753549	CON midcolon
3,800831442	CON midcolon
3,875475881	CON midcolon
3,768694292	CON midcolon
3,664321387	CON midcolon
3,843483743	CON midcolon
3,88998281	CON midcolon
3,216086948	CON midcolon
3,5885844	CON midcolon
3,685369128	CON midcolon
3,555740871	CON midcolon
3,53372518	CON midcolon
3,466780245	CON midcolon
3,591835812	CON midcolon
3,668387375	CON midcolon
3,587839688	CON midcolon
3,673167287	CON midcolon
3,567942319	CON midcolon
3,869783746	CON midcolon
3,73592852	CON midcolon
3,547488504	CON midcolon
4,172969114	CON midcolon
3,667605173	CON midcolon
3,967656817	CON midcolon
3,868475484	CON midcolon
3,890939788	CON midcolon
4,123245587	CON midcolon
3,783626195	CON midcolon
3,777979999	CON midcolon
3,8575546	CON midcolon
3,189354061	CON midcolon
3,651172983	CON midcolon
3,426438061	CON midcolon
3,760774123	CON midcolon
4,327807011	CON midcolon
3,708977695	CON midcolon
3,880783536	CON midcolon
3,574157322	CON midcolon
2,316791244	CON midcolon
2,673730154	CON midcolon
3,741418845	CON midcolon
3,911610909	CON midcolon
2,446622167	CON midcolon
4,022089279	CON midcolon
2,689195448	CON midcolon
4,391389965	CON distcolon
4,454145088	CON distcolon
4,243827174	CON distcolon
4,281630344	CON distcolon
4,43871065	CON distcolon
2,679207132	CON distcolon
3,223550158	CON distcolon
2,49682064	CON distcolon
4,836160505	CON distcolon
4,764091866	CON distcolon
4,616732925	CON distcolon
4,709744296	CON distcolon
4,781139974	CON distcolon
4,811190397	CON distcolon
4,594747759	CON distcolon
4,785149555	CON distcolon
4,641614081	CON distcolon
4,920288337	CON distcolon
4,769978747	CON distcolon
4,717381153	CON distcolon
4,806000673	CON distcolon
4,512351547	CON distcolon
4,791377384	CON distcolon
4,735515394	CON distcolon
4,834987742	CON distcolon
4,739554895	CON distcolon
4,816809252	CON distcolon
4,862156728	CON distcolon
4,729373153	CON distcolon
4,670495993	CON distcolon
4,71249517	CON distcolon
4,798688296	CON distcolon
4,78301248	CON distcolon
4,861307312	CON distcolon
4,84371085	CON distcolon
4,740858483	CON distcolon
4,91433876	CON distcolon
4,877200844	CON distcolon
4,749462198	CON distcolon
4,750478579	CON distcolon
4,612703891	CON distcolon
4,862701188	CON distcolon
4,802146873	CON distcolon
4,531263614	CON distcolon
4,489110203	CON distcolon
4,617250765	CON distcolon
4,722580383	CON distcolon
4,848798656	CON distcolon
4,668617255	CON distcolon
4,773082378	CON distcolon
3,251911701	FD proxcolon
3,852926508	FD proxcolon
3,274056985	FD proxcolon
3,806208318	FD proxcolon
3,92412764	FD proxcolon
3,435166564	FD proxcolon
4,19438286	FD proxcolon
3,613613084	FD proxcolon
3,427188468	FD proxcolon
3,446722591	FD proxcolon
3,389533028	FD proxcolon
3,477765433	FD proxcolon
3,571595805	FD proxcolon
3,66864557	FD proxcolon
3,963542676	FD proxcolon
3,47918374	FD proxcolon
3,75548615	FD proxcolon
3,94502728	FD proxcolon
3,43907465	FD proxcolon
3,843395754	FD proxcolon
3,473030758	FD proxcolon
3,740865448	FD proxcolon
3,49533295	FD proxcolon
3,589045804	FD proxcolon
3,593845339	FD proxcolon
3,514886022	FD proxcolon
3,671781872	FD proxcolon
3,508024347	FD proxcolon
3,649225144	FD proxcolon
3,519026579	FD proxcolon
3,757172681	FD proxcolon
3,640068638	FD proxcolon
3,870034236	FD proxcolon
3,637571335	FD proxcolon
4,144411707	FD proxcolon
3,925600508	FD proxcolon
2,938462941	FD proxcolon
3,999008408	FD proxcolon
3,377373188	FD proxcolon
3,521946598	FD proxcolon
3,378140162	FD proxcolon
3,867435016	FD proxcolon
4,084635949	FD proxcolon
3,438233184	FD midcolon
3,596887913	FD midcolon
3,395135361	FD midcolon
3,628248141	FD midcolon
3,590696593	FD midcolon
3,447856742	FD midcolon
3,616870985	FD midcolon
3,405503343	FD midcolon
3,656655965	FD midcolon
3,414354089	FD midcolon
3,561973058	FD midcolon
3,673319509	FD midcolon
3,498474338	FD midcolon
3,8409337	FD midcolon
3,256289435	FD midcolon
4,15297341	FD midcolon
3,419997985	FD midcolon
3,027375305	FD midcolon
3,165887012	FD midcolon
3,6189194	FD midcolon
3,707187686	FD midcolon
3,035588881	FD midcolon
3,27538695	FD midcolon
2,60855902	FD midcolon
3,783594013	FD midcolon
3,407866532	FD midcolon
3,498725428	FD midcolon
3,646094592	FD midcolon
3,78036314	FD midcolon
3,956894288	FD midcolon
3,976153324	FD midcolon
3,848423946	FD midcolon
4,257011291	FD midcolon
3,663344012	FD distcolon
3,706001065	FD distcolon
3,781264882	FD distcolon
3,733589291	FD distcolon
3,643464366	FD distcolon
3,562751213	FD distcolon
3,728544646	FD distcolon
3,648146323	FD distcolon
3,685389197	FD distcolon
3,554471015	FD distcolon
3,718281718	FD distcolon
3,62122685	FD distcolon
3,728931298	FD distcolon
4,173594432	FD distcolon
3,567204364	FD distcolon
3,808814081	FD distcolon
3,959238482	FD distcolon
3,879947356	FD distcolon
3,210112656	FD distcolon
3,350431668	FD distcolon
3,366842505	FD distcolon
3,784717068	FD distcolon
3,674522845	FD distcolon
4,05899146	FD distcolon
3,694942445	FD distcolon
3,76362723	FD distcolon
3,68833891	FD distcolon
3,587497902	FD distcolon
3,662545274	FD distcolon
3,417904083	FD distcolon
3,56545403	FD distcolon
3,513216157	FD distcolon
3,353423668	FD distcolon
4,058179434	FD distcolon
2,580857871	FD distcolon
3,670944696	FD distcolon
3,268771111	PFD proxcolon
3,323627418	PFD proxcolon
3,68434744	PFD proxcolon
3,263872058	PFD proxcolon
3,258367927	PFD proxcolon
3,484511111	PFD proxcolon
3,372793714	PFD proxcolon
2,744044507	PFD proxcolon
3,667733508	PFD proxcolon
2,959040995	PFD proxcolon
3,349309398	PFD proxcolon
3,521504339	PFD proxcolon
3,986478695	PFD proxcolon
3,714535713	PFD proxcolon
4,23410655	PFD proxcolon
4,209334367	PFD proxcolon
3,675045583	PFD proxcolon
3,369181066	PFD proxcolon
3,560460269	PFD proxcolon
3,161640559	PFD proxcolon
3,523277516	PFD proxcolon
3,756184302	PFD proxcolon
3,488209906	PFD proxcolon
3,503706354	PFD proxcolon
3,884977188	PFD proxcolon
3,600424314	PFD proxcolon
3,49440926	PFD proxcolon
3,817670099	PFD proxcolon
3,054836976	PFD proxcolon
3,432544932	PFD proxcolon
3,219031046	PFD proxcolon
3,13924732	PFD proxcolon
3,172393461	PFD proxcolon
3,153295185	PFD proxcolon
3,413246448	PFD proxcolon
3,147075269	PFD proxcolon
3,208175688	PFD midcolon
3,82280484	PFD midcolon
3,333647958	PFD midcolon
2,939027763	PFD midcolon
3,235383497	PFD midcolon
2,920182622	PFD midcolon
3,37752473	PFD midcolon
3,180610255	PFD midcolon
3,277203873	PFD midcolon
2,7437855	PFD midcolon
2,933475738	PFD midcolon
4,003198723	PFD midcolon
3,279462378	PFD midcolon
3,421816271	PFD midcolon
3,316921224	PFD midcolon
3,345717549	PFD midcolon
3,123789133	PFD midcolon
3,334357425	PFD midcolon
3,337442765	PFD midcolon
3,345033994	PFD midcolon
3,407477224	PFD midcolon
3,245845751	PFD midcolon
3,524274968	PFD midcolon
3,531647186	PFD midcolon
3,472156666	PFD midcolon
3,459949602	PFD midcolon
3,095952937	PFD midcolon
3,647129884	PFD midcolon
3,441329375	PFD midcolon
3,278206724	PFD midcolon
3,376063682	PFD midcolon
3,114304799	PFD midcolon
3,497486511	PFD midcolon
4,195367023	PFD midcolon
3,646796113	PFD distcolon
3,298571677	PFD distcolon
3,137234821	PFD distcolon
3,182693741	PFD distcolon
3,263792486	PFD distcolon


Figure 5A: Quantification of mucus layer thickness 

variable	value
CON	55,478
CON	49,354
CON	55,199
CON	54,49
CON	52,234
CON	49,69
CON	50,54
CON	60,655
CON	50,674
CON	57,36
CON	54
CON	52,822
CON	46,534
CON	53,008
CON	63,983
CON	58,14
CON	63,606
CON	57,746
CON	64,788
CON	54,896
CON	57,014
CON	64,454
CON	66,704
CON	54,659
CON	69,184
CON	59,68
CON	62,073
CON	70,902
CON	60,42
CON	67,339
CON	65,026
CON	57,198
CON	60,716
CON	69,646
CON	68,43
CON	63,838
CON	52,646
CON	61,283
CON	57,948
CON	71,501
CON	69,646
CON	77,778
CON	56,786
CON	62,893
CON	69,371
CON	67,778
CON	64,454
CON	49,69
CON	72,657
CON	74,045
CON	66,898
CON	64,788
CON	61,121
CON	56,678
CON	70,009
CON	47,829
CON	50,197
CON	56,765
CON	55,556
CON	56,678
CON	65,565
CON	62,232
CON	48,889
CON	50,012
CON	61,121
CON	59,794
CON	67,156
CON	50
CON	56,656
CON	51,159
CON	53,518
CON	51,075
CON	51,364
CON	50,246
CON	43,39
CON	48,737
CON	54
CON	50,504
CON	51,123
CON	51,472
CON	42,237
CON	52,068
CON	52,411
CON	60,42
CON	53,345
CON	53,345
CON	55,655
CON	53,345
CON	54,716
CON	52,08
CON	59,265
CON	69,362
CON	58,172
CON	59,68
CON	50,442
CON	57,198
CON	63,343
CON	63,606
CON	65,593
CON	59,556
CON	51,304
CON	60,164
CON	59,732
CON	57,948
CON	56,841
CON	56,841
CON	53,38
CON	51,878
CON	47,894
CON	54,49
CON	55,556
CON	60,624
CON	62,706
CON	66,155
CON	57,649
CON	71,12
CON	58,552
CON	51,854
CON	45,677
CON	54,217
CON	54,274
CON	53,76
CON	53,449
CON	65,358
CON	56,678
CON	42,237
CON	65,64
CON	71,111
CON	60,01
CON	34,872
CON	57,198
CON	58,331
CON	51,878
CON	67,119
CON	54,716
CON	58,002
CON	55,087
CON	58,002
CON	58,225
CON	51,123
CON	48,813
CON	51,22
CON	54,671
CON	58,973
CON	51,123
CON	60,746
CON	55,165
CON	49,69
CON	48,241
CON	57,133
CON	43,73
CON	45,393
CON	54,172
CON	52,798
CON	44,5
CON	52,305
CON	60,226
CON	60,093
CON	59,628
CON	55,266
CON	40,689
CON	43,73
CON	53,333
CON	44,694
CON	43,39
CON	48,813
CON	49,504
CON	48,074
CON	68,889
CON	60,041
CON	60,471
CON	48,241
CON	53,206
CON	52,822
CON	53,449
CON	62,559
CON	49,938
CON	52,411
CON	44,25
CON	41,336
CON	47,271
CON	50,504
CON	52,068
CON	52,552
CON	44,236
CON	51,747
CON	63,343
CON	49,341
CON	61,273
CON	44,79
CON	63,635
CON	57,649
CON	54,354
CON	46,891
CON	62,47
CON	61,363
CON	74,536
CON	74,536
CON	51,111
CON	50
CON	57,788
CON	57,144
CON	59,556
CON	52,411
CON	50,772
CON	60,909
CON	44,444
CON	56,328
CON	48,699
CON	49,002
CON	53,622
CON	48,699
CON	56,053
CON	41,885
CON	84,474
CON	77,595
CON	80,1
CON	81,301
CON	82,701
CON	70,176
CON	76,602
CON	79,232
CON	73,106
CON	75,588
CON	70,876
CON	55,299
CON	81,385
CON	76,052
CON	74,17
CON	45,12
CON	41,231
CON	52,705
CON	52,305
CON	55,255
CON	73,106
CON	52,787
CON	59,483
CON	55,165
CON	69,929
CON	69,22
CON	79,232
CON	58,31
CON	69,929
CON	72,384
CON	80,039
CON	68,539
CON	72,793
CON	61,984
CON	67,156
CON	59,067
CON	70,989
CON	68,168
CON	67,923
CON	55,567
CON	54,546
CON	57,057
CON	61,202
CON	50,197
CON	48,939
CON	54,626
CON	53,333
CON	65,593
CON	56,678
CON	48,902
CON	55,733
CON	58,394
CON	46,308
CON	63,246
CON	59,732
CON	66,852
CON	63,877
CON	57,542
CON	60,655
CON	68,996
CON	48,851
CON	64,502
CON	62,113
CON	61,514
CON	65,593
CON	63,557
CON	65,367
CON	58,161
CON	60,502
CON	65,216
CON	61,121
CON	48,939
CON	62,47
CON	54,727
CON	72,359
CON	64,722
CON	72,767
CON	71,475
CON	73,3
CON	62,549
CON	70,167
CON	71,328
CON	69,327
CON	66,295
FD	49,354
FD	42,31
FD	44,11
FD	31,131
FD	24,037
FD	31,779
FD	44,25
FD	18,856
FD	30,327
FD	34,89
FD	55,478
FD	44,068
FD	34,605
FD	30,892
FD	35,136
FD	41,752
FD	42,543
FD	42,543
FD	41,351
FD	49,002
FD	46,215
FD	38,265
FD	52,234
FD	42,002
FD	39,456
FD	44,11
FD	41,336
FD	44,845
FD	37,843
FD	38,506
FD	36,328
FD	29,165
FD	31,131
FD	40,139
FD	30,225
FD	35,832
FD	29,918
FD	23,934
FD	32,998
FD	38,873
FD	37,351
FD	37,268
FD	31,837
FD	43,276
FD	45,812
FD	32,679
FD	35,451
FD	48,074
FD	43,276
FD	30,732
FD	22,662
FD	31,289
FD	31,131
FD	35,832
FD	27,778
FD	29,081
FD	24,595
FD	31,368
FD	26,851
FD	17,568
FD	27,057
FD	22,361
FD	28,674
FD	23,623
FD	24,369
FD	29,856
FD	44,694
FD	40,399
FD	47,271
FD	48,241
FD	44,79
FD	40,885
FD	35,434
FD	36,683
FD	48,074
FD	48,902
FD	56,229
FD	54,251
FD	58,002
FD	45,338
FD	43,561
FD	45,338
FD	54,659
FD	28,043
FD	41,929
FD	34,57
FD	22,906
FD	35,781
FD	29,081
FD	27,126
FD	32,069
FD	31,289
FD	38,006
FD	35,556
FD	31,427
FD	40,062
FD	21,111
FD	23,333
FD	30,021
FD	24,845
FD	32,905
FD	45,556
FD	38,265
FD	45,243
FD	58,973
FD	52,693
FD	51,556
FD	50,504
FD	55,655
FD	55,087
FD	61,954
FD	37,745
FD	33,793
FD	52,08
FD	50,111
FD	42,31
FD	40,976
FD	51,7
FD	51,111
FD	40,749
FD	42,237
FD	30,327
FD	31,817
FD	39,378
FD	35,573
FD	31,131
FD	29,918
FD	46,667
FD	30,225
FD	37,351
FD	46,215
FD	35,781
FD	31,837
FD	35,364
FD	23,779
FD	26,759
FD	36,683
FD	45,677
FD	34,229
FD	32,299
FD	39,456
FD	39,142
FD	34,605
FD	39,031
FD	41,171
FD	33,793
FD	36,447
FD	27,778
FD	36,935
FD	33,407
FD	38,038
FD	46,878
FD	36,277
FD	43,234
FD	47,971
FD	30,812
FD	39,268
FD	36,277
FD	32,299
FD	43,787
FD	42,426
FD	43,39
FD	41,351
FD	40,764
FD	32,299
FD	40,445
FD	33,333
FD	32,049
FD	48,074
FD	37,135
FD	42,426
FD	33,793
FD	31,131
FD	60,257
FD	55,266
FD	45,243
FD	52,234
FD	30,812
FD	43,276
FD	47,713
FD	51,831
FD	54,183
FD	50,394
FD	49,316
FD	39,752
FD	52,822
FD	49,914
FD	47,467
FD	47,271
FD	51,688
FD	44,79
FD	30,872
FD	58,637
FD	53,008
FD	38,522
FD	55,733
FD	49,938
FD	37,778
FD	54,817
FD	30,571
FD	38,809
FD	43,787
FD	53,622
FD	47,894
FD	57,66
FD	51,7
FD	70,009
FD	40,552
FD	47,791
FD	46,891
FD	31,837
FD	50,54
FD	46,521
FD	51,95
FD	44,997
FD	37,925
FD	35,832
FD	38,506
FD	40,139
FD	42,455
FD	49,002
FD	38,952
FD	52,08
FD	53,391
FD	51,22
FD	44,5
FD	45,61
FD	46,72
FD	43,348
FD	50,012
FD	37,778
FD	34,516
FD	42,281
FD	50,012
FD	47,271
FD	53,113
FD	42,875
FD	38,313
FD	33,848
FD	45,677
FD	52,822
FD	42,528
FD	34,084
FD	42,31
FD	46,838
FD	35,832
FD	37,794
FD	43,39
FD	40,552
FD	47,984
FD	52,328
FD	44,5
FD	44,569
FD	36,175
FD	33,352
FD	35,136
FD	34,229
FD	37,729
FD	42,31
PFD	37,251
PFD	27,442
PFD	38,313
PFD	18,626
PFD	23,36
PFD	26,667
PFD	17,916
PFD	28,91
PFD	24,47
PFD	22,333
PFD	14,487
PFD	21,111
PFD	22,906
PFD	23,121
PFD	24,671
PFD	24,037
PFD	21,373
PFD	27,778
PFD	20
PFD	24,444
PFD	30,327
PFD	22,222
PFD	25,772
PFD	30,732
PFD	22,906
PFD	24,671
PFD	29,918
PFD	20,488
PFD	24,969
PFD	22,25
PFD	21,228
PFD	25,337
PFD	35,136
PFD	26,851
PFD	22,055
PFD	31,623
PFD	27,778
PFD	27,487
PFD	29,418
PFD	30,732
PFD	38,952
PFD	19,783
PFD	33,921
PFD	25,191
PFD	22,055
PFD	21,228
PFD	17,356
PFD	20,031
PFD	21,344
PFD	24,671
PFD	29,355
PFD	28,674
PFD	27,778
PFD	22,906
PFD	19,658
PFD	14,487
PFD	25,915
PFD	20,668
PFD	29,334
PFD	19,437
PFD	22,498
PFD	27,867
PFD	28,328
PFD	26,01
PFD	22,471
PFD	21,886
PFD	30,952
PFD	30,952
PFD	26,874
PFD	33,793
PFD	25,068
PFD	22,498
PFD	34,229
PFD	33,921
PFD	31,309
PFD	26,411
PFD	24,369
PFD	33,592
PFD	27,126
PFD	24,845
PFD	28,328
PFD	23,544
PFD	28,974
PFD	31,289
PFD	21,373
PFD	20,964
PFD	28,043
PFD	31,837
PFD	27,035
PFD	26,69
PFD	26,152
PFD	28,328
PFD	29,918
PFD	29,648
PFD	27,778
PFD	23,201
PFD	31,603
PFD	28,567
PFD	22,498
PFD	25,337
PFD	20,488
PFD	21,344
PFD	20,488
PFD	40,384
PFD	40,445
PFD	36,192
PFD	39,142
PFD	36,683
PFD	36,935
PFD	40,795
PFD	45,352
PFD	34,319
PFD	34,783
PFD	24,47
PFD	26,034
PFD	33,738
PFD	36,801
PFD	39,83
PFD	33,793
PFD	42,354
PFD	25,58
PFD	25,191
PFD	21,344
PFD	37,002
PFD	25,142
PFD	35,781
PFD	39,566
PFD	30,225
PFD	32,679
PFD	29,814
PFD	33,848
PFD	33,426
PFD	31,817
PFD	31,837
PFD	26,874
PFD	30,872
PFD	30,225
PFD	25,844
PFD	30,872
PFD	32,83
PFD	34,872
PFD	29,081
PFD	28,328
PFD	34,872
PFD	30,872
PFD	22,906
PFD	23,201
PFD	26,713
PFD	21,83
PFD	23,201
PFD	24,47
PFD	32,394
PFD	23,986
PFD	36,935
PFD	29,334
PFD	33,036
PFD	24,47
PFD	24,037
PFD	28,043
PFD	29,081
PFD	24,845
PFD	30,892
PFD	28,458
PFD	24,037
PFD	28,458
PFD	28,889
PFD	32,394
PFD	30,812
PFD	39,409
PFD	34,084
PFD	36,328
PFD	29,918
PFD	37,745
PFD	36,935
PFD	43,276
PFD	41,707
PFD	39,83
PFD	36,192
PFD	43,148
PFD	37,778
PFD	42,586
PFD	27,057
PFD	29,523
PFD	28,109
PFD	31,309
PFD	35,901
PFD	37,351
PFD	34,872
PFD	43,148
PFD	33,592
PFD	34,229
PFD	30,732
PFD	39,142
PFD	31,131
PFD	24,47
PFD	31,623
PFD	18,856
PFD	27,867
PFD	26,504
PFD	29,334
PFD	20,031
PFD	22,798
PFD	27,867
PFD	21,344
PFD	21,344
PFD	24,47
PFD	27,977
PFD	31,289
PFD	18,922
PFD	22,25
PFD	19,405
PFD	16,704
PFD	22,25
PFD	21,574
PFD	20,123
PFD	22,333
PFD	27,035
PFD	21,111
PFD	21,574
PFD	32,356
PFD	30
PFD	23,333
PFD	22,879
PFD	19,783
PFD	25,386
PFD	20,964
PFD	18,922
PFD	24,47
PFD	29,165
PFD	21,14
PFD	23,333
PFD	22,055
PFD	22,498
PFD	21,373
PFD	31,289
PFD	27,239
PFD	36,734
PFD	30,185
PFD	21,228
PFD	27,778
PFD	29,229
PFD	22,139
PFD	25,337
PFD	16,405
PFD	30,732
PFD	25,58
PFD	21,83
PFD	31,603
PFD	23,544
PFD	28,846
PFD	21,228
PFD	28,674
PFD	20,876
PFD	26,341
PFD	21,915
PFD	18,987
PFD	19,116
PFD	22,222
PFD	20,757
PFD	26,851
PFD	23,623
PFD	16,518
PFD	31,131
PFD	21,228
PFD	27,51
PFD	19,658
PFD	28,131
PFD	22,333
PFD	24,969
PFD	21,574
PFD	26,01
PFD	24,595
PFD	22,662
PFD	21,14
PFD	26,69
PFD	23,57
PFD	19,019
PFD	27,126
PFD	27,778
PFD	23,779
PFD	22,333
PFD	25,939
PFD	21,915
PFD	17,916


Figure 5A: biovolume fraction of goblet cells in the mucus layer 

variable	value
FD	48,8
FD	37,6
FD	33,6
FD	34,3
FD	34,6
FD	31,3
FD	40,2
FD	33
FD	42,7
FD	38,9
FD	43,7
FD	36,9
FD	36,5
FD	47,7
FD	32,9
FD	35,3
FD	29,3
FD	40
FD	43
FD	39,1
FD	41,7
FD	42,3
FD	44,4
FD	51,9
FD	28,5
FD	29,9
FD	55,8
FD	32,2
FD	44,2
FD	45,3
FD	38,8
FD	36,4
FD	40,9
FD	42
FD	46,6
FD	45
FD	46,7
FD	45,4
FD	48,1
FD	50,5
FD	46,9
FD	46,2
FD	45,5
FD	46
FD	45,9
FD	49,2
FD	46,8
FD	46,7
FD	54,9
FD	54,3
FD	46
FD	43,8
FD	41,9
FD	45
FD	46,2
FD	40,3
FD	43,6
FD	42,8
FD	43,2
FD	40,7
FD	41,8
FD	42
FD	37,7
FD	35,9
FD	31
FD	30,7
FD	34,8
FD	41,7
FD	39,5
FD	38,5
FD	30,5
FD	42,2
FD	41,6
FD	42,3
FD	41,8
FD	36,2
FD	37,9
FD	39,2
FD	35,7
FD	38,4
FD	40,4
FD	43
FD	45,3
FD	43,1
FD	44,5
FD	41,9
FD	41,7
FD	45,4
FD	38,1
FD	33,4
FD	40
FD	44,6
FD	42,3
FD	42,5
FD	43,5
FD	42,2
FD	39,8
FD	40,5
FD	41,1
FD	42,9
FD	34
PFD	39,7
PFD	24,6
PFD	32,2
PFD	31,3
PFD	30,8
PFD	27,9
PFD	29,1
PFD	28,4
PFD	30,7
PFD	25,3
PFD	33,5
PFD	33,8
PFD	25,9
PFD	29,7
PFD	30,2
PFD	34,7
PFD	33,6
PFD	32,8
PFD	40,2
PFD	29,5
PFD	29
PFD	31,1
PFD	33,7
PFD	37
PFD	32,9
PFD	39,3
PFD	34,7
PFD	25,4
PFD	31,8
PFD	26,5
PFD	23,2
PFD	25,7
PFD	38,3
PFD	32,1
PFD	39,7
PFD	39,1
PFD	34,9
PFD	35
PFD	30,5
PFD	33
PFD	33,9
PFD	32,4
PFD	29,2
PFD	29,6
PFD	30,9
PFD	32,9
PFD	32,9
PFD	34,1
PFD	30,4
PFD	26,1
PFD	32,7
PFD	28,1
PFD	28,1
PFD	39,5
PFD	38,7
PFD	42,7
PFD	39,1
PFD	38,3
PFD	11,4
PFD	30
PFD	35,9
PFD	23,8
PFD	11,6
PFD	37,2
PFD	14,4
PFD	10,4
PFD	13,1
PFD	13,3
PFD	37,8
PFD	17,2
PFD	14,9
PFD	21,2
PFD	16,4
PFD	16
PFD	14,1
PFD	7,6
PFD	33
PFD	14,2
PFD	9,6
PFD	38,5
PFD	42,2
PFD	33,2
PFD	36,3
PFD	26
PFD	31,4
PFD	28,5
PFD	32,2
PFD	29
PFD	29,4
PFD	32,1
PFD	35,6
PFD	23,6
PFD	41,3
PFD	34,2
PFD	16,8
PFD	38,5
PFD	38,5
PFD	30
PFD	33
PFD	8,7
PFD	22,6
PFD	34,7
PFD	26,6
PFD	33,1
PFD	48,9
PFD	24,5
PFD	34,4
PFD	29,5
PFD	40,1
PFD	31,4
CON	51,6
CON	37
CON	50,4
CON	55,3
CON	56,9
CON	58,8
CON	64
CON	51,4
CON	51,1
CON	59,1
CON	51,4
CON	52,4
CON	49,5
CON	45,1
CON	50,9
CON	52,6
CON	51,9
CON	44,8
CON	53,7
CON	43,7
CON	52
CON	46,8
CON	44,2
CON	49,3
CON	43,2
CON	43,4
CON	13,2
CON	29
CON	46,9
CON	50
CON	46,2
CON	45,5
CON	37,3
CON	41,6
CON	16,9
CON	44,8
CON	35,3
CON	31,5
CON	45,5
CON	12,3
CON	45,6
CON	50,1
CON	90,8
CON	41,7
CON	22,7
CON	45
CON	45,3
CON	35,4
CON	38,8
CON	34,2
CON	26,4
CON	62,1
CON	64,7
CON	56,3
CON	61,3
CON	54,8
CON	59,1
CON	61,3
CON	65
CON	57,8
CON	55
CON	60,3
CON	58,7
CON	62,1
CON	62,8
CON	56,3
CON	53
CON	57,8
CON	58,3
CON	54,7
CON	55
CON	54,3
CON	67,7
CON	61
CON	47,9
CON	49,3
CON	54,7
CON	63,1


Figure 6C: Metagenome analysis: Gene richness


sample	value
FD lumen	33861
FD lumen	54970
FD lumen	44770
CON lumen	194827
CON lumen	256027
CON lumen	287002
CON mucus	87572
CON mucus	154371
CON mucus	65862


Figure 6D: Metagenome analysis: Bray-Curtis distance

sample	value
FD lumen	0,201719374
FD lumen	0,204988807
FD lumen	0,193816885
CON lumen	0,118454936
CON lumen	0,121920404
CON lumen	0,10681587
CON mucus	0,159757331
CON mucus	0,21691512
CON mucus	0,23324993


Figure 6E: Metagenome analysis: KEGG functional category

sample	value
FD lumen	3,621192
FD lumen	4,915856
FD lumen	4,047619
CON lumen	12,931019
CON lumen	15,897638
CON lumen	18,005196
CON mucus	6,050466
CON mucus	9,639006
CON mucus	3,235656


Supplementary Figure S2: Observed species along the colon of a separate experiment with independent mice.

Obs.species	samples
155,1	FD proxcolon
188,3	FD proxcolon
188,6	FD proxcolon
194,5	FD proxcolon
175,5	FD proxcolon
196,6	FD proxcolon
182,2	FD midcolon
205,4	FD midcolon
189,8	FD midcolon
170,6	FD midcolon
202,6	FD midcolon
182,4	FD midcolon
165,1	FD midcolon
207,4	FD midcolon
202,4	FD midcolon
213,5	FD midcolon
194,5	FD midcolon
168,4	FD midcolon
172,8	FD midcolon
210,8	FD midcolon
183	FD midcolon
200,9	FD midcolon
210,2	FD midcolon
200,5	FD midcolon
205,9	FD midcolon
188,8	FD distcolon
173	FD distcolon
166,5	FD distcolon
179,5	FD distcolon
169,1	FD distcolon
155	FD distcolon
147,7	PFD proxcolon
163,8	PFD proxcolon
169,7	PFD proxcolon
176,7	PFD proxcolon
194,9	PFD proxcolon
147,5	PFD proxcolon
178,7	PFD midcolon
171,4	PFD midcolon
191,1	PFD midcolon
169,5	PFD midcolon
182,1	PFD midcolon
173,4	PFD midcolon
165,6	PFD midcolon
176,7	PFD midcolon
175,3	PFD midcolon
181,4	PFD midcolon
177,5	PFD midcolon
180,7	PFD midcolon
189	PFD midcolon
169,5	PFD midcolon
173,1	PFD midcolon
174,5	PFD midcolon
181	PFD midcolon
169,8	PFD midcolon
184,2	PFD midcolon
176,5	PFD midcolon
162,9	PFD distcolon
192,4	PFD distcolon
185,4	PFD distcolon
160,9	PFD distcolon
162,2	PFD distcolon
172	PFD distcolon


Supplementary figure S2: Shannon diversity along the colon of a separate experiment with independent mice.

Shannon	samples
2,820850487	FD proxcolon
3,008153673	FD proxcolon
3,46079815	FD proxcolon
3,361875159	FD proxcolon
3,374479157	FD proxcolon
3,676889604	FD proxcolon
3,433795173	FD midcolon
3,641606045	FD midcolon
3,75202531	FD midcolon
3,912428573	FD midcolon
3,601334583	FD midcolon
3,26522153	FD midcolon
3,281712353	FD midcolon
3,881160116	FD midcolon
3,591575487	FD midcolon
3,532794552	FD midcolon
3,459472769	FD midcolon
3,196847419	FD midcolon
3,45991978	FD midcolon
3,535909382	FD midcolon
3,153553509	FD midcolon
3,440694428	FD midcolon
3,551754386	FD midcolon
3,600412938	FD midcolon
3,739314743	FD midcolon
2,871460356	FD distcolon
2,893897761	FD distcolon
2,927636735	FD distcolon
3,463821942	FD distcolon
3,499816	FD distcolon
3,150433935	FD distcolon
2,90382278	PFD proxcolon
2,89001106	PFD proxcolon
3,241820508	PFD proxcolon
2,76396762	PFD proxcolon
3,102430043	PFD proxcolon
2,771030732	PFD proxcolon
3,10894624	PFD midcolon
3,132024396	PFD midcolon
3,201121043	PFD midcolon
3,059367286	PFD midcolon
3,117542809	PFD midcolon
3,067283181	PFD midcolon
2,976421539	PFD midcolon
3,070435288	PFD midcolon
2,944913298	PFD midcolon
3,241132912	PFD midcolon
3,013105215	PFD midcolon
3,026135553	PFD midcolon
3,199812657	PFD midcolon
2,979504979	PFD midcolon
3,000281813	PFD midcolon
2,910604835	PFD midcolon
3,314946763	PFD midcolon
2,886089422	PFD midcolon
3,148105769	PFD midcolon
3,046330288	PFD midcolon
2,589082131	PFD distcolon
2,940484323	PFD distcolon
3,112435619	PFD distcolon
2,906058826	PFD distcolon
2,634641767	PFD distcolon
2,793462212	PFD distcolon


R script: Statistical script data analysis


### Load Libraries
#Load libraries
#Load packages
library(decontam)
library(permute)
library(vegan)
library(lattice)
library(indicspecies)
library(gplots)
library (ggplot2)
library(VennDiagram)
library(reshape2)
library(venneuler)
library(rJava)
library(RColorBrewer)
library(plyr)
library(scales)
library (binomTools)
library (MASS)
library (ppcor)
library(relaimpo)
library(grid)
library(gridBase)
library(viridis)
library(fields)
library(ape)
library(knitr)
library(Rmisc)
library(heatmap3)


### Functions
Data.In<-function(otuTable, metadata, sampleName) {
  #read in OTU table w/ tax info
  otuTablePlusTax<-read.table(otuTable, header=T, row.names=1, sep="\t")
  
  #read in metadata
  meta<-read.table(metadata, sep="\t",header=T)
  
  #Make OTU table and taxonomy table
  tax<-otuTablePlusTax[,(ncol(otuTablePlusTax)-11):ncol(otuTablePlusTax)]
  otus<-otuTablePlusTax[,1:(ncol(otuTablePlusTax)-12)]
  
  #re-order otu table and taxonomy table to match
  otus<-otus[,sort(colnames(otus), index.return=T)$ix]
  meta<-meta[sort(as.character(eval(parse(text=paste("meta$",sampleName,sep="")))), index.return=T)$ix,]
  
  list(otus=otus, meta=meta, tax=tax)	
}

Depth.and.Coverage<-function(dataset) {
  #what is the library depth per sample?
  reads<-apply(dataset$otus,2,sum)
  
  #Good's coverage of libraries
  GC<-1-apply(dataset$otus ==1,2,sum)/apply(dataset$otus,2,sum)
  
  append(dataset,list(reads=reads, coverage=GC))	
}

#Subset data: remove samples that do not have enough reads or do not meet some categorical requirement
Subset.Data<-function(dataset, min.reads, criterion) {
  crit.read<-dataset$reads>=min.reads
  meta<-dataset$meta
  metaSub<-meta[eval(parse(text=criterion))&crit.read,]
  otuSub<-dataset$otus[,eval(parse(text=criterion))&crit.read]
  otuSub1<-otuSub[apply(otuSub,1,sum)!=0,]
  taxSub<-dataset$tax[apply(otuSub,1,sum)!=0,]
  
  list(otus=otuSub, meta=metaSub, tax=taxSub, min.read.depth=min.reads, inclusion.criterion=criterion)	
}

#Subsample data
Subsample.Data<-function(dataset, subsample) {
  otus.ss<-t(rrarefy(t(dataset$otus), subsample))
  append(dataset,list(otus.ss=otus.ss, subsample=subsample))
}

# Taxonomic profiles, with subsampling
Tax.Profiles<-function(dataset) {
  
  tax<-dataset$tax
  otus<-dataset$otus.ss
  
  #collate taxon counts
  tax.list<-list()
  TaxaID<-c("domain_id","phylum_id","class_id","order_id","family_id","genus_id")
  TaxaID.Labs<-c("domain.counts","phylum.counts","class.counts","order.counts","family.counts","genus.counts")
  
  for (h in 1:length(TaxaID)) {
    
    if (TaxaID[h]=="genus_id") {
      FamGen<-paste(tax$family_id,tax$genus_id)
      allTaxa<-unique(FamGen) #collect list of all genera
    } else allTaxa<-unique(tax[,colnames(tax)==TaxaID[h]]) #collect list of all taxa
    
    TaxonCounts<-matrix(nrow=length(allTaxa),ncol=ncol(otus)) #generate matrix for taxon counts
    rownames(TaxonCounts)<-allTaxa
    colnames(TaxonCounts)<-colnames(otus)
    
    for (i in 1:length(allTaxa)) {	
      if (TaxaID[h]=="genus_id") {
        TMP1<-otus[FamGen==allTaxa[i],]
      } else TMP1<-otus[tax[,colnames(tax)==TaxaID[h]]==allTaxa[i],]
      
      if (is.null(nrow(TMP1))==TRUE) {TaxonCounts[i,]<-TMP1
      } else TaxonCounts[i,]<-as.numeric(apply(TMP1,2,sum))
      
    } # loop to collect counts of each taxon
    
    tax.list[[ TaxaID.Labs[h] ]]<-TaxonCounts
  }
  
  append(dataset, tax.list)
  
}

# Alpha diversity, with subsampling (incl. coverage)
alpha.div<-function(dataset, iters) {
  
  alpha.div.metrics<-list()
  
  #Goods coverage
  TMP1<-matrix(nrow=nrow(t(dataset$otus)), ncol=iters) #temporary variable
  for (i in 1:iters) TMP1[,i]<-1-apply(rrarefy(t(dataset$otus), dataset$subsample)==1,1,sum)/dataset$subsample
  alpha.div.metrics$Goods.coverage<-apply(TMP1,1,mean)
  alpha.div.metrics$Goods.coverage.L95<-apply(TMP1,1,mean)-1.96*apply(TMP1,1,sd)/sqrt(iters)
  alpha.div.metrics$Goods.coverage.H95<-apply(TMP1,1,mean)+1.96*apply(TMP1,1,sd)/sqrt(iters)
  
  #Observed species
  TMP1<-matrix(nrow=nrow(t(dataset$otus)), ncol=iters) #temporary variable
  for (i in 1:iters) TMP1[,i]<-specnumber(rrarefy(t(dataset$otus), dataset$subsample))
  alpha.div.metrics$Obs.Sp<-apply(TMP1,1,mean)
  alpha.div.metrics$Obs.Sp.L95<-apply(TMP1,1,mean)-1.96*apply(TMP1,1,sd)/sqrt(iters)
  alpha.div.metrics$Obs.Sp.H95<-apply(TMP1,1,mean)+1.96*apply(TMP1,1,sd)/sqrt(iters)
  
  #Chao1
  TMP1<-matrix(nrow=nrow(t(dataset$otus)), ncol=iters) #temporary variable
  for (i in 1:iters) TMP1[,i]<-estimateR(rrarefy(t(dataset$otus), dataset$subsample))[2,]
  alpha.div.metrics$Chao1<-apply(TMP1,1,mean)
  alpha.div.metrics$Chao1.L95<-apply(TMP1,1,mean)-1.96*apply(TMP1,1,sd)/sqrt(iters)
  alpha.div.metrics$Chao1.H95<-apply(TMP1,1,mean)+1.96*apply(TMP1,1,sd)/sqrt(iters)
  
  #Shannon diversity
  TMP1<-matrix(nrow=nrow(t(dataset$otus)), ncol=iters) #temporary variable
  for (i in 1:iters) TMP1[,i]<-diversity(rrarefy(t(dataset$otus), dataset$subsample), index="shannon")
  alpha.div.metrics$Shannon<-apply(TMP1,1,mean)
  alpha.div.metrics$Shannon.L95<-apply(TMP1,1,mean)-1.96*apply(TMP1,1,sd)/sqrt(iters)
  alpha.div.metrics$Shannon.H95<-apply(TMP1,1,mean) +1.96*apply(TMP1,1,sd)/sqrt(iters)
  
  #Inverse Simpson diversity
  TMP1<-matrix(nrow=nrow(t(dataset$otus)), ncol=iters) #temporary variable
  for (i in 1:iters) TMP1[,i]<-diversity(rrarefy(t(dataset$otus), dataset$subsample), index="invsimp")
  alpha.div.metrics$Inv.Simpson<-apply(TMP1,1,mean)
  alpha.div.metrics$Inv.Simpson.L95<-apply(TMP1,1,mean)-1.96*apply(TMP1,1,sd)/sqrt(iters)
  alpha.div.metrics$Inv.Simpson.H95<-apply(TMP1,1,mean)+1.96*apply(TMP1,1,sd)/sqrt(iters)
  
  append(dataset, alpha.div.metrics)
  
}

#Beta diversity - unconstrained ordination (PCoA)
beta.div<-function(dataset, dist.metric) {
  BCdm<-vegdist(t(dataset$otus.ss),method= dist.metric)
  PCoA<-prcomp(BCdm)
  append(dataset,list(PCoA=PCoA))
}

#Beta diversity - constrained ordination (RDA)
beta.div.RDA<-function(dataset, Dep.Var,Ind.Vars) {
  #output<-list()
  #	for (i in 1:length(Dep.Var)) {
  #	Dep<-t(eval(parse(text=paste("dataset$", Dep.Var[i],sep=""))))
  #	Form<-paste("Dep","~",Ind.Vars,sep="")
  #	output[[Dep.Var[i]]]<-rda(as.formula(Form),data=dataset$meta)
  #}
  #output
  
  Dep<-t(eval(parse(text=paste("dataset$", Dep.Var,sep=""))))
  Form<-paste("Dep","~",Ind.Vars,sep="")
  rda(as.formula(Form),data=dataset$meta)
}

#permutational analysis of variance (perMANOVA) test
perMANOVA<-function(dataset,Dep.Var,Ind.Vars) {
  output<-list()
  for (i in 1:length(Dep.Var)) {
    Form<-paste("t(","dataset$", Dep.Var[i],")~", Ind.Vars,sep="")
    output[[Dep.Var[i]]]<-adonis(as.formula(Form),data=dataset$meta)
  }
  output
}

# Calculate significant differences in the community between two groups
SigDif.2Groups<-function(dataset, Dep.Var, Grp.Factor, calc, thresh) {
  
  output<-list()
  for (h in 1:length(Dep.Var)) {
    Dep.All<-eval(parse(text=paste("dataset$", Dep.Var[h],sep="")))
    Dep<-Dep.All[apply(Dep.All,1,calc)*100/dataset$subsample>=thresh,]
    
    Ind<-eval(parse(text=paste("dataset$meta$", Grp.Factor,sep="")))
    Ind<-as.character(Ind)
    SigTaxP<-matrix(nrow=nrow(Dep),ncol=7)
    colnames(SigTaxP)<-c(paste(unique(Ind)[1],"mn",sep="_"),paste(unique(Ind)[1],"sd",sep="_"),paste(unique(Ind)[2],"mn",sep="_"),paste(unique(Ind)[2],"sd",sep="_"),"pval","adj_p","Sig?")
    rownames(SigTaxP)<-rownames(Dep)
    
    for (i in 1:nrow(Dep)) {
      SigTaxP[i,1]<-mean(Dep[i,Ind==unique(Ind)[1]])*100/dataset$subsample
      SigTaxP[i,2]<-sd(Dep[i,Ind ==unique(Ind)[1]])*100/dataset$subsample
      SigTaxP[i,3]<-mean(Dep[i,Ind ==unique(Ind)[2]])*100/dataset$subsample
      SigTaxP[i,4]<-sd(Dep[i,Ind ==unique(Ind)[2]])*100/dataset$subsample
      SigTaxP[i,5]<-t.test(Dep[i,]~Ind)$p.value	
    }
    
    SigTaxP[,6]<-p.adjust(SigTaxP[,5])
    SigTaxP[,7]<-SigTaxP[,6]<=0.05
    
    output[[Dep.Var[h]]]<-SigTaxP
  }
  output
}

# Analysis of similarity (ANOSIM) based on (categorical) groups (more than two allowed!)
anosim.test<-function(dataset, Dep.Var, Grp.Factor, calc, thresh) {
  
  output<-list()
  for (h in 1:length(Dep.Var)) {
    Dep.All<-eval(parse(text=paste("dataset$", Dep.Var[h],sep="")))
    Dep<-Dep.All[apply(Dep.All,1,calc)*100/dataset$subsample>=thresh,]
    
    Ind<-eval(parse(text=paste("dataset$meta$", Grp.Factor,sep="")))
    Ind<-as.character(Ind)
    
    output[[Dep.Var[h]]]<-anosim(t(Dep),grouping=Ind)
    
  }
  output
}

# Calculate significant correlations in the community w.r.t. a quantitative independent variable
corr.test<-function(dataset, Dep.Var, Ind.Var, calc, thresh) {
  
  output<-list()
  for (h in 1:length(Dep.Var)) {
    Dep.All<-eval(parse(text=paste("dataset$", Dep.Var[h],sep="")))
    Dep<-Dep.All[apply(Dep.All,1,calc)*100/dataset$subsample>=thresh,]
    
    Ind<-as.numeric(as.vector(eval(parse(text=paste("dataset$meta$", Ind.Var,sep="")))))
    
    OUTMAT<-matrix(nrow=nrow(Dep), ncol=4)
    colnames(OUTMAT)<-c("Cor coef", "p value", "Adj. p value", "Significant?")
    row.names(OUTMAT)<-rownames(Dep)
    
    for (i in 1:nrow(Dep)) {
      TMP1<-cor.test(Ind,Dep[i,],method="pearson")
      OUTMAT[i,1]<-TMP1$estimate
      OUTMAT[i,2]<-TMP1$p.value	
    }
    OUTMAT[,3]<-p.adjust(OUTMAT[,2], method="fdr")			
    OUTMAT[,4]<-OUTMAT[,3]<0.05
    output[[Dep.Var[h]]]<-OUTMAT
  }
  output
}

# Calculate significant differences in alpha diversity using ANOVA
SigDif.Alpha<-function(dataset, Dep.Var, Ind.Var) {
  
  output<-list()
  for (h in 1:length(Dep.Var)) {
    Dep<-eval(parse(text=paste("dataset$", Dep.Var[h],sep="")))
    Ind<-eval(parse(text=paste("dataset$meta$",Ind.Var,sep="")))
    output[[Dep.Var[h]]]<-summary(aov(Dep ~ Ind))
  }
  output
}

# Linear regression modeling with community as independent variable
LR.mod.comm<-function(dataset, Dep.Var, Ind.Var, calc, thresh) {
  
  Mod.Fit.Comp<-list()
  Rel.Imp.Comp<-list()
  R2.Comp<-vector(length=length(Ind.Var))
  names(R2.Comp)<-Ind.Var
  AIC.Comp<-vector(length=length(Ind.Var))
  names(AIC.Comp)<-Ind.Var
  
  for (i in 1:length(Ind.Var)) {
    Dep<-eval(parse(text=paste("dataset$meta$", Dep.Var,sep="")))
    Ind.All<-eval(parse(text=paste("dataset$", Ind.Var[i],sep="")))
    Ind<-t(Ind.All[apply(Ind.All,1,calc)*100/dataset$subsample>=thresh,])
    mod.fit<-lm(Dep~Ind)
    Mod.Fit.Comp[[i]]<-summary(mod.fit)
    AIC.Comp[i]<-AIC(mod.fit)
    a<-calc.relimp(mod.fit)
    R2.Comp[i]<-summary(mod.fit)$r.squared
    Rel.Imp.Comp[[Ind.Var[i]]]<-a$lmg		
  }
  list(R2=R2.Comp,AIC=AIC.Comp, Mod.Fit= Mod.Fit.Comp, Rel.Imp=Rel.Imp.Comp)
}

# Linear Regression modeling with metadata as dependent and independent variable
LR.mod.meta<-function(dataset, Dep.Var, Ind.Var) {
  
  Mod.Fit.Comp<-list()
  Rel.Imp.Comp<-list()
  R2.Comp<-vector(length=length(Ind.Var))
  names(R2.Comp)<-Ind.Var
  AIC.Comp<-vector(length=length(Ind.Var))
  names(AIC.Comp)<-Ind.Var
  
  for (i in 1:length(Ind.Var)) {
    Form<-paste("dataset$meta$", Dep.Var,"~", Ind.Var[i],sep="")	
    mod.fit<-lm(as.formula(Form),data=dataset$meta)
    Mod.Fit.Comp[[i]]<-summary(mod.fit)
    AIC.Comp[i]<-AIC(mod.fit)
    R2.Comp[i]<-summary(mod.fit)$r.squared
    if (length(grep("\\+",Ind.Var[i]))!=0|length(grep("\\*",Ind.Var[i]))!=0) {
      a<-calc.relimp(mod.fit)
      Rel.Imp.Comp[[Ind.Var[i]]]<-a$lmg
    }
  }
  list(R2=R2.Comp,AIC=AIC.Comp, Mod.Fit= Mod.Fit.Comp, Rel.Imp=Rel.Imp.Comp)
}

# Generalized Linear Regression modeling with metadata as dependent and independent variable
GLR.mod.meta<-function(dataset, Dep.Var, Ind.Var) {
  
  Mod.Fit.Comp<-list()
  R2.Comp<-vector(length=length(Ind.Var))
  names(R2.Comp)<-Ind.Var
  AIC.Comp<-vector(length=length(Ind.Var))
  names(AIC.Comp)<-Ind.Var
  
  for (i in 1:length(Ind.Var)) {
    Form<-paste("dataset$meta$", Dep.Var,"~", Ind.Var[i],sep="")	
    mod.fit<-glm(as.formula(Form),data=dataset$meta,family="binomial")
    Mod.Fit.Comp[[i]]<-summary(mod.fit)
    AIC.Comp[i]<-AIC(mod.fit)
    R2.Comp[i]<-Rsq(mod.fit)$R2mod
  }
  list(R2=R2.Comp,AIC=AIC.Comp, Mod.Fit= Mod.Fit.Comp)
}

#Shapiro Wilk test for normality
SW.Test<-function(dataset,Vars) {
  SW.out<-list()
  
  par(mfrow=c(ceiling(sqrt(length(Vars))),ceiling(length(Vars)/ceiling(sqrt(length(Vars))))))
  
  for (i in 1:length(Vars)) {
    SW.Res<-shapiro.test(as.numeric(as.vector(eval(parse(text=paste("dataset$meta$",Vars[i],sep=""))))))
    SW.out[[Vars[i]]]<-SW.Res
    
    qqnorm(as.numeric(as.vector(eval(parse(text=paste("dataset$meta$",Vars[i],sep=""))))),main=Vars[i])
    qqline(as.numeric(as.vector(eval(parse(text=paste("dataset$meta$",Vars[i],sep=""))))), col = 2)
    legend("topleft",legend=c("S-W test", paste("W=",round(SW.Res$statistic,2)), paste("p=",round(SW.Res$p.value,3))), bty="n", cex=0.7)	
  }
  SW.out
}

#Decontam
#save source file for functions
source('/documents/RStudio/Amplicon_analysis_functions.R')

#Read in data
otuIN<-read.table("combinedDADAtable.txt", header=T, row.names=1, sep="\t")
meta<-read.table("metadata.txt", header =T, sep="\t")

tax<-otuIN[,ncol(otuIN)]
names(tax)<-rownames(otuIN)
taxlevels<-matrix(ncol=6, nrow=length(tax))
for (i in 1:length(tax)) {
  TMP1<-strsplit(as.character(tax[i]),";")[[1]]	
  TMP2<-vector(length=length(TMP1))
  for (h in 1:length(TMP1)) {
    TMP2[h]<-strsplit(TMP1[h], split="\\(")[[1]][1]		
  }
  taxlevels[i,]<-TMP2
}
#clean up taxon names
taxlevels[,2]<-gsub("_","",taxlevels[,2])

TMP1<-c() 
for (i in 1:length(taxlevels[,3])) TMP1<-c(TMP1, strsplit(taxlevels[i,3], "_")[[1]][1])
taxlevels[,3]<-TMP1

TMP1<-gsub("_or", "", taxlevels[,4])
TMP1<-gsub("_", " ", TMP1)
taxlevels[,4]<-TMP1

TMP1<-gsub("_fa", "", taxlevels[,5])
TMP1<-gsub("_", " ", TMP1)
taxlevels[,5]<-TMP1

TMP1<-gsub("_ge", "", taxlevels[,6])
TMP1<-gsub("_", " ", TMP1)
taxlevels[,6]<-TMP1


#Organize samples
otus<-otuIN[,1:(ncol(otuIN)-2)]
otus<-otus[,sort(colnames(otus), index.return=T)$ix]
meta<-meta[sort(as.character(meta$SampleID),index.return=T)$ix,]
sum(as.character(meta$SampleID)!=colnames(otus)) #otu table and metadata are matched.
#otus<-t(otus) #transpose


#Contaminant removal, try with just neg ctls and fecal samples
otusCR<-t(otus[,meta$compartment=="stool"|meta$condition=="Neg"])
metaCR<-meta[meta$compartment=="stool"|meta$condition=="Neg",]

# Introduce a minimum number of reads in stool samples
PresStool<-apply(otusCR[metaCR$compartment=="stool",],2,sum)

#Minimize loss of known gut taxa
TMP1<-taxlevels[PresStool!=0,]
sort(unique(TMP1[,4]))

#Maximize loss of known contaminants
TMP1<-taxlevels[PresStool==0,]
unique(TMP1[,4])

#otusCR<-otusCR[,PresStool!=0]
#taxaCR<-taxlevels[PresStool!=0,]

#statistical removal of contaminants
Contam<-isContaminant(seqtab=otusCR, neg=(metaCR$condition=="Neg"), threshold=0.1)
plot(Contam$contaminant)

write.table(Contam,"Contam2.txt", col.names=T, row.names=T, quote=F)

#collect taxonomy
a<-cbind(Contam, otus, taxlevels)

write.table(a,"otu_ALL.txt", col.names=T, row.names=T, quote=F)

otusRA<-otus*100/1000

b<-cbind(Contam, otusRA,taxlevels )
write.table(b,"otu_ALL_RA.txt", col.names=T, row.names=T, quote=F)

#Goals
#Minimize number of reads removed from stool samples
summary(apply(otusCR[metaCR$condition!="Neg",Contam$contaminant==T],1,sum)/apply(otusCR[metaCR$condition!="Neg",],1,sum))

#Maximize number of reads removed from neg ctls
summary(apply(otusCR[metaCR$condition=="Neg",Contam$contaminant==T],1,sum)/apply(otusCR[metaCR$condition=="Neg",],1,sum))

#Minimize loss of known gut taxa
TMP1<-taxaCR[Contam$contaminant==F,]
sort(unique(TMP1[,4]))

#Maximize loss of known contaminants
TMP1<-taxaCR[Contam$contaminant==T,]
unique(TMP1[,4])

#Remove contaminants and format for export
otusClean<-otus[Contam$contaminant==F|PresStool!=0,]
taxaClean<-taxlevels[Contam$contaminant==F|PresStool!=0,]

taxaCleanFormat<-matrix(nrow=nrow(taxaClean), ncol=12)
taxaCleanFormat[,c(2,4,6,8,10,12)]<-100
taxaCleanFormat[,c(1,3,5,7,9,11)]<-taxaClean
colnames(taxaCleanFormat)<-c("domain_id","domain_conf","phylum_id","phylum_conf","class_id", "class_conf","order_id","order_conf","family_id", "family_conf", "genus_id", "genus_conf")

otuTableClean<-cbind(otusClean, taxaCleanFormat)

write.table(otuTableClean, file="otuTableClean.txt", sep="\t", col.names=T, row.names=F, quote=F)

#stacked bar plots taxonomic composition dilution samples

dilution_otu<-otuTableClean[1:4579,1:26]

#Make OTU table and taxonomy table
dilution_otu<-read.table("dilution_otu_otu_rem.txt", header=T, row.names=1, sep="\t")
tax<-dilution_otu[,(ncol(dilution_otu)-11):ncol(dilution_otu)]
otus<- dilution_otu[, -c(28:38)]
otus$genus_conf<-NULL
otus$WATER<-NULL

#total reads per sample
sum <-colSums(otus)
sum

#what is the library size per sample?
summary(apply(otus,2,sum))
hist(apply(otus,2,sum), main="Library depth")

#Good's coverage of libraries
GC<-1-apply(otus ==1,2,sum)/apply(otus,2,sum)
summary(GC)

#Min. 1st Qu.  Median    Mean 3rd Qu.    Max. 
#786    2520    2952    3084    3972    6344


#Introduce subsampling depth for diversity estimates
Subsample<-900
otuCountsSub<-rrarefy(t(otus), Subsample) 

#coverage of subsampled libraries
GC_sub<-1-apply(t(otuCountsSub) ==1,2,sum)/apply(t(otuCountsSub),2,sum) 
summary(GC_sub)
hist(GC_sub)

#Min. 1st Qu.  Median    Mean 3rd Qu.    Max. 
#0.9385  0.9513  0.9622  0.9629  0.9747  0.9872  


#taxonomic profiles
allPhyla<-unique(tax[,colnames(tax)=="phylum_id"]) #collect list of all phyla
allFamilies<-unique(tax[,colnames(tax)=="family_id"]) #collect list of all families
FamGen<-paste(tax$family_id,tax$genus_id)
allGenera<-unique(FamGen) #collect list of all genera

phylumCounts<-matrix(nrow=nrow(otuCountsSub), ncol=length(allPhyla)) #generate matrix for phylum counts
rownames(phylumCounts)<-rownames(otuCountsSub)
colnames(phylumCounts)<-allPhyla

familyCounts<-matrix(nrow=nrow(otuCountsSub), ncol=length(allFamilies)) #generate matrix for family counts
rownames(familyCounts)<-rownames(otuCountsSub)
colnames(familyCounts)<-allFamilies

genusCounts<-matrix(nrow=nrow(otuCountsSub), ncol=length(allGenera)) #generate matrix for family counts
rownames(genusCounts)<-rownames(otuCountsSub)
colnames(genusCounts)<-allGenera


for (i in 1:length(allPhyla)) {
  
  TMP1<-otuCountsSub[, tax[,colnames(tax)=="phylum_id"]==allPhyla[i]]
  
  if (length(TMP1)==nrow(otuCountsSub)) {phylumCounts[,i]<-TMP1
  } else phylumCounts[,i]<-as.numeric(apply(TMP1,1,sum))
} # loop to collect counts of each phylum

for (i in 1:length(allFamilies)) {
  
  TMP1<-otuCountsSub[, tax[,colnames(tax)=="family_id"]== allFamilies[i]]
  
  if (length(TMP1)==nrow(otuCountsSub)) {familyCounts[,i]<-TMP1
  } else familyCounts[,i]<-as.numeric(apply(TMP1,1,sum))
} # loop to collect counts of each family

for (i in 1:length(allGenera)) {
  
  TMP1<-otuCountsSub[,FamGen== allGenera[i]]
  
  if (length(TMP1)==nrow(otuCountsSub)) {genusCounts[,i]<-TMP1
  } else genusCounts[,i]<-as.numeric(apply(TMP1,1,sum))
} # loop to collect counts of each genus


phylumRA<-phylumCounts*100/Subsample #create RA values
familyRA<-familyCounts*100/Subsample #create RA values
genusRA<-genusCounts*100/Subsample #create RA values


# PCoA technical replicates samples
# Beta diversity

BCdm<-vegdist(rrarefy(t(otus), Subsample),method="bray")
PCoA<-prcomp(BCdm)

PCoA$rotation

#calculate % rotation
PCoA$sdev


100*PCoA$sdev[1]^2/sum(PCoA$sdev^2)# pc1=52
100*PCoA$sdev[2]^2/sum(PCoA$sdev^2)#pc2= 24


PCoA<-as.data.frame(PCoA$rotation)
PCoA1<-PCoA [1:12,1:2]#select only pc1 and pc2

a <- c("CTR D1", "CTR D2", "CTR D3", "CTR D4", "CTR P1", "CTR P2", "CTR P3", "CTR P4", "PFD D1", "PFD D2", "PFD D3", "PFD D4")
b <- c("Rep 1","Rep 1","Rep 1","Rep 1", "Rep 2", "Rep 2", "Rep 2", "Rep 2", "Rep 3", "Rep 3", "Rep 3", "Rep 3" )
labels <- data.frame(first=a,second=b)

a <- c("CTR D1", "CTR D2", "CTR D3", "CTR D4", "CTR P1", "CTR P2", "CTR P3", "CTR P4", "PFD D1", "PFD D2", "PFD D3", "PFD D4", "DIL 1", "DIL 2", "DIL 3", "DIL 4", "DIL 5", "DIL 6", "DIL 7", "DIL 1.2", "DIL 2.2", "DIL 3.2", "DIL 4.2", "DIL 5.2", "DIL 6.2", "DIL 7.2")
b <- c("Rep 1","Rep 1","Rep 1","Rep 1", "Rep 2", "Rep 2", "Rep 2", "Rep 2", "Rep 3", "Rep 3", "Rep 3", "Rep 3","stool_rep_1","stool_rep_2","stool_rep_3","stool_rep_4","stool_rep_5","stool_rep_6","stool_rep_7","stool_rep_1","stool_rep_2","stool_rep_3","stool_rep_4","stool_rep_5","stool_rep_6","stool_rep_7" )
labels <- data.frame(first=a,second=b)

PCoA1<-cbind(PCoA1,labels)
names(PCoA1)[3]<-paste("sampleID") 
names(PCoA1)[4]<-paste("groups") 

#PCoA1$groups <- NULL
#PCoA1$groups <- NULL

PCoA1$sampleID <- factor(PCoA1$sampleID ,levels=unique(as.character(PCoA1$sampleID )))
#grouping for sampleID
d<-ggplot(PCoA1,aes(x=PC1,y=PC2 ,fill=sampleID))+geom_point(aes(color= sampleID),size=3)
d+scale_y_continuous(limits=c(-0.4,0.4),breaks=seq(-0.4,0.4,by=0.2))+scale_x_continuous(limits=c(-0.2,0.2),breaks=seq(-0.2,0.2,by=0.2))

ggsave(filename="PCoA_dilution_sampleID.pdf", width=8, height=7)

#FIGURE S4A
#grouping for replicates
d<-ggplot(PCoA1,aes(x=PC1,y=PC2 ,fill=groups))+geom_point(aes(color= groups),size=3)+scale_colour_manual(labels = c("Rep 1", "Rep 2", "Rep 3"), values = c("cornflowerblue", "darkorange", "green3"))
d

ggsave(filename="PCoA_dilution_ALL.eps", width=8, height=7)

a<-PCoA1[1:12,1:4]

#FIGURE S4A
#grouping for replicates only LMD
d<-ggplot(a,aes(x=PC1,y=PC2 ,fill=groups))+geom_point(aes(color= groups),size=3)
d

ggsave(filename="PCoA_dilution_ALL.pdf", width=8, height=7)


100*lmd$PCoA$sdev[1]^2/sum(lmd$PCoA$sdev^2)# pc1=56
100*lmd$PCoA$sdev[2]^2/sum(lmd$PCoA$sdev^2)#pc2= 17


#Create plot for stool dilution
head(otuCountsSub)
a<-as.data.frame(otuCountsSub)
b<-t(otus)  
b<-as.data.frame(b)
b<-t(otuClean)

#taxonomic profiles
allPhyla<-unique(tax[,colnames(tax)=="phylum_id"]) #collect list of all phyla
allFamilies<-unique(tax[,colnames(tax)=="family_id"]) #collect list of all families
FamGen<-paste(tax$family_id,tax$genus_id)
allGenera<-unique(FamGen) #collect list of all genera

phylumCounts<-matrix(nrow=nrow(b), ncol=length(allPhyla)) #generate matrix for phylum counts
rownames(phylumCounts)<-rownames(b)
colnames(phylumCounts)<-allPhyla

familyCounts<-matrix(nrow=nrow(b), ncol=length(allFamilies)) #generate matrix for family counts
rownames(familyCounts)<-rownames(b)
colnames(familyCounts)<-allFamilies

genusCounts<-matrix(nrow=nrow(b), ncol=length(allGenera)) #generate matrix for family counts
rownames(genusCounts)<-rownames(b)
colnames(genusCounts)<-allGenera

for (i in 1:length(allPhyla)) {
  
  TMP1<-as.matrix(b[, tax[,colnames(tax)=="phylum_id"]==allPhyla[i]])
  output[i]<-length(TMP1)
  if (length(TMP1)==nrow(b)) {phylumCounts[,i]<-TMP1
  } else phylumCounts[,i]<-as.numeric(apply(TMP1,1,sum))
} # loop to collect counts of each phylum

for (i in 1:length(allFamilies)) {
  
  TMP1<-as.matrix(b[, tax[,colnames(tax)=="family_id"]== allFamilies[i]])
  
  if (length(TMP1)==nrow(b)) {familyCounts[,i]<-TMP1
  } else familyCounts[,i]<-as.numeric(apply(TMP1,1,sum))
} # loop to collect counts of each family

for (i in 1:length(allGenera)) {
  
  TMP1<-as.matrix(b[,FamGen== allGenera[i]])
  
  if (length(TMP1)==nrow(b)) {genusCounts[,i]<-TMP1
  } else genusCounts[,i]<-as.numeric(apply(TMP1,1,sum))
} # loop to collect counts of each genus


phylumRA<-phylumCounts*100/apply(phylumCounts,1,sum) #create RA values
familyRA<-familyCounts*100/apply(familyCounts,1,sum) #create RA values
genusRA<-genusCounts*100/apply(genusCounts,1,sum) #create RA values


#Plot only abundant taxa (greater than 1% mean)
phylumRA.AB<-phylumRA[,sort(apply(phylumRA,2,max), decreasing=T)>=1]
familyRA.AB<-familyRA[,sort(apply(familyRA,2, max), decreasing=T)>=1]
genusRA.AB<-genusRA[,sort(apply(genusRA,2, max), decreasing=T)>=1]
#oder mean

pdf("Phylum_dilution_ALL.pdf")
par(las=2,par(mar = c(10, 4, 4, 10) + 0.1),xpd=T)
barplot(t(phylumRA.AB), col=rainbow(ncol(phylumRA.AB)), cex.names=0.5, ylim=c(0,100), main="Phylum composition", ylab="Relative abundance (%)")
legend(x=35,y=90,colnames(phylumRA.AB), cex=0.8,bg="grey", text.col=rainbow(ncol(phylumRA.AB)))
dev.off()

#ggplot
a<-as.data.frame(phylumRA.AB)
b<-t(a)
c<-melt(b)


d<-ggplot(data=c, aes(x=Var2 , y=value,fill=Var1))
d+geom_bar(stat="identity")+ theme(axis.text.x = element_text(angle = 90, hjust = 1))+labs(title="Phylum-level profiles",x="Samples",y="Relative abundance (%)")+ guides(fill=guide_legend(title="Phylum"))+theme(axis.text=element_text(size=9),axis.title=element_text(size=14), legend.text=element_text(size=14,face="italic"),legend.title=element_text(size=14),title=element_text(size=14))

ggsave(filename="phylum_dilution.pdf", width=8, height=7)


write.table(familyRA.AB, file="family_no_subset.txt", sep="\t", col.names=T, row.names=F, quote=F)
write.table(phylumRA.AB, file="phylum_no_subset.txt", sep="\t", col.names=T, row.names=F, quote=F)
write.table(genusRA.AB, file="genus_no_subset.txt", sep="\t", col.names=T, row.names=F, quote=F)

#plot only stool dilution 
dilution<-read.table("dilution_barplot_nosub.txt", header=T, row.names=1, sep="\t")

a <- c("DIL 1", "DIL 1.2", "DIL 2", "DIL 2.2", "DIL 3", "DIL 3.2 ", "DIL 4", "DIL 4.2")
labels <- data.frame(first=a)

dilution<-cbind (dilution, a)
b<-melt(dilution)

head(b)

#FIGURE S4B
d<-ggplot(data=b, aes(x=a , y=value,fill=variable))
d+geom_bar(stat="identity")+ theme(axis.text.x = element_text(angle = 90, hjust = 1))+labs(title="Family-level profiles",x="Samples",y="Relative abundance (%)")+ guides(fill=guide_legend(title="Family"))+theme(axis.text=element_text(size=9),axis.title=element_text(size=14), legend.text=element_text(size=14,face="italic"),legend.title=element_text(size=14),title=element_text(size=14))

ggsave(filename="family_dilution_stool_4samples.pdf", width=8, height=7)


pdf("Family_dilution_ALL.pdf")
par(las=2,par(mar = c(10, 4, 4, 10) + 0.1), xpd=T)
barplot(t(familyRA.AB), col=rainbow(ncol(familyRA.AB)), cex.names=0.5, ylim=c(0,100), main="Family composition", ylab="Relative abundance (%)")
legend(x=33,y=100,colnames(familyRA.AB), cex=0.8, bg= "grey", text.col=rainbow(ncol(familyRA.AB)))
dev.off()

#ggplot
a<-as.data.frame(familyRA.AB)
b<-t(a)
c<-melt(b)


d<-ggplot(data=c, aes(x=Var2 , y=value,fill=Var1))
d+geom_bar(stat="identity")+ theme(axis.text.x = element_text(angle = 90, hjust = 1))+labs(title="Family-level profiles",x="Samples",y="Relative abundance (%)")+ guides(fill=guide_legend(title="Family"))+theme(axis.text=element_text(size=9),axis.title=element_text(size=14), legend.text=element_text(size=14,face="italic"),legend.title=element_text(size=14),title=element_text(size=14))

ggsave(filename="family_dilution_ALL.pdf", width=8, height=7)


#Stool sample analysis
# Subset only stool samples
dataset.stool<-Data.In(otuTable="otuTableClean_otu_rem_stool.txt", metadata="metadata_stool.txt", sampleName="SampleID")

# Calculate library size and coverage
dataset.stool<-Depth.and.Coverage(dataset.stool)
summary(dataset.stool$reads)
hist(dataset.stool$reads, main="# of reads per library", xlab="reads")
summary(dataset.stool$coverage)
hist(dataset.stool$coverage, main="Coverage per library", xlab="Good's coverage")

#Introduce subsampling depth for diversity estimates
stool<-Subsample.Data(dataset=dataset.stool,subsample=3900)

# Generate taxonomic profiles at all levels
stool <-Tax.Profiles(stool)

# Alpha diversity, with subsampling (incl. coverage)
stool<-alpha.div(stool, iters=10)
par(mfrow=c(2,2))
boxplot(stool$Obs.Sp~paste(stool$meta$diet,"day",stool$meta$day), las=2, main="obs. sp. stool")
boxplot(stool$Chao1~paste(stool$meta$diet,"day",stool$meta$day), las=2, main="Chao1. stool")
boxplot(stool$Shannon~paste(stool$meta$diet,"day",stool$meta$day), las=2, main="Shannon stool")
boxplot(stool$Inv.Simpson~paste(stool$meta$diet,"day",stool$meta$day), las=2, main="Inv. Simpson stool")

#Significance testing of alpha diversity
#Observed species
mod<-lm(with(stool, Obs.Sp~meta$diet*meta$day))
modANOVA<-aov(mod)
summary(modANOVA)
#TukeyHSD(modANOVA)
#diet, day, diet:day all significant
dim()

#Significance testing of alpha diversity
#Observed species
mod<-lm(with(stool, Obs.Sp~meta$diet*meta$day))
modANOVA<-aov(mod)
summary(modANOVA)
#TukeyHSD(modANOVA)
#diet, day, diet:day all significant

#Shannon
mod<-lm(with(stool, Shannon~meta$diet*meta$day))
modANOVA<-aov(mod)
summary(modANOVA)
#TukeyHSD(modANOVA)
#diet, day, diet:day all significant

#Simpson
mod<-lm(with(stool, Inv.Simpson~meta$diet*meta$day))
modANOVA<-aov(mod)
summary(modANOVA)
#TukeyHSD(modANOVA)
#diet, day, diet:day all significant

library(Rmisc)

#alpha diversity plot
#ggplot alpha diversity stool
Obs.Sp<-as.data.frame(stool$Obs.Sp)
diet<-as.data.frame(paste(stool$meta$diet))
day<-as.data.frame(paste("day", stool$meta$day ))
chao1<-as.data.frame(stool$Chao1)
shannon<-as.data.frame(stool$Shannon)
Inv.Simpson<-as.data.frame(stool$Inv.Simpson)

alphaDiv<-cbind(Obs.Sp,chao1, shannon, Inv.Simpson, diet, day)
names(alphaDiv)[1]<-paste("Obs.species") 
names(alphaDiv)[2]<-paste("Chao1") 
names(alphaDiv)[3]<-paste("Shannon") 
names(alphaDiv)[4]<-paste("Inv.Simpson") 
names(alphaDiv)[5]<-paste("samples") 
names(alphaDiv)[6]<-paste("days") 

write.table(alphaDiv, file="alphaDivstool.txt", sep="\t", col.names=T, row.names=F, quote=F)


alphaDiv_melt<-melt(alphaDiv)

d<-ggplot(alphaDiv_melt,aes(x=days,y=value,fill=samples))
d+geom_point(aes(colour=samples))+geom_smooth(aes(colour=samples),span=1.2,level=0.9,alpha=0.1,method="loess")+facet_wrap( ~ variable, scales="free")+
  labs(title="alpha diversity")+theme(axis.text=element_text(size=14),axis.title=element_text(size=16), legend.text=element_text(size=14),legend.title=element_text(size=16),title=element_text(size=16))+xlab ("")+ ylab("Alpha diversity metrics")

ggsave(filename="alpha_div1.tiff", width=8, height=7)  

#alpha diverity geom_line
#FIGURE 2B
#obs species
tgc <- summarySE(alphaDiv, measurevar="Obs.species", groupvars=c("days","samples"))
tgc

pd <- position_dodge(0.1)

ggplot(tgc, aes(x=days, y=Obs.species, colour=samples, group=samples)) + 
  geom_errorbar(aes(ymin=Obs.species-sd, ymax=Obs.species+sd),  width=.4,position=pd) +
  geom_line(position=pd, size=1) +
  geom_point(position=pd, size=3)+
  labs(title="Observed species")+theme(axis.text=element_text(size=14),axis.title=element_text(size=16), legend.text=element_text(size=14),legend.title=element_text(size=16),title=element_text(size=16))+scale_colour_manual(labels = c("CON", "FD", "PFD"), values = c("cornflowerblue", "darkorange", "green3"))


ggsave(filename="alpha_div_obs1_species.tiff", width=8, height=7)  
ggsave(filename="alpha_div_obs1_species.eps", width=8, height=7)


#chao1
tgc <- summarySE(alphaDiv, measurevar="Chao1", groupvars=c("days","samples"))
tgc

pd <- position_dodge(0.1)

ggplot(tgc, aes(x=days, y=Chao1, colour=samples, group=samples)) + 
  geom_errorbar(aes(ymin=Chao1-sd, ymax=Chao1+sd),  width=.4,position=pd) +
  geom_line(position=pd, size=1) +
  geom_point(position=pd, size=3)+
  labs(title="Chao1")+theme(axis.text=element_text(size=14),axis.title=element_text(size=16), legend.text=element_text(size=14),legend.title=element_text(size=16),title=element_text(size=16))+scale_colour_manual(labels = c("CON", "FD", "PFD"), values = c("cornflowerblue", "darkorange", "green3"))


ggsave(filename="alpha_div_chao1.tiff", width=8, height=7)  

#shannon Figure 2B
tgc <- summarySE(alphaDiv, measurevar="Shannon", groupvars=c("days","samples"))
tgc

pd <- position_dodge(0.1)

ggplot(tgc, aes(x=days, y=Shannon, colour=samples, group=samples)) + 
  geom_errorbar(aes(ymin=Shannon-sd, ymax=Shannon+sd),  width=.4,position=pd) +
  geom_line(position=pd, size=1) +
  geom_point(position=pd, size=3)+
  labs(title="Shannon")+theme(axis.text=element_text(size=14),axis.title=element_text(size=16), legend.text=element_text(size=14),legend.title=element_text(size=16),title=element_text(size=16))+scale_colour_manual(labels = c("CON", "FD", "PFD"), values = c("cornflowerblue", "darkorange", "green3"))


ggsave(filename="alpha_div1_Shannon.tiff", width=8, height=7)  
ggsave(filename="alpha_div1_Shannon.eps", width=8, height=7)  


#inv.simpson
tgc <- summarySE(alphaDiv, measurevar="Inv.Simpson", groupvars=c("days","samples"))
tgc

pd <- position_dodge(0.1)

ggplot(tgc, aes(x=days, y=Inv.Simpson, colour=samples, group=samples)) + 
  geom_errorbar(aes(ymin=Inv.Simpson-sd, ymax=Inv.Simpson+sd),  width=.4,position=pd) +
  geom_line(position=pd, size=1) +
  geom_point(position=pd, size=3)+
  labs(title="Inv.Simpson")+theme(axis.text=element_text(size=14),axis.title=element_text(size=16), legend.text=element_text(size=14),legend.title=element_text(size=16),title=element_text(size=16))+scale_colour_manual(labels = c("CON", "FD", "PFD"), values = c("cornflowerblue", "darkorange", "green3"))


ggsave(filename="alpha_div_Inv.Simpson.tiff", width=8, height=7)  


# Beta diversity
stool <-beta.div(stool, dist.metric="bray") 

day<-as.numeric(as.vector(stool$meta$day))
day[day==1]<-19
day[day==4]<-15
day[day==7]<-17

diet<-as.vector(stool$meta$diet)
diet[diet=="CON"]<-"black"
diet[diet=="FD"]<-"blue"
diet[diet=="PFD"]<-"red"

plot(stool$PCoA$rotation[,1:2], col=diet, pch=day, xlab=paste("PCo1 (", round(100*stool$PCoA$sdev[1]^2/sum(stool$PCoA$sdev^2),0),"%)", sep=""),ylab=paste("PCo2 (", round(100*stool$PCoA$sdev[2]^2/sum(stool$PCoA$sdev^2),0),"%)", sep=""), main="Effect of diet on stool communities")
legend(x=0,y=0.3, c("FD","PFD", "Con"), bty="n", text.col= unique(diet))
legend(x=0.06,y=0.3, c("Day 1: circle","Day 4: square", "Day 7: triangle"), bty="n")


#ggplot beta diversity
stool$PCoA$rotation

stool_PCoA<-as.data.frame(stool$PCoA$rotation)
stool_PCoA1<-stool_PCoA [1:26,1:2]#select only pc1 and pc2


day<-as.data.frame(stool$meta$day)
diet<-as.data.frame(stool$meta$diet)
stool_PCoA2<-cbind(stool_PCoA1, diet, day)

names(stool_PCoA2)[1]<-paste("PC1") 
names(stool_PCoA2)[2]<-paste("PC2") 
names(stool_PCoA2)[3]<-paste("diet") 
names(stool_PCoA2)[4]<-paste("day") 


#FIGURE 2A
#pcoa with different colors=diet and different shape=day
b<-data.frame(day=stool_PCoA2$day, samples=stool_PCoA2$diet)
c<-cbind(b,stool_PCoA2[,1:2])


p <- ggplot(c, aes(PC1, PC2, label=day, color=samples))
p + geom_point(aes(shape = factor(day))) + scale_shape(solid = FALSE)
p + aes(shape = factor(day)) +
  geom_point(aes(colour = factor(samples)), size = 5) +
  geom_point(colour="grey90", size = 1.5)+xlab ("PC1 (85%)")+ ylab("PC2 (3%)")+scale_colour_manual(labels = c("CON", "FD", "PFD"), values = c("cornflowerblue", "darkorange", "green3"))


ggsave(filename="beta_stool1_shape.tiff", width=8, height=7)
ggsave(filename="beta_stool1-shape2.eps", width=8, height=7)

#perMANOVA - all significant, including interacton term
perMANOVA(dataset=stool,Dep.Var=Dep.Var<-c("domain.counts","phylum.counts","class.counts","order.counts","family.counts","genus.counts", "otus.ss"),Ind.Vars=c("diet*day"))

#Taxonomy -phylum
TMP0<-stool$phylum.counts*100/stool$subsample
TMP1<-TMP0[apply(TMP0,1,mean)>1,]
TMP1<-TMP1[sort(apply(TMP1,1,mean),decreasing=T,index.return = T)$ix,]
condition<-paste(stool$meta$diet,"day",stool$meta$day)
colnames(TMP1)<-condition

par(mar=c(10,5,1,1))
barplot(TMP1, las=2, col=c("darkred","darkblue","darkgreen","orange"), ylim=c(0,100))
legend("bottomleft",rownames(TMP1), text.col=c("darkred","darkblue","darkgreen","orange"), bg="grey")

write.table(TMP1,"phylum_stool.txt", col.names=T, row.names=T, quote=F)

#Taxonomy -family
TMP0<-stool$family.counts*100/stool$subsample
TMP1<-TMP0[apply(TMP0,1,mean)>1,]
TMP1<-TMP1[sort(apply(TMP1,1,mean),decreasing=T,index.return = T)$ix,]
condition<-paste(stool$meta$diet,"day",stool$meta$day)
colnames(TMP1)<-condition

write.table(TMP1,"family_stool.txt", col.names=T, row.names=T, quote=F)

par(mar=c(10,5,1,1))
barplot(TMP1, las=2, col=rainbow(nrow(TMP1)), ylim=c(0,100))
legend("bottomleft",rownames(TMP1), text.col=rainbow(nrow(TMP1)), bg="grey", cex=0.7)

#Taxonomy -genus
TMP0<-stool$genus.counts*100/stool$subsample
TMP1<-TMP0[apply(TMP0,1,mean)>1,]
TMP1<-TMP1[sort(apply(TMP1,1,mean),decreasing=T,index.return = T)$ix,]
condition<-paste(stool$meta$diet,"day",stool$meta$day)
colnames(TMP1)<-condition

par(mar=c(10,5,1,1))
barplot(TMP1, las=2, col=rainbow(nrow(TMP1)), ylim=c(0,100))
legend("bottomleft",rownames(TMP1), text.col=rainbow(nrow(TMP1)), bg="grey", cex=0.7)


#FIGURE 2C

family<-read.table("family_stool_2.txt", sep="\t",header=T, row.names =NULL)

unique(family$X)
rownames(family)<- family$X #how to create a column  with sample id

family$X<-NULL #how to delete a column
#family<-t(family)

family<-as.matrix (family)

pdf("family_stool_viridis_new_after_decontam3.pdf")
image(family, main="Family-level profiles", col=inferno(50, begin=0.2, end=1), axes=F)
axis(1)
axis(1, at=seq(0,1, length.out=26), labels=rownames(family), las=2)
axis(2, at=seq(0,1, length.out=12), labels=colnames(family), las=2)
image.plot(family, col=inferno(50, begin=0.2, end=1), legend.only=T)
dev.off()


###################################################################################


######################## LMD 16S samples
# Subset LMD samples

dataset.LMD<-Data.In(otuTable="otuTableClean_otu_rem_LMD_OK15.txt", metadata="metadata_LMD_OK15.txt", sampleName="SampleID")


# Calculate depth and coverage of subset

dataset.LMD<-Depth.and.Coverage(dataset.LMD)
summary(dataset.LMD$reads)

# How many samples are included?
dim(dataset.LMD$meta)

# Remove samples with less than 500 or 1000 reads
dataset.LMD<-Subset.Data(dataset=dataset.LMD, min.reads=1000, criterion="meta$section!='ND'&meta$Experiment=='OK15'")
dataset.LMD<-Depth.and.Coverage(dataset.LMD)
summary(dataset.LMD$reads)

#How many samples?
dim(dataset.LMD$meta)

# Introduce subsampling depth for diversity estimates
lmd<-Subsample.Data(dataset=dataset.LMD,subsample=1000)

# Generate taxonomic profiles at all levels
lmd <-Tax.Profiles(lmd)


# Remove otus not present in any library
lmd$otus.ss<-lmd$otus.ss[apply(lmd$otus.ss,1,sum)!=0,]

#Add "long_compart" to divide gut into proximal and distal areas
#TMP1<-as.numeric(lmd$meta$section)
#TMP1[TMP1>=5]<-"distalcolon"
#TMP1[TMP1<5]<-"proximalcolon"
#lmd$meta$longCompart<-TMP1


#ggplot taxonomic profiles
TMP0<-lmd$family.counts*100/lmd$subsample
TMP1<-TMP0[apply(TMP0,1,mean)>1,]
TMP1<-TMP1[sort(apply(TMP1,1,mean),decreasing=T,index.return = T)$ix,]
condition<-paste(lmd$meta$diet,lmd$meta$compartment, lmd$meta$location, lmd$meta$mouse)
colnames(TMP1)<-condition

#family mean
phylum<-read.table("LMD_family_dec.txt", sep="\t",header=T)

rownames(phylum)<- phylum$X #how to create a column  with sample id

phylum$X<-NULL #how to delete a column

phylum<-t(phylum)
a<-melt(phylum)

g<-ggplot(data=a, aes(x=Var2, y=value,fill=Var1))
g+geom_bar(stat="identity")+labs(title="Mean Family Relative abundance LMD ",x="Samples",y="Mean relative abundance (%)")+ guides(fill=guide_legend(title="Families")) +scale_y_continuous(limits=c(0,100),breaks=seq(0,100,by=10))+theme(axis.text.x=element_text(angle=90,hjust=1,vjust=0.5))+theme(axis.text=element_text(size=12),axis.title=element_text(size=16), legend.text=element_text(size=10,face="italic"),legend.title=element_text(size=16),title=element_text(size=16))


ggsave(filename="phylum_stool_mean4.tiff", width=8, height=7)
ggsave(filename="family_stool_mean4.eps", width=8, height=7)


#ggplot taxonomic profiles
TMP0<-lmd$family.counts*100/lmd$subsample
TMP1<-TMP0[apply(TMP0,1,mean)>1,]
TMP1<-TMP1[sort(apply(TMP1,1,mean),decreasing=T,index.return = T)$ix,]
condition<-paste(lmd$meta$diet,lmd$meta$location, lmd$meta$compartment)
colnames(TMP1)<-condition

write.table(TMP1,"family_LMD_OK15.txt", col.names=T, row.names=T, quote=F)

TMP1<-as.data.frame(TMP1)


TMP1<-t(TMP1)

lm.mod<-aov(TMP1$Lachnospiraceae~lmd$meta$diet*lmd$meta$compartment)
TukeyHSD(lm.mod)
summary(lm.mod)


lm.mod<-aov(TMP1[1,]~lmd$meta$diet*lmd$meta$compartment)
TukeyHSD(lm.mod)
summary(lm.mod)


write.table(TMP1, file="family_clean_decontam2.txt", sep="\t", col.names=T, row.names=F, quote=F)

TMP1<-t(TMP1)

TMP1<-as.matrix (TMP1)

pdf("family_lmd_all_viridis.pdf")
image(TMP1, main="Family-level profiles", col=inferno(50, begin=0.2, end=1), axes=F)
axis(1)
axis(1, at=seq(0,1, length.out=26), labels=rownames(TMP1), las=2)
axis(2, at=seq(0,1, length.out=12), labels=colnames(TMP1), las=2)
image.plot(TMP1, col=inferno(50, begin=0.05, end=1), legend.only=T)
dev.off()


plot.new()

family<-read.table("lmd_family_mean.txt", sep="\t",header=T, row.names =NULL)

#Figure 4D
family<-read.table("lmd_family_heatmap.txt", sep="\t",header=T, row.names =NULL)


unique(family$X)
rownames(family)<- family$X #how to create a column  with sample id

family$X<-NULL #how to delete a column
#family<-t(family)

family<-as.matrix (family)

dim(family)
head(family)

pdf("family_lmd_heatmap_single_mice.pdf")
image(family, main="Family-level profiles", col=inferno(50, begin=0.2, end=1), axes=F)
axis(1)
axis(1, at=seq(0,1, length.out=48), labels=rownames(family), las=2)
axis(2, at=seq(0,1, length.out=13), labels=colnames(family), las=2)
image.plot(family, col=inferno(50, begin=0.2, end=1), legend.only=T)
dev.off()


######################## LMD 16S samples: Significance testing on community composition
# perMANOVA
with(lmd, adonis(t(otus.ss)~meta$diet*meta$section*meta$location*meta$compartment))
# Diet is major driver, section is also important, as is location (mucus vs. lumen). Interactions between diet and other factors as well!

with(lmd, adonis(t(otus.ss)~meta$diet*meta$longCompart*meta$location)) #same results for compartment instead of section. may be easier to report...

with(lmd, adonis(t(otus.ss)~meta$diet+meta$section+meta$location+meta$compartment))

with(lmd, adonis(t(otus.ss)~meta$compartment))


######################## LMD 16S samples: Alpha diversity longitudinal gradients
# Alpha diversity, with subsampling (incl. coverage)
lmd <-alpha.div(lmd, iters=10)
par(mfrow=c(2,2))
boxplot(lmd$Obs.Sp~as.character(lmd$meta$diet), las=2, main="lmd obs. species")
boxplot(lmd$Chao1 ~as.character(lmd$meta$diet), las=2, main="lmd Chao1")
boxplot(lmd$Shannon ~as.character(lmd$meta$diet), las=2, main="lmd Shannon")
boxplot(lmd$Inv.Simpson ~as.character(lmd$meta$diet), las=2, main="lmd Simpson")

summary(aov(lmd$Obs.Sp~lmd$meta$diet*lmd$meta$compartment*lmd$meta$location))
summary(aov(lmd$Shannon ~lmd$meta$diet*lmd$meta$compartment*lmd$meta$location))
summary(aov(lmd$Inv.Simpson ~lmd$meta$diet*lmd$meta$compartment*lmd$meta$location))
summary(aov(alphaDiv$Obs.species~alphaDiv$samples))

mod.1<-aov(lmd$Obs.Sp~lmd$meta$diet*lmd$meta$compartment*lmd$meta$location)
summary(mod.1)
TukeyHSD(mod.1)

mod.1<-aov(lmd$Obs.Sp~lmd$meta$diet*lmd$meta$longCompart*lmd$meta$location)
summary(mod.1)
TukeyHSD(mod.1)

mod.1<-aov(lmd$Chao1 ~lmd$meta$diet*lmd$meta$compartment*lmd$meta$location)
summary(mod.1)
TukeyHSD(mod.1)


mod.1<-aov(lmd$Shannon ~lmd$meta$diet*lmd$meta$compartment*lmd$meta$location)
summary(mod.1) 
TukeyHSD(mod.1)

mod.1<-aov(lmd$Inv.Simpson ~lmd$meta$diet*lmd$meta$compartment*lmd$meta$location)
summary(mod.1)
TukeyHSD(mod.1)

#ggplot alpha diversity
#ggplot alpha diversity lmd samples 
Obs.Sp<-as.data.frame(lmd$Obs.Sp)
diet<-as.data.frame(paste(lmd$meta$diet))
chao1<-as.data.frame(lmd$Chao1)
shannon<-as.data.frame(lmd$Shannon)
Inv.Simpson<-as.data.frame(lmd$Inv.Simpson)

compartment<-paste(lmd$meta$diet,lmd$meta$compartment )


alphaDiv<-cbind(Obs.Sp,chao1, shannon, Inv.Simpson, compartment)
names(alphaDiv)[1]<-paste("Obs.species") 
names(alphaDiv)[2]<-paste("Chao1") 
names(alphaDiv)[3]<-paste("Shannon") 
names(alphaDiv)[4]<-paste("Inv.Simpson") 
names(alphaDiv)[5]<-paste("samples") 

alphaDiv_melt<-melt(alphaDiv)

write.table(alphaDiv,"alphaDiv.txt", col.names=T, row.names=T, quote=F)


p<-ggplot(data = alphaDiv_melt, aes(x=variable, y=value))  +geom_boxplot(aes(fill=samples), outlier.color = NA)+ facet_wrap( ~ variable, scales="free")+ xlab("") + ylab("Alpha diversity metrics") + ggtitle("Alpha diversity LMD samples")+guides(fill=guide_legend(title="samples"))
p+ scale_fill_manual(values=c("cornflowerblue", "cornflowerblue", "cornflowerblue", "darkorange",  "darkorange",  "darkorange", "green3", "green3", "green3"))
p
colnames(alphaDiv_melt)

ggsave(filename="alphadiv_lmd_comp1.tiff", width=8, height=7)
ggsave(filename="alphadiv_lmd_comp1.eps", width=8, height=7)


#alpha diversity
#figure 4C
shannon

shannon<-cbind( shannon,  compartment)
names(shannon)[1]<-paste("value") 

#shannon$compartment <- factor(shannon$compartment,levels=unique(as.character(shannon$compartment)))

p<-ggplot(data = shannon, aes(x=compartment, y=value))  +geom_boxplot(aes(fill=compartment), outlier.color = NA)+ xlab("") + ylab("Alpha diversity metrics") + ggtitle("Alpha diversity LMD samples")+guides(fill=guide_legend(title="samples"))+scale_y_continuous(limits = c(2, 5.0))
p+ scale_fill_manual(values=c("cornflowerblue", "cornflowerblue", "cornflowerblue", "darkorange",  "darkorange",  "darkorange", "green3", "green3", "green3"))

ggsave(filename="shannon_alpha1.tiff", width=8, height=7)
ggsave(filename="shannon_alpha1.pdf", width=8, height=7)

#geom dot plot
shannon<-read.table("shannon_LMD4.txt", sep="\t",header=T)

shannon$samples <- factor(shannon$samples,levels=unique(as.character(shannon$samples)))

p<-ggplot(data = shannon, aes(x=samples, y=shannon))  +geom_boxplot(aes(fill=samples), outlier.color = NA)+ xlab("") + ylab("shannon") + ggtitle("shannon")+guides(fill=guide_legend(title="samples"))
p+ scale_fill_manual(values=c("cornflowerblue", "cornflowerblue", "cornflowerblue", "darkorange",  "darkorange",  "darkorange", "green3", "green3", "green3"))

#boxplot with colors

p<-ggplot(shannon, aes(x=samples, y=shannon, color=samples)) +
  geom_boxplot(position=position_dodge(0.8))+geom_jitter(position=position_jitter(0.2))+scale_color_manual(values=c("cornflowerblue", "cornflowerblue", "cornflowerblue", "darkorange",  "darkorange",  "darkorange", "green3", "green3", "green3"))+ ylab("shannon")
p

ggsave(filename="shannon_LMD_fig4CB.eps", width=8, height=7)

#FIGURE 4C
#Obs.Sp

Obs.Sp<-cbind( Obs.Sp,  compartment)
names(Obs.Sp)[1]<-paste("value") 

p<-ggplot(data = Obs.Sp, aes(x=compartment, y=value))  +geom_boxplot(aes(fill=compartment), outlier.color = NA)+ xlab("") + ylab("Alpha diversity metrics") + ggtitle("Alpha diversity LMD samples")+guides(fill=guide_legend(title="samples"))
p+ scale_fill_manual(values=c("cornflowerblue", "cornflowerblue", "cornflowerblue", "darkorange",  "darkorange",  "darkorange", "green3", "green3", "green3"))

ggsave(filename="Obs.Sp_alpha1.tiff", width=8, height=7)
ggsave(filename="Obs.Sp_alpha1.pdf", width=8, height=7)


#geom dot plot
obs<-read.table("obs_species_LMD4.txt", sep="\t",header=T)

obs$samples <- factor(obs$samples,levels=unique(as.character(obs$samples)))

p<-ggplot(data = obs, aes(x=samples, y=obs.species))  +geom_boxplot(aes(fill=samples), outlier.color = NA)+ xlab("") + ylab("obs.ASV") + ggtitle("obs.ASV")+guides(fill=guide_legend(title="samples"))
p+ scale_fill_manual(values=c("cornflowerblue", "cornflowerblue", "cornflowerblue", "darkorange",  "darkorange",  "darkorange", "green3", "green3", "green3"))

#boxplot with colors

p<-ggplot(obs, aes(x=samples, y=obs.species, color=samples)) +
  geom_boxplot(position=position_dodge(0.8))+geom_jitter(position=position_jitter(0.2))+scale_color_manual(values=c("cornflowerblue", "cornflowerblue", "cornflowerblue", "darkorange",  "darkorange",  "darkorange", "green3", "green3", "green3"))+ ylab("obs.ASV")
p

ggsave(filename="Obs_ASV_LMD_fig4CA.eps", width=8, height=7)


########################  LMD 16S samples: Taxonomic longitudinal gradients

#Function to normalize a vector of values by mouse
NormByIndiv<-function(Vals, Indiv) {
  IndivInd<-unique(as.character(Indiv))
  ValsNorm<-vector(length=length(Vals))
  for (i in 1:length(IndivInd)) ValsNorm[Indiv==IndivInd[i]]<-Vals[Indiv==IndivInd[i]]/mean(Vals[Indiv==IndivInd[i]])
  ValsNorm
}


#Function to normalize a matrix of values by mouse
NormMatByIndiv<-function(InMat, InGrp) {
  NormMat<-matrix(nrow=nrow(InMat), ncol=ncol(InMat))
  rownames(NormMat)<-rownames(InMat)
  colnames(NormMat)<-colnames(InMat)
  for (i in 1:nrow(InMat)) NormMat[i,]<- NormByIndiv(Vals= InMat[i,], Indiv=InGrp)
  NormMat	
}
FamNorm<-NormMatByIndiv(InMat=lmd$family.counts,InGrp=lmd$meta$mouse )
PhylumNorm<-NormMatByIndiv(InMat=lmd$phylum.counts,InGrp=lmd$meta$mouse )


#TMP0<-lmd$phylum.counts*100/lmd$subsample
#TMP1<-TMP0[apply(TMP0,1,mean)>1,]
#TMP1<-TMP1[sort(apply(TMP1,1,mean),decreasing=T,index.return = T)$ix,]
#condition<-paste(lmd$meta$diet,lmd$meta$compartment, lmd$meta$location)
#colnames(TMP1)<-condition


summary(aov((PhylumNorm[3,]~lmd$meta$diet*lmd$meta$compartment*lmd$meta$location)))
mod1<-glm(lmd$phylum.counts[3,]~lmd$meta$diet*lmd$meta$compartment*lmd$meta$location+lmd$meta$mouse, family=poisson)
summary(mod1)


summary(aov(PhylumNorm[3,]~lmd$meta$diet*lmd$meta$compartment*lmd$meta$location))
lm.mod<-aov(PhylumNorm[3,]~lmd$meta$diet*lmd$meta$compartment*lmd$meta$location+lmd$meta$mouse)
TukeyHSD(lm.mod)

summary(aov(FamNorm[14,]~lmd$meta$diet*lmd$meta$compartment*lmd$meta$location))
lm.mod<-aov(FamNorm[11,]~lmd$meta$diet*lmd$meta$compartment*lmd$meta$location+lmd$meta$mouse)
TukeyHSD(lm.mod)

rownames(FamNorm)


#normalized counts to find the stats for mucus lumen and compartments
a<-lmd$phylum.counts*100/1000
a<-as.matrix(a)
lm.mod<-aov(a[2,]~lmd$meta$diet*lmd$meta$longCompart*lmd$meta$location+lmd$meta$mouse)
TukeyHSD(lm.mod)

rownames(lmd$phylum.count)

#family
b<-lmd$family.counts*100/1000
b<-as.matrix(b)
lm.mod<-aov(b[11,]~lmd$meta$diet*lmd$meta$longCompart*lmd$meta$location+lmd$meta$mouse)
TukeyHSD(lm.mod)

lm.mod<-aov(b[11,]~lmd$meta$diet*lmd$meta$compartment*lmd$meta$location+lmd$meta$mouse)
TukeyHSD(lm.mod)

rownames(b)

head(FamNorm)


#genus
c<-lmd$genus.counts*100/1000
c<-as.matrix(c)
lm.mod<-aov(c[12,]~lmd$meta$diet*lmd$meta$longCompart*lmd$meta$location+lmd$meta$mouse)
TukeyHSD(lm.mod)


rownames(lmd$family.count)


summary(aov(lmd$phylum.counts/1000[2,]~lmd$meta$diet*lmd$meta$compartment*lmd$meta$location))
lm.mod<-aov(lmd$phylum.counts[2,]~lmd$meta$diet*lmd$meta$compartment*lmd$meta$location+lmd$meta$mouse)
TukeyHSD(lm.mod)
aa<-lm(lmd$family.counts[3,]~lmd$meta$diet*lmd$meta$compartment*lmd$meta$location+lmd$meta$mouse)
summary(aa)


#compartment significance
lm.mod<-aov(lmd$family.counts[1,]~lmd$meta$diet*lmd$meta$compartment*lmd$meta$location+lmd$meta$mouse)
TukeyHSD(lm.mod)
lm.mod

RichLong<-tapply(PhylumNorm[4,], list(as.numeric(lmd$meta$section),as.character(lmd$meta$mouse), as.character(lmd$meta$location)), FUN="mean")
RichLong

#Figure 1D
#normalize per mouse o per diet
#Function to normalize a vector of values by mouse

# Normalized richness per mouse
NormRich<-c()
mouseID<-unique(lmd$meta$mouse)
for (i in 1:length(mouseID)) {
  RichbyMouse<-lmd$Obs.Sp[lmd$meta$mouse==mouseID[i]]
  SectionbyMouse<-as.numeric(lmd$meta$section[lmd$meta$mouse==mouseID[i]])
  CompartmentbyMouse<-as.character(lmd$meta$location[lmd$meta$mouse==mouseID[i]])
  NormRichbyMouse<-vector(length=length(RichbyMouse))
  NormRichbyMouse[CompartmentbyMouse=="proximal"]<-RichbyMouse[CompartmentbyMouse=="proximal"]/median(RichbyMouse[CompartmentbyMouse=="proximal"])
  NormRichbyMouse[CompartmentbyMouse=="distal"]<-RichbyMouse[CompartmentbyMouse=="distal"]/median(RichbyMouse[CompartmentbyMouse=="distal"])
  plot(SectionbyMouse[CompartmentbyMouse=="proximal"],NormRichbyMouse[CompartmentbyMouse=="proximal"])
  plot(SectionbyMouse[CompartmentbyMouse=="distal"],NormRichbyMouse[CompartmentbyMouse=="distal"])
  output<-cbind(NormRichbyMouse,rep(as.character(mouseID[i]),length(NormRichbyMouse)),SectionbyMouse,CompartmentbyMouse,as.character(lmd$meta$diet[lmd$meta$mouse==mouseID[i]]))
  NormRich<-rbind(NormRich,output)
}
NormRich<-as.data.frame(NormRich)
colnames(NormRich)<-c("NormRich","mouse","section","compartment","diet")
NormRich<-NormRich[as.numeric(as.vector(NormRich$NormRich))!="NaN",]


#Ave. richness per mouse
#per diet
RichLong<-tapply(lmd$Obs.Sp, list(as.numeric(lmd$meta$section),as.character(lmd$meta$diet), as.character(lmd$meta$location)), FUN="mean")

RichLong
#per mouse normalized
#RichLongNorm<-tapply(as.numeric(as.vector(NormRich$NormRich)),list(NormRich$section,NormRich$mouse, NormRich$compartment), FUN="mean")


#tiff("richness_alpha_LMD.tif", res=300, compression = "lzw", height=5, width=6, units="in")

#FIGURE 1D
#per diet
postscript("richness_LMD_1000.eps")
par(mfrow=c(1,1), mar=c(3,10,3,7))
image.data<-cbind(approx(RichLong[,1,2],n=200)$y, approx(RichLong[,2,2],n=200)$y, approx(RichLong[,3,2],n=200)$y, rep(40,200), approx(RichLong[,1,1],n=200)$y, approx(RichLong[,2,1],n=200)$y, approx(RichLong[,3,1],n=200)$y)
colnames(image.data)<-c("CON mucus", "FD mucus", "PFD mucus", "blank", "CON lumen", "FD lumen", "PFD lumen")
image.data<-image.data[,ncol(image.data):1]
image(image.data, main="Richness", col=inferno(50), axes=F)
axis(1)
axis(2, at=seq(0,1, length.out=7), labels=colnames(image.data), las=2)
image.plot(image.data, col=inferno(50), legend.only=T)

dev.off()


#per diet
postscript("richness_LMD_per mouse_norm_500reads.eps")
par(mfrow=c(1,1), mar=c(3,10,3,7))
image.data<-cbind(approx(RichLongNorm[,7,2],n=200)$y, approx(RichLongNorm[,7,1],n=200)$y, approx(RichLongNorm[,8,2],n=200)$y,approx(RichLongNorm[,8,1],n=200)$y,approx(RichLongNorm[,9,2],n=200)$y,approx(RichLongNorm[,9,1],n=200)$y,approx(RichLongNorm[,1,2],n=200)$y,approx(RichLongNorm[,1,1],n=200)$y,approx(RichLongNorm[,2,2],n=200)$y, rep(1,200), approx(RichLongNorm[,2,1],n=200)$y, approx(RichLongNorm[,3,2],n=200)$y, approx(RichLongNorm[,3,1],n=200)$y,approx(RichLongNorm[,4,2],n=200)$y,approx(RichLongNorm[,4,1],n=200)$y, approx(RichLongNorm[,5,2],n=200)$y, approx(RichLongNorm[,5,1],n=200)$y,approx(RichLongNorm[,6,2],n=200)$y, approx(RichLongNorm[,6,1],n=200)$y)
colnames(image.data)<-c("B7 mucus", "B7 lumen", "B8 mucus", "B8 lumen", "B9 mucus", "B9 lumen", "B1 mucus", "B1 lumen", "B2 mucus","blank", "B2 lumen", "B3 mucus", "B3 lumen", "B4 mucus", " B4 lumen", " B5 mucus", "B5 lumen", "B6 mucus", "B6 lumen")
image.data<-image.data[,ncol(image.data):1]
image(image.data, main="Richness", col=inferno(50), axes=F)
axis(1)
axis(2, at=seq(0,1, length.out=19), labels=colnames(image.data), las=2)
image.plot(image.data, col=inferno(50), legend.only=T)
dev.off()


#per diet
postscript("richness_LMD_per mouse_norm_500reads_2.eps")
par(mfrow=c(1,1), mar=c(3,10,3,7))
image.data<-cbind(approx(RichLongNorm[,7,2],n=200)$y, approx(RichLongNorm[,8,2],n=200)$y, approx(RichLongNorm[,9,2],n=200)$y,approx(RichLongNorm[,7,1],n=200)$y,approx(RichLongNorm[,8,1],n=200)$y,approx(RichLongNorm[,9,1],n=200)$y,approx(RichLongNorm[,1,2],n=200)$y,approx(RichLongNorm[,2,2],n=200)$y,approx(RichLongNorm[,3,2],n=200)$y, rep(1,200), approx(RichLongNorm[,1,1],n=200)$y, approx(RichLongNorm[,2,1],n=200)$y, approx(RichLongNorm[,3,1],n=200)$y,approx(RichLongNorm[,4,2],n=200)$y,approx(RichLongNorm[,5,2],n=200)$y, approx(RichLongNorm[,6,2],n=200)$y, approx(RichLongNorm[,4,1],n=200)$y,approx(RichLongNorm[,5,1],n=200)$y, approx(RichLongNorm[,6,1],n=200)$y)
colnames(image.data)<-c("B7 mucus", "B8 mucus","B9 mucus","B7 lumen", "B8 lumen", "B9 lumen", "B1 mucus", "B2 mucus","B3 mucus", "blank", "B1 lumen", "B2 lumen", "B3 lumen", "B4 mucus", " B5 mucus", " B6 mucus", "B4 lumen", "B5 lumen", "B6 lumen")
image.data<-image.data[,ncol(image.data):1]
image(image.data, main="Richness", col=inferno(50), axes=F)
axis(1)
axis(2, at=seq(0,1, length.out=19), labels=colnames(image.data), las=2)
image.plot(image.data, col=inferno(50), legend.only=T)
dev.off()


NormRich<-c()
mouseID<-unique(lmd$meta$mouse)
for (i in 1:length(mouseID)) {
  RichbyMouse<-lmd$Shannon[lmd$meta$mouse==mouseID[i]]
  SectionbyMouse<-as.numeric(lmd$meta$section[lmd$meta$mouse==mouseID[i]])
  CompartmentbyMouse<-as.character(lmd$meta$location[lmd$meta$mouse==mouseID[i]])
  NormRichbyMouse<-vector(length=length(RichbyMouse))
  NormRichbyMouse[CompartmentbyMouse=="proximal"]<-RichbyMouse[CompartmentbyMouse=="proximal"]/median(RichbyMouse[CompartmentbyMouse=="proximal"])
  NormRichbyMouse[CompartmentbyMouse=="distal"]<-RichbyMouse[CompartmentbyMouse=="distal"]/median(RichbyMouse[CompartmentbyMouse=="distal"])
  plot(SectionbyMouse[CompartmentbyMouse=="proximal"],NormRichbyMouse[CompartmentbyMouse=="proximal"])
  plot(SectionbyMouse[CompartmentbyMouse=="distal"],NormRichbyMouse[CompartmentbyMouse=="distal"])
  output<-cbind(NormRichbyMouse,rep(as.character(mouseID[i]),length(NormRichbyMouse)),SectionbyMouse,CompartmentbyMouse,as.character(lmd$meta$diet[lmd$meta$mouse==mouseID[i]]))
  NormRich<-rbind(NormRich,output)
}
NormRich<-as.data.frame(NormRich)
colnames(NormRich)<-c("NormRich","mouse","section","compartment","diet")
NormRich<-NormRich[as.numeric(as.vector(NormRich$NormRich))!="NaN",]


#Shannon per mouse
RichLong<-tapply(lmd$Shannon, list(as.numeric(lmd$meta$section),as.character(lmd$meta$diet), as.character(lmd$meta$location)), FUN="mean")
RichLong
#RichLong<-tapply(lmd$Shannon, list(as.numeric(lmd$meta$section),as.character(lmd$meta$location), as.character(lmd$meta$diet)), FUN="mean")

#per mouse not normalized
RichLong<-tapply(lmd$Shannon, list(as.numeric(lmd$meta$section),as.character(lmd$meta$mouse), as.character(lmd$meta$location)), FUN="mean")


#per mouse normalized
RichLongNorm<-tapply(as.numeric(as.vector(NormRich$NormRich)),list(NormRich$section,NormRich$mouse, NormRich$compartment), FUN="mean")


RichLongNorm

#tiff("shannon.tif", res=300, compression = "lzw", height=5, width=6, units="in")
#per diet
postscript("shannon_LMD_1000.eps")
par(mfrow=c(1,1), mar=c(3,10,3,7))
image.data<-cbind(approx(RichLong[,1,2],n=200)$y, approx(RichLong[,2,2],n=200)$y, approx(RichLong[,3,2],n=200)$y, rep(2.7,200), approx(RichLong[,1,1],n=200)$y, approx(RichLong[,2,1],n=200)$y, approx(RichLong[,3,1],n=200)$y)
colnames(image.data)<-c("CON mucus", "FD mucus", "PFD mucus", "blank", "CON lumen", "FD lumen", "PFD lumen")
image.data<-image.data[,ncol(image.data):1]
image(image.data, main="Shannon", col=inferno(50), axes=F)
axis(1)
axis(2, at=seq(0,1, length.out=7), labels=colnames(image.data), las=2)
image.plot(image.data, col=inferno(50), legend.only=T)
dev.off()


#Simpson per mouse
RichLong<-tapply(lmd$Inv.Simpson, list(as.numeric(lmd$meta$section),as.character(lmd$meta$diet), as.character(lmd$meta$location)), FUN="mean")

#tiff("Inv_simpson.tif", res=300, compression = "lzw", height=5, width=6, units="in")

postscript("simpson.eps")
par(mfrow=c(1,1), mar=c(3,10,3,7))
image.data<-cbind(approx(RichLong[,1,2],n=200)$y, approx(RichLong[,2,2],n=200)$y, approx(RichLong[,3,2],n=200)$y, rep(5,200), approx(RichLong[,1,1],n=200)$y, approx(RichLong[,2,1],n=200)$y, approx(RichLong[,3,1],n=200)$y)
colnames(image.data)<-c("CON mucus", "FD mucus", "PFD mucus", "blank", "CON lumen", "FD lumen", "PFD lumen")
image.data<-image.data[,ncol(image.data):1]
image(image.data, main="Inverse Simpson", col=inferno(50), axes=F)
axis(1)
axis(2, at=seq(0,1, length.out=7), labels=colnames(image.data), las=2)
image.plot(image.data, col=inferno(50), legend.only=T)
dev.off()

postscript("simpson.eps")
par(mfrow=c(1,1), mar=c(3,10,3,7))
image.data<-cbind(approx(RichLong[,1,1],n=200)$y, approx(RichLong[,1,2],n=200)$y, approx(RichLong[,2,1],n=200)$y, rep(5,200), approx(RichLong[,2,2],n=200)$y, approx(RichLong[,3,1],n=200)$y, approx(RichLong[,3,2],n=200)$y)
colnames(image.data)<-c("CON mucus", "CON lumen", "FD mucus", "blank", "FD lumen", "PFD mucus", "PFD lumen")
image.data<-image.data[,ncol(image.data):1]
image(image.data, main="simpson", col=inferno(50), axes=F)
axis(1)
axis(2, at=seq(0,1, length.out=7), labels=colnames(image.data), las=2)
image.plot (image.data, col=inferno(50), legend.only=T)
dev.off()


#chao1
#Simpson per mouse
RichLong<-tapply(lmd$Chao1, list(as.numeric(lmd$meta$section),as.character(lmd$meta$diet), as.character(lmd$meta$location)), FUN="mean")

#tiff("chao1.tif", res=300, compression = "lzw", height=5, width=6, units="in")
RichLong

RichLong[,1,1]

postscript("chao1_LMD.eps")
par(mfrow=c(1,1), mar=c(3,10,3,7))
image.data<-cbind(approx(RichLong[,1,2],n=200)$y, approx(RichLong[,2,2],n=200)$y, approx(RichLong[,3,2],n=200)$y, rep(5,200), approx(RichLong[,1,1],n=200)$y, approx(RichLong[,2,1],n=200)$y, approx(RichLong[,3,1],n=200)$y)
colnames(image.data)<-c("CON mucus", "FD mucus", "PFD mucus", "blank", "CON lumen", "FD lumen", "PFD lumen")
image.data<-image.data[,ncol(image.data):1]
image(image.data, main="Chao1", col=inferno(50), axes=F)
axis(1)
axis(2, at=seq(0,1, length.out=7), labels=colnames(image.data), las=2)
image.plot(image.data, col=inferno(50), legend.only=T)
dev.off()


#change order mucus and lumen
#chao1
par(mfrow=c(1,1), mar=c(3,10,3,7))
image.data<-cbind(approx(RichLong[,1,1],n=200)$y, approx(RichLong[,1,2],n=200)$y, approx(RichLong[,2,1],n=200)$y, rep(5,200), approx(RichLong[,2,2],n=200)$y, approx(RichLong[,3,1],n=200)$y, approx(RichLong[,3,2],n=200)$y)
colnames(image.data)<-c("CON mucus", "CON lumen", "FD mucus", "blank", "FD lumen", "PFD mucus", "PFD lumen")
image.data<-image.data[,ncol(image.data):1]
image(image.data, main="Chao1", col=inferno(50), axes=F)
axis(1)
axis(2, at=seq(0,1, length.out=7), labels=colnames(image.data), las=2)
image.plot (image.data, col=inferno(50), legend.only=T)


#boxplot alpha lmd 
#richness
rich<-read.table("richness_con.txt", sep="\t",header=T, row.names =NULL)


g<-ggplot(data = rich, aes(x=X, y=Richness)) + geom_boxplot(, outlier.color = NA)
g+ xlab("") + ylab("Richness") +ggtitle("Richness")+guides(fill=guide_legend(title=""))+theme(axis.text=element_text(size=14),axis.title=element_text(size=14), legend.text=element_text(size=14),legend.title=element_text(size=14),title=element_text(size=16))

ggsave(filename="richness.tiff", width=8, height=7)
ggsave(filename="richness.pdf", width=8, height=7)


#shannon
rich<-read.table("con_shannon.txt", sep="\t",header=T, row.names =NULL)


g<-ggplot(data = rich, aes(x=X, y=Shannon)) + geom_boxplot(, outlier.color = NA)
g+ xlab("") + ylab("Shannon") +ggtitle("Shannon")+guides(fill=guide_legend(title=""))+theme(axis.text=element_text(size=14),axis.title=element_text(size=14), legend.text=element_text(size=14),legend.title=element_text(size=14),title=element_text(size=16))

ggsave(filename="Shannon.tiff", width=8, height=7)
ggsave(filename="Shannon.pdf", width=8, height=7)

######################## LMD 16S samples: Beta diversity
# Beta diversity
lmd <-beta.div(lmd, dist.metric="bray") 

diet<-as.vector(lmd$meta$diet)
diet[diet=="CON"]<-"black"
diet[diet=="FD"]<-"blue"
diet[diet=="PFD"]<-"red"
loc<-as.vector(lmd$meta$longCompart)
loc[loc=="proximalcolon"]<-1
loc[loc=="distalcolon"]<-2
loc<-as.numeric(loc)

muc<-as.vector(lmd$meta$location)
muc[muc =="distal"]<-1
muc[muc =="proximal"]<-2
muc <-as.numeric(muc)

plot(lmd$PCoA$rotation[,1:2], col=diet, pch=loc, xlab=paste("PCo1 (", round(100*lmd$PCoA$sdev[1]^2/sum(lmd$PCoA$sdev^2),0),"%)", sep=""),ylab=paste("PCo2 (", round(100*lmd$PCoA$sdev[2]^2/sum(lmd$PCoA$sdev^2),0),"%)", sep=""), main="Effect of diet on stool communities")
plot(lmd$PCoA$rotation[,1:2], col=diet, pch=muc)
legend("bottomleft", c("FD","PFD", "CON"), bty="n", text.col= unique(diet))
legend("bottomright", c("circle=prox.","triangle= distal"), bty="n", text.col= "black")
legend("bottomright", c("circle=mucus","triangle=lumen"), bty="n", text.col= "black")


100*lmd$PCoA$sdev[1]^2/sum(lmd$PCoA$sdev^2)# pc1=56
100*lmd$PCoA$sdev[2]^2/sum(lmd$PCoA$sdev^2)#pc2= 17

#ggplot
lmd$PCoA$rotation

lmd_PCoA<-as.data.frame(lmd$PCoA$rotation)
lmd_PCoA1<-lmd_PCoA [1:350,1:2]#select only pc1 and pc2

lmd_PCoA2<-cbind(lmd_PCoA1, lmd$meta$location, lmd$meta$compartment, lmd$meta$diet)
names(lmd_PCoA2)[3]<-paste("location") 
names(lmd_PCoA2)[4]<-paste("compartment") 
names(lmd_PCoA2)[5]<-paste("diet") 

#Figure 4A
#scatter plot with colors

p <- ggplot(lmd_PCoA2, aes(PC1, PC2,  color=diet))
p + geom_point(aes(shape = compartment)) + scale_shape(solid = FALSE)

p + aes(shape = factor(compartment)) +
  geom_point(aes(colour = factor(diet)), size = 4) +
  geom_point(colour="grey90", size = 1)+xlab("PC1 (56%)")+ ylab ("PC2 (17%)")


ggsave(filename="beta_compartment1.eps", width=8, height=7)

ggsave(filename="beta_stool-shape.eps", width=8, height=7)

ggplot(lmd_PCoA2, aes(x=PC1, y=PC2, color=diet, shape=compartment)) +
  geom_point(aes(colour = factor(diet)), size = 3.5) +
  geom_point(colour="grey90", size = 1)+xlab("PC1 (56%)")+ ylab ("PC2 (17%)")+
  scale_color_manual(values=c("cornflowerblue", "darkorange", "green3"))

ggsave(filename="beta_compartment2.eps", width=8, height=7)


######################## LMD 16S samples: Longitudinal gradients
#Alpha diversity along the colon
plot(lmd$meta$section[lmd$meta$diet=="CON"&lmd$meta$location=="distal"],lmd$Obs.Sp[lmd$meta$diet=="CON"&lmd$meta$location=="distal"])
plot(lmd$meta$section[lmd$meta$diet=="FD"&lmd$meta$location=="distal"],lmd$Obs.Sp[lmd$meta$diet=="FD"&lmd$meta$location=="distal"])
plot(lmd$meta$section[lmd$meta$diet=="PFD"&lmd$meta$location=="distal"],lmd$Obs.Sp[lmd$meta$diet=="PFD"&lmd$meta$location=="distal"])


######################## LMD 16S samples: Enrichment by diet, colon region, and compartment

#Add "long_compart" to divide gut into proximal and distal areas
TMP1<-as.numeric(lmd$meta$section)
TMP1[TMP1>=5]<-"distalcolon"
TMP1[TMP1<5]<-"proximalcolon"
lmd$meta$longCompart<-TMP1

library (matconv)
#Function to normalize a vector of values by mouse
NormByIndiv<-function(Vals, Indiv) {
  IndivInd<-unique(as.character(Indiv))
  ValsNorm<-vector(length=length(Vals))
  for (i in 1:length(IndivInd)) ValsNorm[Indiv==IndivInd[i]]<-Vals[Indiv==IndivInd[i]]/mean(Vals[Indiv==IndivInd[i]])
  ValsNorm
}

#Function to normalize a matrix of values by mouse
NormMatByIndiv<-function(InMat, InGrp) {
  NormMat<-matrix(nrow=nrow(InMat), ncol=ncol(InMat))
  rownames(NormMat)<-rownames(InMat)
  colnames(NormMat)<-colnames(InMat)
  for (i in 1:nrow(InMat)) NormMat[i,]<- NormByIndiv(Vals= InMat[i,], Indiv=InGrp)
  NormMat	
}

#Function to calculate enrichment from normalized data subsets
EnrichMucusStat<-function(InMat, InMeta) {
  sum.out<-matrix(nrow=nrow(InMat), ncol=6)
  row.names(sum.out)<-rownames(InMat)
  colnames(sum.out)<-c("Mucus_mn", "Mucus_sd", "Lumen_mean", "Lumen_sd", "MucusFC", "Pval")
  for (i in 1:nrow(InMat)) {
    sum.out[i,]<-c(mean(InMat[i, InMeta$location=="proximal"]), sd(InMat[i, InMeta $location=="proximal"]), mean(InMat[i, InMeta $location=="distal"]), sd(InMat[i, InMeta $location=="distal"]), mean(InMat[i, InMeta$location=="proximal"])/mean(InMat[i, InMeta $location=="distal"]), wilcox.test(InMat[i, InMeta $location=="proximal"], InMat[i, InMeta $location=="distal"])	$p.value)
  }
  sum.out<-as.data.frame(sum.out)
  sum.out$AdjP<-p.adjust(sum.out$Pval, method="fdr")
  
  sum.out	
}
EnrichLongitudeStat<-function(InMat, InMeta) {
  sum.out<-matrix(nrow=nrow(InMat), ncol=6)
  row.names(sum.out)<-rownames(InMat)
  colnames(sum.out)<-c("Proximal_mn", "Proximal_sd", "Distal_mean", "Distal_sd", "DistalFC", "Pval")
  for (i in 1:nrow(InMat)) {
    sum.out[i,]<-c(mean(InMat[i, InMeta$compartment =="proxcolon"]), sd(InMat[i, InMeta $compartment == "proxcolon"]), mean(InMat[i, InMeta $compartment == "distcolon"]), sd(InMat[i, InMeta $compartment == "distcolon"]), mean(InMat[i, InMeta$compartment =="distcolon"])/mean(InMat[i, InMeta $compartment =="proxcolon"]), wilcox.test(InMat[i, InMeta $compartment =="distcolon"], InMat[i, InMeta $compartment =="proxcolon"])	$p.value)
  }
  sum.out<-as.data.frame(sum.out)
  sum.out$AdjP<-p.adjust(sum.out$Pval, method="fdr")
  
  sum.out	
}

EnrichLongitudeStat<-function(InMat, InMeta) {
  sum.out<-matrix(nrow=nrow(InMat), ncol=6)
  row.names(sum.out)<-rownames(InMat)
  colnames(sum.out)<-c("Proximal_mn", "Proximal_sd", "Distal_mean", "Distal_sd", "DistalFC", "Pval")
  for (i in 1:nrow(InMat)) {
    sum.out[i,]<-c(mean(InMat[i, InMeta$longCompart =="proximalcolon"]), sd(InMat[i, InMeta $longCompart == "proximalcolon"]), mean(InMat[i, InMeta $longCompart == "distalcolon"]), sd(InMat[i, InMeta $longCompart == "distalcolon"]), mean(InMat[i, InMeta$longCompart =="distalcolon"])/mean(InMat[i, InMeta $longCompart =="proximalcolon"]), wilcox.test(InMat[i, InMeta $longCompart =="distalcolon"], InMat[i, InMeta $longCompart =="proximalcolon"])	$p.value)
  }
  sum.out<-as.data.frame(sum.out)
  sum.out$AdjP<-p.adjust(sum.out$Pval, method="fdr")
  
  sum.out	
}
GenerateMucStats<-function(InMat, InMeta, Thresh) {
  
  InMatAb<-InMat[apply(InMat,1,mean)/5>Thresh,]
  InMatAbNorm<-NormMatByIndiv(InMat = InMatAb, InGrp= InMeta$mouse)
  Muc<-EnrichMucusStat(InMat= InMatAbNorm, InMeta=InMeta)
  Muc
}
GenerateLongStats<-function(InMat, InMeta, Thresh) {
  
  InMatAb<-InMat[apply(InMat,1,mean)/5>Thresh,]
  InMatAbNorm<-NormMatByIndiv(InMat = InMatAb, InGrp= InMeta$mouse)
  Muc<-EnrichLongitudeStat(InMat= InMatAbNorm, InMeta=InMeta)
  Muc
}


#Output of comparisons - longitudinal differences
GenerateLongStats(InMat=lmd$phylum.counts[,lmd$meta$diet=="CON"], InMeta= lmd$meta[lmd$meta$diet=="CON",],Thresh=1)
GenerateLongStats(InMat=lmd$phylum.counts[,lmd$meta$diet=="FD"], InMeta= lmd$meta[lmd$meta$diet=="FD",],Thresh=1)
GenerateLongStats(InMat=lmd$phylum.counts[,lmd$meta$diet=="PFD"], InMeta= lmd$meta[lmd$meta$diet=="PFD",],Thresh=1)

GenerateLongStats(InMat=lmd$genus.counts[,lmd$meta$diet=="CON"], InMeta= lmd$meta[lmd$meta$diet=="CON",],Thresh=1)
GenerateLongStats(InMat=lmd$genus.counts[,lmd$meta$diet=="FD"], InMeta= lmd$meta[lmd$meta$diet=="FD",],Thresh=1)
GenerateLongStats(InMat=lmd$genus.counts[,lmd$meta$diet=="PFD"], InMeta= lmd$meta[lmd$meta$diet=="PFD",],Thresh=1)

GenerateLongStats(InMat=lmd$family.counts[,lmd$meta$diet=="CON"], InMeta= lmd$meta[lmd$meta$diet=="CON",],Thresh=1)
GenerateLongStats(InMat=lmd$family.counts[,lmd$meta$diet=="FD"], InMeta= lmd$meta[lmd$meta$diet=="FD",],Thresh=1)
GenerateLongStats(InMat=lmd$family.counts[,lmd$meta$diet=="PFD"], InMeta= lmd$meta[lmd$meta$diet=="PFD",],Thresh=1)

#GenerateLongStats(InMat=lmd$family.counts[,lmd$meta$diet=="CON"&lmd$meta$location=="distal"], InMeta= lmd$meta[lmd$meta$diet=="CON"&lmd$meta$location=="distal",],Thresh=1)
#GenerateLongStats(InMat=lmd$phylum.counts[,lmd$meta$diet=="FD"&lmd$meta$location=="distal"], InMeta= lmd$meta[lmd$meta$diet=="FD"&lmd$meta$location=="distal",],Thresh=1)
#GenerateLongStats(InMat=lmd$phylum.counts[,lmd$meta$diet=="PFD"&lmd$meta$location=="distal"], InMeta= lmd$meta[lmd$meta$diet=="PFD"&lmd$meta$location=="distal",],Thresh=1)

#GenerateLongStats(InMat=lmd$genus.counts[,lmd$meta$diet=="CON"&lmd$meta$location=="distal"], InMeta= lmd$meta[lmd$meta$diet=="CON"&lmd$meta$location=="distal",],Thresh=1)
#GenerateLongStats(InMat=lmd$genus.counts[,lmd$meta$diet=="FD"&lmd$meta$location=="distal"], InMeta= lmd$meta[lmd$meta$diet=="FD"&lmd$meta$location=="distal",],Thresh=1)
#GenerateLongStats(InMat=lmd$genus.counts[,lmd$meta$diet=="PFD"&lmd$meta$location=="distal"], InMeta= lmd$meta[lmd$meta$diet=="PFD"&lmd$meta$location=="distal",],Thresh=1)

#GenerateLongStats(InMat=lmd$phylum.counts[,lmd$meta$diet=="FF"&lmd$meta$location=="proximal"], InMeta= lmd$meta[lmd$meta$diet=="FD"&lmd$meta$location=="proximal",],Thresh=1)
#GenerateLongStats(InMat=lmd$phylum.counts[,lmd$meta$diet=="PFD"&lmd$meta$location=="proximal"], InMeta= lmd$meta[lmd$meta$diet=="PFD"&lmd$meta$location=="proximal",],Thresh=1)
#GenerateLongStats(InMat=lmd$genus.counts[,lmd$meta$diet=="CON"&lmd$meta$location=="proximal"], InMeta= lmd$meta[lmd$meta$diet=="CON"&lmd$meta$location=="proximal",],Thresh=1)
#GenerateLongStats(InMat=lmd$genus.counts[,lmd$meta$diet=="FD"&lmd$meta$location=="proximal"], InMeta= lmd$meta[lmd$meta$diet=="FD"&lmd$meta$location=="proximal",],Thresh=1)
#GenerateLongStats(InMat=lmd$genus.counts[,lmd$meta$diet=="PFD"&lmd$meta$location=="proximal"], InMeta= lmd$meta[lmd$meta$diet=="PFD"&lmd$meta$location=="proximal",],Thresh=1)

#Output of comparisons - mucus
GenerateMucStats(InMat=lmd$phylum.counts[,lmd$meta$diet=="CON"], InMeta= lmd$meta[lmd$meta$diet=="CON",],Thresh=1)
GenerateMucStats(InMat=lmd$phylum.counts[,lmd$meta$diet=="FD"], InMeta= lmd$meta[lmd$meta$diet=="FD",],Thresh=1)
GenerateMucStats(InMat=lmd$phylum.counts[,lmd$meta$diet=="PFD"], InMeta= lmd$meta[lmd$meta$diet=="PFD",],Thresh=1)

GenerateMucStats(InMat=lmd$family.counts[,lmd$meta$diet=="CON"], InMeta= lmd$meta[lmd$meta$diet=="CON",],Thresh=1)
GenerateMucStats(InMat=lmd$family.counts[,lmd$meta$diet=="FD"], InMeta= lmd$meta[lmd$meta$diet=="FD",],Thresh=1)
GenerateMucStats(InMat=lmd$family.counts[,lmd$meta$diet=="PFD"], InMeta= lmd$meta[lmd$meta$diet=="PFD",],Thresh=1)

GenerateMucStats(InMat=lmd$genus.counts[,lmd$meta$diet=="CON"], InMeta= lmd$meta[lmd$meta$diet=="CON",],Thresh=1)
GenerateMucStats(InMat=lmd$genus.counts[,lmd$meta$diet=="FD"], InMeta= lmd$meta[lmd$meta$diet=="FD",],Thresh=1)
GenerateMucStats(InMat=lmd$genus.counts[,lmd$meta$diet=="PFD"], InMeta= lmd$meta[lmd$meta$diet=="PFD",],Thresh=1)


######################## FISH samples: Mucus vs. lumen compartments
#Figure 5C
#Function to importa and process data
FISHquant<-function(directory) {
  
  ind<-list.files(directory)
  
  bvol<-c()
  
  #read in all data
  for (i in 1:length(ind)) {
    mouse<-strsplit(ind[i],split="_")[[1]][1]
    diet<-substring(mouse,1,(nchar(mouse)-1))
    picture<-ind[i]
    a<-read.table(paste(directory,ind[i],sep="/"),sep="", blank.lines.skip=T, strip.white=T, skip=2)
    TMP<-cbind(rep(picture,nrow(a)), rep(mouse,nrow(a)), rep(diet,nrow(a)),a)
    bvol<-rbind(bvol, TMP)	
  }
  
  colnames(bvol)<-c("Picture","Mouse","Diet","Section","Biovolume","Congruency")
  
  #Remove incongruent measurements
  #with(bvol, plot(Congruency, Biovolume))
  bvol<-bvol[bvol$Congruency>70,]
  
  #Set >100% biovolume to 100%
  bvol$Biovolume[bvol$Biovolume>100]<-100
  
  
  # Normalize abundances to mean abundance per mouse
  bvolN<-c()
  MouseInd<-unique(bvol$Mouse)
  for (i in 1:length(MouseInd)) {
    TMP1<-bvol[bvol$Mouse==MouseInd[i],]	
    BvolNorm<-TMP1$Biovolume/mean(TMP1$Biovolume)
    bvolN<-rbind(bvolN, cbind(TMP1,BvolNorm))
  }
  
  #Calculate distances from epithelium
  Distance<-as.numeric(substring(as.character(bvolN$Section),1,3))+1
  bvolN<-cbind(bvolN,Distance)
  
  #Remove distances above 150 um
  bvolN<-bvolN[Distance<=150,]
  
  #Plot for each mouse
  #MouseInd<-levels(bvolN$Mouse)
  
  bvolN
}

#Function to plot each epithelium data series
plotFISHquantEp<-function(bvolN, dataseries) {
  
  
  #Per mouse
  MouseInd<-unique(bvolN$Mouse)
  par(mfrow=c(3,3))
  
  pdf(paste("FISH_quantification/",dataseries, "RelAb.pdf", sep=""))
  for (i in 1:length(MouseInd)) {
    with(bvolN,plot(Distance[Mouse==MouseInd[i]], Biovolume[Mouse==MouseInd[i]], main=paste( dataseries, MouseInd[i]), xlab="Distance", ylab="Rel. Ab."))
    with(bvolN,lines(smooth.spline(Distance[Mouse==MouseInd[i]], Biovolume[Mouse==MouseInd[i]])))
  }
  dev.off()
  
  #Per mouse, normalized
  MouseInd<-unique(bvolN$Mouse)
  
  pdf(paste("FISH_quantification/",dataseries, "RelAbNormPerMouse.pdf", sep=""))
  par(mfrow=c(3,3))
  for (i in 1:length(MouseInd)) {
    with(bvolN,plot(Distance[Mouse==MouseInd[i]], BvolNorm[Mouse==MouseInd[i]], main=paste( dataseries, MouseInd[i]), xlab="Distance", ylab="Rel. Ab. Norm. per mouse"))
    with(bvolN,lines(smooth.spline(Distance[Mouse==MouseInd[i]], BvolNorm[Mouse==MouseInd[i]])))
  }
  dev.off()
  
  #Per diet, normalized
  DietInd<-levels(bvolN$Diet)
  
  pdf(paste("FISH_quantification/",dataseries, "RelAbNormPerDiet.pdf", sep=""))
  par(mfrow=c(3,1))
  for (i in 1:length(DietInd)) {
    with(bvolN,plot(Distance[Diet== DietInd[i]], BvolNorm[Diet == DietInd[i]], main= DietInd[i]))
    with(bvolN,lines(smooth.spline(Distance[Diet == DietInd[i]],BvolNorm[Diet== DietInd[i]])))
  }
  dev.off()
  
  #Per diet, normalized, just first 25 um
  DietInd<-levels(bvolN$Diet)
  
  pdf(paste("FISH_quantification/",dataseries, "RelAbNormPerDiet25um.pdf", sep=""))
  par(mfrow=c(3,1))
  for (i in 1:length(DietInd)) {
    with(bvolN,plot(Distance[Diet== DietInd[i]], BvolNorm[Diet == DietInd[i]], main= DietInd[i], xlim=c(0,25)))
    with(bvolN,lines(smooth.spline(Distance[Diet == DietInd[i]],BvolNorm[Diet== DietInd[i]])))
  }
  dev.off()	
  
}

#Calculate enrichment statistics on epithelium samples
DietStats<-function(bvolN, distanceThresh) {
  statsOut<-c()
  TMP1<-bvolN[bvolN$Distance<=distanceThresh,]
  mod1<-aov(BvolNorm~Diet, data=TMP1)
  statsOut$summary<-summary(mod1)
  statsOut$p<-summary(mod1)[[1]][[5]][1]
  statsOut$meanEnrich<-with(TMP1, tapply(BvolNorm, Diet, mean))
  statsOut$sdEnrich<-with(TMP1, tapply(BvolNorm, Diet, sd))
  statsOut
}

EnrichmentStats<-function(bvolN, distanceThresh) {
  statsOut<-c()
  TMP1<-bvolN[bvolN$Distance<=distanceThresh,]
  DietInd<-unique(TMP1$Diet)
  pvals<-vector(length=length(DietInd))
  for (i in 1:length(DietInd)) pvals[i]<-t.test(TMP1$BvolNorm[TMP1$Diet==DietInd[i]], mu=1)$p.value
  names(pvals)<-DietInd
  statsOut$meanEnrich<-with(TMP1, tapply(BvolNorm, Diet, mean))
  statsOut$sdEnrich<-with(TMP1, tapply(BvolNorm, Diet, sd))
  statsOut$p<-pvals
  statsOut
}


#Import data
ErecEp<-FISHquant("erec_epithelium")
#BacidEp<-FISHquant("baci_epithelium")
#Bac303Ep<-FISHquant("bac303_epithelium")


#Plot epithelium samples
plotFISHquantEp(bvolN=ErecEp, dataseries="Erec Ep")
plotFISHquantEp(bvolN= BacidEp, dataseries="Bacid Ep")
plotFISHquantEp(bvolN= Bac303Ep, dataseries="Bac303 Ep")

#Enrichment with distance to mucosa
distT<-seq(1,99, by=2)
pval<-vector(length=length(distT))
for (i in 1:length(distT)) pval[i]<-EnrichmentStats(ErecEp,distanceThresh=distT[i])$p[3]	
plot(distT, pval)
cbind(distT, pval<0.05)

distT<-seq(1,99, by=2)
pval<-vector(length=length(distT))
for (i in 1:length(distT)) pval[i]<-EnrichmentStats(BacidEp,distanceThresh=distT[i])$p[3]	
plot(distT, pval)
cbind(distT, pval<0.05)

TMP1<-c()
distT<-seq(1,99, by=2)
for (i in 1:length(distT)) TMP1<-rbind(TMP1,EnrichmentStats(ErecEp,distanceThresh= distT[i])$meanEnrich)
plot(distT, TMP1[,1], type="l", col="black", ylim=c(0.8,3), main="Erec482")
par(new=T)
plot(distT, TMP1[,2], type="l", col="blue", ylim=c(0.8,3))
par(new=T)
plot(distT, TMP1[,3], type="l", col="red", ylim=c(0.8,3))
legend("topright", legend=c("CON","FD","PFD"), text.col=c("black","blue","red"))
EnrichmentStats(ErecEp,distanceThresh= 1)$meanEnrich
EnrichmentStats(ErecEp,distanceThresh= 1)$sdEnrich


a<-cbind(TMP1)
a<-as.data.frame(a)

c<-melt(TMP1)
c<-cbind(c, distT)
c$Var1=NULL
names(c)[1]<-paste("samples") 

d<-ggplot(c,aes(x=as.numeric(as.vector(distT)),y=as.numeric(as.vector(value)),fill=samples))
d+geom_smooth(aes(colour=samples), alpha=0, method="loess")+ scale_colour_manual(labels = c("CON", "FD", "PFD"), values = c("cornflowerblue", "darkorange", "green3"))+xlab("distance (um)")+ylab("Relative enrichement")+labs(title="Clostridia clusters XIVa,b  ",x="Distance (um)",y="Normalized biovolume fraction ")+theme(axis.text=element_text(size=12),axis.title=element_text(size=14), legend.text=element_text(size=14,face=),legend.title=element_text(size=16),title=element_text(size=16))

ggsave(filename="enrichment_erec_alpha0.tiff", width=8, height=7)
ggsave(filename="enrichment_erec_alpha0.eps", width=8, height=7)


#Diet-dependent differences in enrichment
distT<-seq(1,99, by=2)
pval<-vector(length=length(distT))
for (i in 1:length(distT)) pval[i]<-DietStats(ErecEp,distanceThresh=distT[i])$p	
plot(distT, pval)
cbind(distT, pval<0.05)

distT<-seq(1,99, by=2)
pval<-vector(length=length(distT))
for (i in 1:length(distT)) pval[i]<-DietStats(BacidEp,distanceThresh=distT[i])$p	
plot(distT, pval)
cbind(distT, pval<0.05)


#Diet-dependent differences in enrichment

pdf("sign_diet.pdf")
distT<-seq(1,99, by=2)
pval<-vector(length=length(distT))
for (i in 1:length(distT)) pval[i]<-DietStats(ErecEp,distanceThresh=distT[i])$p	
plot(distT, pval)
cbind(distT, pval<0.05)


a<-cbind(distT, pval)

a<-as.data.frame(a)


distTbaci<-seq(1,99, by=2)
pval<-vector(length=length(distT))
for (i in 1:length(distT)) pval[i]<-DietStats(BacidEp,distanceThresh=distT[i])$p	
plot(distT, pval)
cbind(distT, pval<0.05)

b<-cbind(distT, pval)
b<-as.data.frame(b)

distTbac<-seq(1,99, by=2)
pval<-vector(length=length(distT))
for (i in 1:length(distT))pval[i]<-DietStats(Bac303Ep,distanceThresh=distT[i])$p	
plot(distT, pval)
cbind(distT, pval<0.05)
c<-cbind(distT, pval)
c<-as.data.frame(c)

dev.off()


sign_diet<-read.table("sign_diet.txt", sep="\t",header=T)

sign_diet$diet <- factor(sign_diet$diet,levels=unique(as.character(sign_diet$diet)))

d<-ggplot(sign_diet, aes(x=distance, y=pval))
d+geom_point()+labs(title="",x="distance",y="p value")+ facet_wrap( ~ diet, scales="free") +
  theme(axis.text=element_text(size=12),axis.title=element_text(size=14), legend.text=element_text(size=14,face=),legend.title=element_text(size=16),title=element_text(size=16))+ ggtitle("Diet-dependent differences in enrichment")

ggsave(filename="sign_diet.tiff", width=8, height=7)


#facets grid orizontal
d<-ggplot(sign_diet, aes(x=distance, y=pval))
d+geom_point()+labs(title="",x=" distance",y="p value") +facet_grid(diet ~ ., scales = "fixed", space = "fixed")+theme(strip.text.y = element_text()) +theme(strip.text.y = element_text(angle=0)) +
  theme(axis.text=element_text(size=12),axis.title=element_text(size=14), legend.text=element_text(size=14,face=),legend.title=element_text(size=16),title=element_text(size=16))+ ggtitle("Diet-dependent differences in enrichment")

ggsave(filename="sign_diet2.tiff", width=8, height=7)


d<-ggplot(a, aes(x=distT, y=pval))
d+geom_point()+ ggtitle("Diet-dependent differences in enrichment erec")
ggsave(filename="sign_diet_erec.tiff", width=8, height=7)

d<-ggplot(b, aes(x=distT, y=pval))
d+geom_point()+ ggtitle("Diet-dependent differences in enrichment baci")
ggsave(filename="sign_baci.tiff", width=8, height=7)

d<-ggplot(c, aes(x=distT, y=pval))
d+geom_point()+ ggtitle("Diet-dependent differences in enrichment bac")
ggsave(filename="sign_diet_bac.tiff", width=8, height=7)


write.table(ErecEp,"ErecEp.txt", col.names=T, row.names=T, quote=F)
write.table(BacidEp,"BacidEp.txt", col.names=T, row.names=T, quote=F)


#distance graphs
#erec
distance<-read.table("Distance.txt", sep="\t",header=T)

#facets vertical 

d<-ggplot(distance, aes(x=Distance, y=BvolNorm))
d+geom_point()+labs(title="",x="section distance",y="Biovolume fraction normalized")+ facet_wrap( ~ variable, scales="free") +
  theme(axis.text=element_text(size=12),axis.title=element_text(size=14), legend.text=element_text(size=14,face=),legend.title=element_text(size=16),title=element_text(size=16))+scale_y_continuous(limits=c(0,8))+scale_x_continuous(limits=c(0,25),breaks=seq(0,25,by=5))

d
#facets grid orizontal
d<-ggplot(distance, aes(x=Distance, y=BvolNorm))
d+geom_point()+labs(title="",x="section distance",y="Biovolume fraction normalized")+scale_x_continuous(limits=c(0,25),breaks=seq(0,25,by=5)) +facet_grid(Diet ~ ., scales = "fixed", space = "fixed")+theme(strip.text.y = element_text()) +theme(strip.text.y = element_text(angle=0)) +
  theme(axis.text=element_text(size=12),axis.title=element_text(size=14), legend.text=element_text(size=14,face=),legend.title=element_text(size=16),title=element_text(size=16))+ ggtitle("Distance_erec")

ggsave(filename="distance_erec2.tiff", width=8, height=7)

library(plyr)
library(Rmisc)#package for summary se function

colnames(distance)

tgc <- summarySE(distance, measurevar="BvolNorm", groupvars=c("Distance", "Diet"))
tgc

pd <- position_dodge(0.1)

ggplot(tgc, aes(x=Distance, y=BvolNorm, colour=Diet, group=Diet)) + 
  geom_errorbar(aes(ymin=BvolNorm-se, ymax=BvolNorm+se),  width=.4,position=pd) +
  geom_line(position=pd, size=1) +
  geom_point(position=pd, size=3)+theme(axis.text=element_text(size=12),axis.title=element_text(size=16), legend.text=element_text(size=14),legend.title=element_text(size=16),title=element_text(size=16))+scale_colour_manual(labels = c("CON", "FD", "PFD"), values = c("cornflowerblue", "darkorange", "green3"))+scale_x_continuous(limits=c(0,100),breaks=seq(0,100,by=10))+xlab("distance")+ylab("Biovolume fraction normalized")+
  labs(title="Clostridia clusters XIVa,b ")

ggsave(filename="distance_erec_se.tiff", width=8, height=7)
ggsave(filename="distance_erec_se.eps", width=8, height=7)


#all the distances
d<-ggplot(distance, aes(x=Distance, y=BvolNorm))
d+geom_point()+labs(title="",x="section distance",y="Biovolume fraction normalized") +facet_grid(Diet ~ ., scales = "fixed", space = "fixed")+theme(strip.text.y = element_text()) +theme(strip.text.y = element_text(angle=0)) +
  theme(axis.text=element_text(size=12),axis.title=element_text(size=14), legend.text=element_text(size=14,face=),legend.title=element_text(size=16),title=element_text(size=16))+ ggtitle("Distance_erec")

ggsave(filename="distance_erec_150.tiff", width=8, height=7)


######################## LMD 16S samples: AEM analysis
library(spdep)
library(shiny)
library(adespatial)

mouseInd<-c("B7")
mouseInd<-c("B8")
mouseInd<-c("B9")
mouseInd<-c("B7","B8","B9")
#mouseInd<-c("B1","B2","B3")
#mouseInd<-c("B4","B5","B6")
#mouseInd<-c("B1","B2","B3","B4","B5","B6","B7","B8","B9")
#mouseInd<-c("B9")

CommMatAll<-c()
edgeM1All<-c()
edgeM2All<-c()
edgeM3All<-c()
edgeM4All<-c()
edgeM5All<-c()
edgeM6All<-c()

for (m in 1:length(mouseInd)) {
  CommMat<-lmd$otus.ss[,lmd$meta$mouse== mouseInd[m]]
  MetaMat<-lmd$meta[lmd$meta$mouse==mouseInd[m],]
  
  #Make section and compartment indices
  Section<-as.numeric(MetaMat$section)
  Compart<-MetaMat$location
  SectionIndLum<-sort(unique(Section[Compart=="distal"]))
  SectionIndMuc<-sort(unique(Section[Compart=="proximal"]))
  CompartInd<-unique(Compart)
  
  #Model 1: Lumen and Mucus compartments do not exchange, only lumen has a longitudinal flow
  
  edgeM1<-c()
  #Make edge matrix
  for (i in 1:length(SectionIndLum)) edgeM1 <-cbind(edgeM1, 1*(Section>=SectionIndLum[i]&Compart=="distal")) #Each lumen sample influenced by all upstream lumen communities
  for (i in 1:length(SectionIndMuc)) edgeM1 <-cbind(edgeM1, 1*(Section==SectionIndMuc[i]&Compart=="proximal")) #Each mucus community influenced by its imaginary souce.
  
  
  #Model 2: Mucus is a source community for the respective lumen compartment and there is longitudinal flow only in lumen
  
  edgeM2<-c()
  #Make edge matrix
  for (i in 1:length(SectionIndLum)) edgeM2 <-cbind(edgeM2, 1*(Section>=SectionIndLum[i]&Compart=="distal")) #Each lumen sample influenced by all upstream lumen communities
  for (i in 1:length(SectionIndMuc)) edgeM2 <-cbind(edgeM2, 1*((Section== SectionIndMuc[i]&Compart=="proximal")|(Section>= SectionIndMuc[i]&Compart=="distal"))) #Each lumen sample influenced by all upstream mucus communities. Each mucus community influenced by its imaginary souce.
  
  #Model 3: Mucus is a sink community for the respective lumen compartment and there is longitudinal flow only in lumen
  
  edgeM3<-c()
  #Make edge matrix
  for (i in 1:length(SectionIndLum)) edgeM3 <-cbind(edgeM3, 1*(Section>=SectionIndLum[i])) #Each lumen and mucus sample influenced by all upstream lumen communities
  
  #Model 4: Lumen and Mucus compartments do not exchange, but both have a longitudinal flow
  
  edgeM4<-c()
  #Make edge matrix
  for (i in 1:length(SectionIndLum)) edgeM4 <-cbind(edgeM4, 1*(Section>=SectionIndLum[i]&Compart=="distal")) #Each sample influenced by all upstream communities
  for (i in 1:length(SectionIndMuc)) edgeM4 <-cbind(edgeM4, 1*(Section>= SectionIndMuc[i]&Compart=="proximal")) #Each sample influenced by all upstream communities
  
  
  #Model 5: Mucus is a source community for the respective lumen compartment and there is longitudinal flow in both compartments
  
  edgeM5<-c()
  #Make edge matrix
  for (i in 1:length(SectionIndLum)) edgeM5 <-cbind(edgeM5, 1*(Section>=SectionIndLum[i]&Compart=="distal")) #Each sample influenced by all upstream communities
  for (i in 1:length(SectionIndMuc)) edgeM5 <-cbind(edgeM5, 1*(Section>=SectionIndMuc[i]&Compart=="proximal")|(Section>= SectionIndMuc[i]&Compart=="distal")) #Each sample influenced by all upstream communities
  
  #Model 6: Mucus is a sink community for the respective lumen compartment and there is longitudinal flow in both compartments
  edgeM6<-c()
  #Make edge matrix
  for (i in 1:length(SectionIndLum)) edgeM6 <-cbind(edgeM6, 1*(Section>=SectionIndLum[i])) #Each lumen and mucus sample influenced by all upstream lumen communities
  for (i in 1:length(SectionIndMuc)) edgeM6 <-cbind(edgeM6, 1*(Section>= SectionIndMuc[i]&Compart=="proximal")) #Each sample influenced by all upstream communities
  
  
  #Combine community matrices
  CommMatAll<-rbind(CommMatAll,t(CommMat))
  
  #Combine edge matrices
  if( m==1) edgeM1All<-edgeM1 else edgeM1All<-cbind(rbind(edgeM1All,matrix(0, nrow=nrow(edgeM1), ncol=ncol(edgeM1All))),rbind(matrix(0, nrow=nrow(edgeM1All), ncol=ncol(edgeM1)), edgeM1))
  if( m==1) edgeM2All<-edgeM2 else edgeM2All <-cbind(rbind(edgeM2All, matrix(0, nrow=nrow(edgeM2), ncol=ncol(edgeM2All))),rbind(matrix(0, nrow=nrow(edgeM2All), ncol=ncol(edgeM2)), edgeM2))
  if( m==1) edgeM3All<-edgeM3 else edgeM3All <-cbind(rbind(edgeM3All, matrix(0, nrow=nrow(edgeM3), ncol=ncol(edgeM3All))),rbind(matrix(0, nrow=nrow(edgeM3All), ncol=ncol(edgeM3)), edgeM3))
  if( m==1) edgeM4All<-edgeM4 else edgeM4All<-cbind(rbind(edgeM4All, matrix(0, nrow=nrow(edgeM4), ncol=ncol(edgeM4All))),rbind(matrix(0, nrow=nrow(edgeM4All), ncol=ncol(edgeM4)), edgeM4))
  if( m==1) edgeM5All<-edgeM5 else edgeM5All<-cbind(rbind(edgeM5All, matrix(0, nrow=nrow(edgeM5), ncol=ncol(edgeM5All))),rbind(matrix(0, nrow=nrow(edgeM5All), ncol=ncol(edgeM5)), edgeM5))
  if( m==1) edgeM6All<-edgeM6 else edgeM6All<-cbind(rbind(edgeM6All, matrix(0, nrow=nrow(edgeM6), ncol=ncol(edgeM6All))),rbind(matrix(0, nrow=nrow(edgeM6All), ncol=ncol(edgeM6)), edgeM6))
  
  
  
}


#RDA model and significance tests
Eigen1<-aem(binary.mat=edgeM1All) # perform ordination on spatial data
Eigen2<-aem(binary.mat=edgeM2All) # perform ordination on spatial data
Eigen3<-aem(binary.mat=edgeM3All) # perform ordination on spatial data
Eigen4<-aem(binary.mat=edgeM4All) # perform ordination on spatial data
Eigen5<-aem(binary.mat=edgeM5All) # perform ordination on spatial data
Eigen6<-aem(binary.mat=edgeM6All) # perform ordination on spatial data

#FSel1<-forward.sel(CommMatAll, Eigen1$vectors)
#FSel2<-forward.sel(CommMatAll, Eigen2$vectors)
#FSel3<-forward.sel(CommMatAll, Eigen3$vectors)
#FSel4<-forward.sel(CommMatAll, Eigen4$vectors)
#FSel5<-forward.sel(CommMatAll, Eigen5$vectors)
#FSel6<-forward.sel(CommMatAll, Eigen6$vectors)

rda.mod1<-cca(CommMatAll ~Eigen1$vectors) #rda
rda.mod2<-cca(CommMatAll ~Eigen2$vectors) #rda
rda.mod3<-cca(CommMatAll ~Eigen3$vectors) #rda
rda.mod4<-cca(CommMatAll ~Eigen4$vectors) #rda
rda.mod5<-cca(CommMatAll ~Eigen5$vectors) #rda
rda.mod6<-cca(CommMatAll ~Eigen6$vectors) #rda

min(ortho.AIC(CommMatAll,Eigen1$vectors, ord.var=T)$AICc)
min(ortho.AIC(CommMatAll,Eigen2$vectors, ord.var=T)$AICc)
min(ortho.AIC(CommMatAll,Eigen3$vectors, ord.var=T)$AICc)
min(ortho.AIC(CommMatAll,Eigen4$vectors, ord.var=T)$AICc)
min(ortho.AIC(CommMatAll,Eigen5$vectors, ord.var=T)$AICc)
min(ortho.AIC(CommMatAll,Eigen6$vectors, ord.var=T)$AICc)

rda.mod1<-cca(CommMatAll ~Eigen1$vectors[,FSel1$order]) #rda
rda.mod2<-cca(CommMatAll ~Eigen2$vectors[,FSel2$order]) #rda
rda.mod3<-cca(CommMatAll ~Eigen3$vectors[,FSel3$order]) #rda
rda.mod4<-cca(CommMatAll ~Eigen4$vectors[,FSel4$order]) #rda
rda.mod5<-cca(CommMatAll ~Eigen5$vectors[,FSel5$order]) #rda
rda.mod6<-cca(CommMatAll ~Eigen6$vectors[,FSel6$order]) #rda
rda.mod1
rda.mod2
rda.mod3
rda.mod4
rda.mod5
rda.mod6

RsquareAdj(rda.mod1)
RsquareAdj(rda.mod2)
RsquareAdj(rda.mod3)
RsquareAdj(rda.mod4)
RsquareAdj(rda.mod5)
RsquareAdj(rda.mod6)

anova.cca(rda.mod,step=100) 
anova.cca(rda.mod3,step=100) 
anova.cca(rda.mod4,step=100) 

#rda significance
anova.cca(rda.mod4,by="axis", step=1000)
postscript("AEM_CCA.eps")
plot(rda.mod4)
dev.off()

scores.cca(rda.mod4$CCA)

summary (rda.mod4$CCA)


rda.mod4$CCA$wa

b<-as.data.frame(rda.mod4$CCA$u)b

c<-t(b)
c<-as.data.frame(c)
d<-melt(c)


write.table(rda.mod4$CCA$wa, "rda.mode4_B7.txt", row.names=F, quote=F)
write.table(c, "ccc.txt", row.names=F, quote=F)

#plot this with all the mice

siteScores<-scores(rda.mod4)$sites[sort(rownames(scores(rda.mod4)$sites), index.return=T)$ix,]
metaSiteScores<-lmd$meta[sort(as.character(lmd$meta$SampleID), index.return=T)$ix,]

plot( metaSiteScores$section, siteScores[,2], ylim=c(-2,1))

plot( metaSiteScores$section[metaSiteScores$diet=="CON"], siteScores[metaSiteScores$diet=="CON",2], ylim=c(-2,1))
plot( metaSiteScores$section[metaSiteScores$diet=="FD"], siteScores[metaSiteScores$diet=="FD",2], ylim=c(-2,1))
plot( metaSiteScores$section[metaSiteScores$diet=="PFD"], siteScores[metaSiteScores$diet=="PFD",2], ylim=c(-2,1))

plot( metaSiteScores$section, siteScores[,1])
plot( metaSiteScores$section[metaSiteScores$diet=="CON"], siteScores[metaSiteScores$diet=="CON",1])
plot( metaSiteScores$section[metaSiteScores$diet=="FD"], siteScores[metaSiteScores$diet=="FD",1])
plot( metaSiteScores$section[metaSiteScores$diet=="PFD"], siteScores[metaSiteScores$diet=="PFD",1])

CommMatAllSort<-CommMatAll[sort(rownames(CommMatAll), index.return=T)$ix,]

TMP1<-cca(CommMatAllSort~metaSiteScores$mouse*metaSiteScores$diet*metaSiteScores$location)
anova.cca(TMP1)

a<-varpart(CommMatAllSort, ~metaSiteScores$diet,~metaSiteScores$section,~metaSiteScores$location) #all data
b<-varpart(CommMatAllSort[metaSiteScores$diet=="CON",],~metaSiteScores$section[metaSiteScores$diet=="CON"],~metaSiteScores$location[metaSiteScores$diet=="CON"]) #all data
c<-varpart(CommMatAllSort[metaSiteScores$diet=="FD",],~metaSiteScores$section[metaSiteScores$diet=="FD"],~metaSiteScores$location[metaSiteScores$diet=="FD"]) #all data
d<-varpart(CommMatAllSort[metaSiteScores$diet=="PFD",],~metaSiteScores$section[metaSiteScores$diet=="PFD"],~metaSiteScores$location[metaSiteScores$diet=="PFD"]) #all data


###########################LMD 16S samples: Patchiness (variation) analysis
#Taylor's power law analysis for clustering of communities
InMat<-lmd$otus[apply(lmd$otus!=0,1,sum)>=1,]
InMat<-lmd$family.counts

TaylorPLA<-function(InMat, loc="distal") {
  Indiv<-lmd$meta$mouse
  IndivInd<-unique(as.character(Indiv))
  mod.sum<-matrix(nrow=length(IndivInd), ncol=6)
  colnames(mod.sum)<-c("Diet", "B_est", "B_se", "t","p_b", "r2_mod")
  rownames(mod.sum)<-IndivInd
  Diet<-c()
  for (i in 1:length(IndivInd)) Diet<-c(Diet, as.character(unique(lmd$meta[Indiv==IndivInd[i],]$diet)))
  
  
  for (h in 1:length(IndivInd)) {
    outMat<-matrix(nrow=nrow(InMat), ncol=2)
    colnames(outMat)<-c("lnM", "lnV")
    for (i in 1:nrow(InMat)) {
      TMP1<-as.numeric(InMat[i,lmd$meta$mouse==IndivInd[h]&lmd$meta$location==loc])
      outMat[i,2]<-log(var(TMP1))
      outMat[i,1]<-log(mean(TMP1))
    }
    #plot(outMat)
    outMat<-outMat[apply(outMat,1,sum)!="-Inf",]
    lm1<-lm(outMat[,2]~outMat[,1])
    aa<-summary(lm1)
    mod.sum[h,]<-c(Diet[h],aa$coefficients[2,], aa$adj.r.squared)	
  }
  mod.sum<-as.data.frame(mod.sum)
  mod.sum$B_est<-as.numeric(as.vector(mod.sum$B_est))
  mod.sum$B_se<-as.numeric(as.vector(mod.sum$B_se))
  mod.sum$t<-as.numeric(as.vector(mod.sum$t))
  mod.sum$p_b<-as.numeric(as.vector(mod.sum$p_b))
  mod.sum$r2_mod<-as.numeric(as.vector(mod.sum$r2_mod))
  mod.sum
}


Dist<-TaylorPLA(InMat=lmd$otus[apply(lmd$otus!=0,1,sum)>=1,], loc="distal")
Prox<-TaylorPLA(InMat=lmd$otus[apply(lmd$otus!=0,1,sum)>=1,], loc="proximal")
All<-rbind(Dist, Prox)
All$compartment<-c(rep("lumen", nrow(Dist)), rep("mucus", nrow(Prox)))
with(All, boxplot(B_est~compartment*Diet))
summary(aov(B_est~compartment*Diet,data= All))
TukeyHSD(aov(B_est~compartment*Diet,data= All))

Dist<-TaylorPLA(InMat=lmd$family.counts, loc="distal")
Prox<-TaylorPLA(InMat=lmd$family.counts, loc="proximal")
All<-rbind(Dist, Prox)
All$compartment<-c(rep("lumen", nrow(Dist)), rep("mucus", nrow(Prox)))
with(All, boxplot(B_est~compartment*Diet))
summary(aov(B_est~compartment*Diet,data= All))
TukeyHSD(aov(B_est~compartment*Diet,data= All))
All

#Figure 6A
#ggplot taylor
h<-ggplot(data = All, aes(x=compartment, y=B_est)) + geom_boxplot(aes(fill=Diet),outlier.color = NA)+ xlab("") + ylab("B_est")+theme(axis.text.x=element_text( size=14) ,axis.title=element_text(size=14), legend.text=element_text(size=14),legend.title=element_text(size=14),title=element_text(size=14))+ggtitle("Taylor_family")

h+scale_fill_manual(values=c("cornflowerblue","darkorange","green3", "cornflowerblue","darkorange","green3")) 

#dot plots

write.table(All,"taylor_fig6A.txt", col.names=T, row.names=T, quote=F)

taylor<-read.table("taylor_LMD4.txt", sep="\t",header=T)

taylor$Diet <- factor(taylor$Diet,levels=unique(as.character(taylor$Diet)))
taylor$compartment <- factor(taylor$compartment,levels=unique(as.character(taylor$compartment)))


h<-ggplot(taylor, aes(x=compartment, y=B_est, color=Diet)) +
  geom_boxplot(position=position_dodge(0.8))+geom_jitter(position=position_jitter(0.2))+scale_color_manual(values=c("cornflowerblue", "darkorange", "green3", "cornflowerblue",  "darkorange",  "green3"))+ ylab("spatial  hetereogenity")
h

ggsave(filename="taylor_dorplot_fig6A.eps", width=8, height=7)


p <- ggplot(taylor, aes(Diet, B_est))
p + geom_boxplot(aes(color=Diet))+ geom_jitter(width = 0.2)

ggsave(filename="taylor_dorplot_fig6A2.eps", width=8, height=7)


h<-ggplot(data = taylor, aes(x=compartment, y=B_est)) + geom_boxplot(aes(fill=Diet),outlier.color = NA)+ xlab("") + ylab("B_est")+theme(axis.text.x=element_text( size=14) ,axis.title=element_text(size=14), legend.text=element_text(size=14),legend.title=element_text(size=14),title=element_text(size=14))+ggtitle("Taylor_family")

h+scale_fill_manual(values=c("cornflowerblue","darkorange","green3", "cornflowerblue","darkorange","green3")) 


ggsave(filename="Taylor_family2.tiff", width=8, height=7)
ggsave(filename="Taylor_family3.eps", width=8, height=7)

a<-melt(All)


h<-ggplot(data = All, aes(x=r2_mod, y=B_est)) + geom_point(aes(fill=Diet)) + geom_smooth(aes(fill=Diet), method="lm")
h

ggsave(filename="Taylor_family_r.tiff", width=8, height=7)
ggsave(filename="Taylor_family_r.pdf", width=8, height=7)

#taylor:the variance increases in FD and PFD but the richness decreases  ?

All$Diet <- paste(All$Diet,All$compartment)


g<-ggplot(data=All, aes(x=compartment, y=B_est))
g+geom_point(aes(colour=Diet))+geom_smooth(aes(colour=Diet), method="loess")


#Moran's I, per-species dispersion
library(ape)

Moran16S<-function(InOTU, index) {
  InMeta<-lmd$meta
  Indiv<-lmd$meta$mouse
  IndivInd<-unique(as.character(Indiv))
  Mucus<-c("distal","proximal")
  Diet<-c()
  for (i in 1:length(IndivInd)) Diet<-c(Diet, as.character(unique(lmd$meta[Indiv==IndivInd[i],]$diet)))
  
  output<-c()
  for (i in 1:length(IndivInd)) {
    for (j in 1:length(Mucus)) {
      InOTUsub<-InOTU[,InMeta$mouse==IndivInd[i]&InMeta$location==Mucus[j]]
      InOTUsub<-InOTUsub[apply(InOTUsub,1,sum)!=0,]
      InMetasub<-InMeta[InMeta$mouse==IndivInd[i]&InMeta$location==Mucus[j],]
      sections<-as.numeric(InMetasub$section)
      sectionDist<-matrix(nrow=length(sections), ncol=length(sections))
      for (k in 1:length(sections)) sectionDist[k,]<-abs(sections-sections[k])
      sectionDistWeight<-1/(sectionDist+1)
      
      TMPout<-Moran.I(as.numeric(InOTUsub[index,]), sectionDistWeight)
      TMPout2<-c(IndivInd[i],Mucus[j], Diet[i],TMPout$observed,TMPout$expected, TMPout$p.value)
      output<-rbind(output, TMPout2)
    }
  }
  colnames(output)<-c("Mouse", "compartment", "Diet","M_est", "M_exp", "pval")
  rownames(output)<-NULL
  output<-as.data.frame(output)
  output$M_est<-as.numeric(as.vector(output$M_est))
  output$M_exp<-as.numeric(as.vector(output$M_exp))
  output$pval<-as.numeric(as.vector(output$pval))
  output
}

Moran16SDistalColon<-function(InOTU, index) {
  InMeta<-lmd$meta
  Indiv<-lmd$meta$mouse
  IndivInd<-unique(as.character(Indiv))
  Mucus<-c("distal","proximal")
  Diet<-c()
  for (i in 1:length(IndivInd)) Diet<-c(Diet, as.character(unique(lmd$meta[Indiv==IndivInd[i],]$diet)))
  
  output<-c()
  for (i in 1:length(IndivInd)) {
    for (j in 1:length(Mucus)) {
      
      InOTUsub<-InOTU[,InMeta$mouse==IndivInd[i]&InMeta$location==Mucus[j]&InMeta$compartment=="distcolon"]
      #if (nrow(InOTUsub)>2) InOTUsub<-InOTUsub[apply(InOTUsub,1,sum)!=0,]
      InMetasub<-InMeta[InMeta$mouse==IndivInd[i]&InMeta$location==Mucus[j]&InMeta$compartment=="distcolon",]
      if (nrow(InMetasub)>5) {
        sections<-as.numeric(InMetasub$section)
        sectionDist<-matrix(nrow=length(sections), ncol=length(sections))
        for (k in 1:length(sections)) sectionDist[k,]<-abs(sections-sections[k])
        sectionDistWeight<-1/(sectionDist+1)
        sectionDistWeight[sectionDistWeight!=1]<-0
        
        TMPout<-Moran.I(as.numeric(InOTUsub[index,]), sectionDistWeight)
        TMPout2<-c(IndivInd[i],Mucus[j], Diet[i],TMPout$observed,TMPout$expected, TMPout$p.value)
        output<-rbind(output, TMPout2)			
      }
    }
  }
  
  colnames(output)<-c("Mouse", "compartment", "Diet","M_est", "M_exp", "pval")
  rownames(output)<-NULL
  output<-as.data.frame(output)
  output$M_est<-as.numeric(as.vector(output$M_est))
  output$M_exp<-as.numeric(as.vector(output$M_exp))
  output$pval<-as.numeric(as.vector(output$pval))
  output
}

InOTU<-lmd$otus
InOTU<-lmd$family.counts

TMP1<-Moran16S(InOTU<-lmd$phylum.counts, index=4)
with(TMP1, boxplot((M_est-M_exp)~Diet*compartment))

TMP1<-Moran16SDistalColon(InOTU<-lmd$family.counts, index=1)
with(TMP1, boxplot((M_est-M_exp)~Diet*compartment))

summary(aov(M_est~compartment*Diet,data= TMP1))
TukeyHSD(aov(M_est~compartment*Diet,data= TMP1))


for (h in 1:length(IndivInd)) {
  outMat<-matrix(nrow=nrow(InMat), ncol=2)
  colnames(outMat)<-c("lnM", "lnV")
  for (i in 1:nrow(InMat)) {
    TMP1<-as.numeric(InMat[i,lmd$meta$mouse==IndivInd[h]&lmd$meta$location=="proximal"])
    outMat[i,2]<-log(var(TMP1))
    outMat[i,1]<-log(mean(TMP1))
  }
  plot(outMat)
  outMat<-outMat[apply(outMat,1,sum)!="-Inf",]
  lm1<-lm(outMat[,2]~outMat[,1])
  aa<-summary(lm1)
  mod.sum[h,]<-c(aa$coefficients[2,], aa$adj.r.squared)	
}


######################## FISH samples: Patchiness (variation) analysis
#Function to importa and process data
FISHquant<-function(directory) {
  
  ind<-list.files(directory)
  
  bvol<-c()
  
  #read in all data
  for (i in 1:length(ind)) {
    mouse<-strsplit(ind[i],split="_")[[1]][1]
    diet<-substring(mouse,1,(nchar(mouse)-1))
    picture<-ind[i]
    a<-read.table(paste(directory,ind[i],sep="/"),sep="", blank.lines.skip=T, strip.white=T, skip=2)
    TMP<-cbind(rep(picture,nrow(a)), rep(mouse,nrow(a)), rep(diet,nrow(a)),a)
    bvol<-rbind(bvol, TMP)	
  }
  
  colnames(bvol)<-c("Picture","Mouse","Diet","Section","Biovolume","Congruency")
  
  #Remove incongruent measurements
  #with(bvol, plot(Congruency, Biovolume))
  bvol<-bvol[bvol$Congruency>70,]
  
  #Set >100% biovolume to 100%
  bvol$Biovolume[bvol$Biovolume>100]<-100
  
  #Check that it looks right
  #with(bvol, plot(Congruency, Biovolume))
  
  #Is there a difference in mean abundance per mouse?
  #with(bvol, tapply(Biovolume, Mouse, mean))
  
  # Normalize abundances to mean abundance per mouse
  bvolN<-c()
  MouseInd<-unique(bvol$Mouse)
  for (i in 1:length(MouseInd)) {
    TMP1<-bvol[bvol$Mouse==MouseInd[i],]	
    BvolNorm<-TMP1$Biovolume/mean(TMP1$Biovolume)
    bvolN<-rbind(bvolN, cbind(TMP1,BvolNorm))
  }
  
  #Calculate distances from epithelium
  Distance<-as.numeric(substring(as.character(bvolN$Section),1,3))+1
  bvolN<-cbind(bvolN,Distance)
  
  #Remove distances above 150 um
  bvolN<-bvolN[Distance<=150,]
  
  #Plot for each mouse
  #MouseInd<-levels(bvolN$Mouse)
  
  bvolN
}

#Import data
ErecLum<-FISHquant("erec_lumen")
#Bac303Lum<-FISHquant("bac303_lumen")
#BacidLum<-FISHquant("baci_lumen")
ErecEp<-FISHquant("erec_epithelium")
#BacidEp<-FISHquant("baci_epithelium")
#Bac303Ep<-FISHquant("bac303_epithelium")

dataIn<-ErecLum

MouseInd<-unique(dataIn$Mouse)
SummaryOut<-c()

for (i in 1:length(MouseInd)) {
  TMPpic<-dataIn[dataIn$Mouse==MouseInd[i],]
  if (nrow(TMPpic)>1) SummaryOut<-rbind(SummaryOut,c(as.character(TMPpic$Mouse[1]), as.character(TMPpic$Diet[1]), mean(TMPpic$Biovolume),var(TMPpic$Biovolume)))	
}
SummaryOut<-as.data.frame(SummaryOut)
colnames(SummaryOut)<-c("Mouse", "Diet", "m", "v")
SummaryOut$m<-as.numeric(as.vector(SummaryOut$m))
SummaryOut$v<-as.numeric(as.vector(SummaryOut$v))

with(SummaryOut, plot(log(m),log(v)))
with(SummaryOut[SummaryOut$Diet=="CON",], plot(log(m),log(v)))
with(SummaryOut[SummaryOut$Mouse=="PF3",], plot(log(m),log(v)))

mod1<-lm(log(v)~log(m), data=SummaryOut)
summary(mod1)


#Moran's I for spatial heterogeneity/autocorrelation
library(ape)

MoranLumen<-function(dataIn) {
  PictureInd<-unique(dataIn$Picture)
  SummaryOut<-c()
  
  for (i in 1:length(PictureInd)) {
    
    TMPpic<-dataIn[dataIn$Picture == PictureInd[i],]
    
    if (nrow(TMPpic)>3) {TMPDist<-TMPpic$Distance
    TMPbiovolume<-TMPpic$Biovolume
    weights<-1/(as.matrix(dist(TMPDist, upper=T))+1)
    TMPmoran<-Moran.I(TMPbiovolume,weights)
    
    SummaryOut<-rbind(SummaryOut,c(as.character(TMPpic$Picture[1]), as.character(TMPpic$Mouse[1]), as.character(TMPpic$Diet[1]), TMPmoran$observed, TMPmoran$expected, TMPmoran$sd, TMPmoran$p.value))	
    }
  }
  SummaryOut<-as.data.frame(SummaryOut)
  colnames(SummaryOut)<-c("Picture", "Mouse", "Diet", "M_obs", "M_exp", "M_sd", "M_pval")
  SummaryOut$M_obs<-as.numeric(as.vector(SummaryOut$M_obs))
  SummaryOut$M_exp<-as.numeric(as.vector(SummaryOut$M_exp))
  SummaryOut$M_sd<-as.numeric(as.vector(SummaryOut$M_sd))
  SummaryOut$M_pval<-as.numeric(as.vector(SummaryOut$M_pval))	
  SummaryOut
}
MoranEpi<-function(dataIn, DistThresh) {
  PictureInd<-unique(dataIn$Picture)
  SummaryOut<-c()
  
  for (i in 1:length(PictureInd)) {
    
    TMPpic<-dataIn[dataIn$Picture == PictureInd[i],]
    TMPpic<-TMPpic[TMPpic$Distance<DistThresh,]
    
    
    if (nrow(TMPpic)>3) {TMPDist<-TMPpic$Distance
    TMPbiovolume<-TMPpic$Biovolume
    weights<-1/(as.matrix(dist(TMPDist, upper=T))+1)
    TMPmoran<-Moran.I(TMPbiovolume,weights)
    
    SummaryOut<-rbind(SummaryOut,c(as.character(TMPpic$Picture[1]), as.character(TMPpic$Mouse[1]), as.character(TMPpic$Diet[1]), TMPmoran$observed, TMPmoran$expected, TMPmoran$sd, TMPmoran$p.value))	
    }
  }
  SummaryOut<-as.data.frame(SummaryOut)
  colnames(SummaryOut)<-c("Picture", "Mouse", "Diet", "M_obs", "M_exp", "M_sd", "M_pval")
  SummaryOut$M_obs<-as.numeric(as.vector(SummaryOut$M_obs))
  SummaryOut$M_exp<-as.numeric(as.vector(SummaryOut$M_exp))
  SummaryOut$M_sd<-as.numeric(as.vector(SummaryOut$M_sd))
  SummaryOut$M_pval<-as.numeric(as.vector(SummaryOut$M_pval))	
  SummaryOut
}

#Compare patchiness of lumen and epithelium by target group
MoranLumErec<-MoranLumen(ErecLum)
MoranEpErec<-MoranEpi(ErecEp, 20)
MoranAllErec<-rbind(MoranLumErec, MoranEpErec)
MoranAllErec$compartment<-c(rep("lumen", nrow(MoranLumErec)), rep("epi", nrow(MoranEpErec)))
#MoranAllErec$Diet[MoranAllErec$Diet=="CD"]<-"FF"

MoranLumBac<-MoranLumen(BacidLum)
MoranEpBac<-MoranEpi(BacidEp, 20)
MoranAllBac<-rbind(MoranLumBac, MoranEpBac)
MoranAllBac$compartment<-c(rep("lumen", nrow(MoranLumBac)), rep("epi", nrow(MoranEpBac)))
#MoranAllBac $Diet[MoranAllBac$Diet=="CD"]<-"FF"

MoranLumBac303<-MoranLumen(Bac303Lum)
MoranEpBac303<-MoranEpi(Bac303Ep, 20)
MoranAllBac303<-rbind(MoranLumBac303, MoranEpBac303)
MoranAllBac303$compartment<-c(rep("lumen", nrow(MoranLumBac303)), rep("epi", nrow(MoranEpBac303)))
#MoranAllBac303$Diet[MoranAllBac303$Diet=="CD"]<-"FF"


MoranAll<-rbind(MoranAllErec, MoranAllBac, MoranAllBac303)
MoranAll$target<-c(rep("Erec", nrow(MoranAllErec)), rep("Bacid", nrow(MoranAllBac)), rep("Bac303", nrow(MoranAllBac303)))
summary(aov((M_obs-M_exp)~Diet*compartment*target, data= MoranAll))
summary(aov((M_obs)~Diet*compartment*target, data= MoranAll))

TukeyHSD(aov((M_obs-M_exp)~Diet*compartment*target, data= MoranAll))
par(mar=c(10,1,1,1))
with(MoranAll, boxplot((M_obs-M_exp)~Diet*compartment*target, las=2))
with(MoranAll, boxplot((M_obs)~Diet*compartment*target, las=2))


#BC analysis by mouse and area
mouseIND<-unique(lmd$meta$mouse)
sectionIND<-unique(lmd $meta$compartment)
locationIND<-unique(lmd $meta$location)
allIND<-expand.grid(mouseIND, locationIND)
allIND<-expand.grid(mouseIND, sectionIND, locationIND)

BCout<-c()
for (i in 1:nrow(allIND)) {
  #TMP1<-lmd$otus.ss[,lmd$meta$mouse== allIND[i,1]&lmd$meta$location ==allIND[i,2]]
  TMP1<-lmd$otus.ss[,lmd$meta$mouse== allIND[i,1]&lmd$meta$compartment ==allIND[i,2]&lmd$meta$location ==allIND[i,3]]
  if (is.matrix(TMP1)!=F) {
    TMP1<-TMP1[apply(TMP1, 1, sum)!=0,]
    TMP2<-as.matrix(vegdist(t(TMP1)))
    TMP2<-TMP2[upper.tri(TMP2)]
    meta<-c()
    meta$mouse<-rep(allIND[i,1], length(TMP2))
    meta$section<-rep(allIND[i,2], length(TMP2))
    meta$location<-rep(allIND[i,2], length(TMP2))
    unique(lmd$meta$diet[lmd$meta$mouse== allIND[i,1]])
    meta$diet<-rep(unique(lmd$meta$diet[lmd$meta$mouse== allIND[i,1]]), length(TMP2))
    meta$BCdist<-TMP2
    meta<-as.data.frame(meta)
    BCout<-rbind(BCout, meta)
  }
}

par(mar=c(10,4,4,4))
with(BCout[BCout$diet=="CON",],boxplot(BCdist~as.character(location)*as.character(section), las=2))
with(BCout[BCout$diet=="FD",],boxplot(BCdist~as.character(location)*as.character(section), las=2))
with(BCout[BCout$diet=="PFD",],boxplot(BCdist~as.character(location)*as.character(section), las=2))
with(BCout[BCout$section =="proxcolon",],boxplot(BCdist~as.character(location)*as.character(diet), las=2))
with(BCout[BCout$section =="distcolon",],boxplot(BCdist~as.character(location)*as.character(diet), las=2))
with(BCout,boxplot(BCdist~as.character(location)*as.character(diet), las=2))

mod1<-aov(BCdist ~diet*location, data=BCout)
summary(mod1)
TukeyHSD(mod1)

BCout<-as.data.frame(BCout)
BCout$mouse=NULL
BCout$section=NULL

a$Diet <- paste(a$Diet,a$compartment)
a$compartment=NULL

colnames(a)

#plot with mean and sd

tgc <- summarySE(a, measurevar="R", groupvars=c("Diet"))
tgc

pd <- position_dodge(0.1)


s<-ggplot(tgc, aes(x=Diet, y=R, fill=Diet)) 
s+geom_bar(position=position_dodge(), stat="identity",
           colour="black", 
           size=.3) +      
  geom_errorbar(aes(ymin=R, ymax=R+sd),
                size=.3,    
                width=.2,
                position=position_dodge(.9)) +xlab("")+
  ylab("Bray Curtis distance") +ggtitle("Bray Curtis distance") +theme(axis.text=element_text(size=14),axis.title=element_text(size=14), legend.text=element_text(size=14),legend.title=element_text(size=14),title=element_text(size=14)) +theme(axis.text.x=element_text(angle=90,hjust=1,vjust=0.5))+ scale_fill_manual(values=c("cornflowerblue", "cornflowerblue","darkorange","darkorange", "green3", "green3")) 


ggsave(filename="BC_bargraph.tiff", width=8, height=7)
ggsave(filename="BC_bargraph.eps", width=8, height=7)


######################## LMD 16S samples: How does localization affect detection in stool?
LMDotuIndex<-rownames(lmd$otus.ss)
stoolAb<-stool$otus.ss[,stool$meta$day==7]
colnames(stoolAb)<-stool$meta$mouse[stool$meta$day==7]
stoolAb<-stoolAb/3900*100
LMDAb<-lmd$otus.ss/500*100
stoolAbMatched<-matrix(nrow=length(LMDotuIndex), ncol=ncol(stoolAb))
for (i in 1:length(LMDotuIndex)) stoolAbMatched[i,]<-stoolAb[LMDotuIndex[i]==rownames(stoolAb),]
rownames(stoolAbMatched)<-LMDotuIndex
colnames(stoolAbMatched)<-colnames(stoolAb)

stoolAbVector<-c()
LMDabVector<-c()
metaExpanded<-c()

for (i in 1:ncol(LMDAb)) {
  LMDabVector<-c(LMDabVector,LMDAb[,i])
  stoolAbVector<-c(stoolAbVector,stoolAbMatched[,colnames(stoolAbMatched)==lmd$meta$mouse[1]])
  mtdata<-lmd$meta[i,]
  mtdata2<-c()
  for (j in 1:nrow(stoolAbMatched)) mtdata2<-rbind(mtdata2,mtdata)
  mtdata2$OTU<-rownames(stoolAbMatched)
  metaExpanded<-rbind(metaExpanded, mtdata2)
}

metaExpanded$stoolAb<-stoolAbVector
metaExpanded$lmdAb<-LMDabVector

index<-expand.grid(unique(metaExpanded$diet),unique(metaExpanded$location),unique(metaExpanded$section), unique(metaExpanded$mouse))
colnames(index)<-c("diet", "mucus", "segment", "mouse")

bcdist<-rep(NA, nrow(index))

for (i in 1:nrow(index)) {
  TMP1<-metaExpanded[metaExpanded$diet == index[i,1]&metaExpanded$location==index[i,2]&metaExpanded$section ==index[i,3]&metaExpanded$mouse==index[i,4],]
  TMP1<-TMP1[(TMP1$stoolAb+TMP1$lmdAb)!=0,]
  TMP1<-TMP1[(TMP1$stoolAb+TMP1$lmdAb)>10,]
  
  if (nrow(TMP1)>1) bcdist[i]<-with(TMP1,vegdist(rbind(lmdAb,stoolAb), binary=T))
}

Distances<-cbind(index, bcdist)	
Distances<-Distances[is.na(Distances$bcdist)==F,]

mod1<-lm(bcdist~diet+mucus+segment, data=Distances)
summary(aov(mod1))
TukeyHSD(aov(mod1))

with(Distances, boxplot((1-bcdist)~as.character(segment)*as.character(diet), main="similarity of stool and LMD", las=2))

AveSim<-1-with(Distances,tapply(bcdist,list(as.character(diet), as.character(mucus), as.character(segment)),mean))


CON<-AveSim[1,,]
CON<-t(apply(CON, 1, rev))
CON<-rbind(approx(CON[1,],n=200)$y, approx(CON[2,],n=200)$y)
rownames(CON)<-c("lumen", "mucus")

FF<-AveSim[2,,]
FF <-t(apply(FF, 1, rev))
FF <-rbind(approx(FF[1,],n=200)$y, approx(FF[2,],n=200)$y)
rownames(FF)<-c("lumen", "mucus")

PF<-AveSim[3,,]
PF <-t(apply(PF, 1, rev))
PF <-rbind(approx(PF[1,],n=200)$y, approx(PF[2,],n=200)$y)
rownames(PF)<-c("lumen", "mucus")


tiff("stool_vs_lmd.tif", res=300, compression = "lzw", height=5, width=5, units="in")
all<-rbind(CON, FF, PF)
rownames(all)<-paste(c("CON","CON", "FD", "FD", "PFD", "PFD"), rownames(all))

postscript("similarity_stool_lmd_500reads.eps")
par(mar=c(6,8,5,5))
image(all, main="Similarity to stool", col=inferno(100), axes=F)
axis(1, at=seq(0,1, length.out=6), labels=rownames(all), las=2)
axis(2, at=c(0,1), labels=c("Distal", "Proximal"), las=2)
image.plot(PF, col=inferno(50), legend.only=T)
dev.off()

#plot only CON
#Figure 1B
rownames(CON)<-paste(c("CON","CON"), rownames(CON))

postscript("similarity_stool_CON_500reads.eps")
par(mar=c(6,8,5,5))
image(CON, main="Similarity to stool", col=inferno(100), axes=F)
axis(1, at=seq(0,1, length.out=2), labels=rownames(CON), las=2)
axis(2, at=c(0,1), labels=c("Distal", "Proximal"), las=2)
image.plot(CON, col=inferno(50), legend.only=T)
dev.off()


#analysis of variance
#variance partioning

a <-varpart(CommMatAllSort , ~metaSiteScores $diet ,~metaSiteScores $section ,~metaSiteScores $location ) #all data
b <-varpart(CommMatAllSort [metaSiteScores $diet == "CON" ,],~metaSiteScores $section [metaSiteScores $diet == "CON" ],~metaSiteScores $location [metaSiteScores $diet == "CON" ]) #all data
c <-varpart(CommMatAllSort [metaSiteScores $diet == "FD" ,],~metaSiteScores $section [metaSiteScores $diet == "FD" ],~metaSiteScores $location [metaSiteScores $diet == "FD" ]) #all data
d <-varpart(CommMatAllSort [metaSiteScores $diet == "PFD" ,],~metaSiteScores $section [metaSiteScores $diet == "PFD" ],~metaSiteScores $location [metaSiteScores $diet == "PFD" ]) #all data


#Figure 4B
variance_all<-read.table("variance_all.txt", header=T, row.names=1, sep="\t")

a<-melt(variance_all)
a<-t(variance_all)
a<-melt(a)

a$Var1=NULL

d<-ggplot(a, aes(x=Var2, y= value))  
d+geom_bar(stat="identity", position="dodge",width=.7,fill= "cornflowerblue")+ guides(fill=FALSE)+ylab("% Variance explained")+ ggtitle("% Variance explained")+scale_x_discrete(name="") + 
  theme(axis.text=element_text(size=14),axis.title=element_text(size=14), title=element_text(size=14))


ggsave(filename="variance_alldata_new.tiff", width=8, height=7)
ggsave(filename="variance_alldata_new.eps", width=8, height=7)

#variance x mouse
#with dulicate row names allowed
variance<-read.table("variance.txt", header=T, row.names=NULL, sep="\t")

variance$Diet <- paste(variance$Diet,variance$Factor)
variance$Factor=NULL

colnames(variance)

d<-ggplot(variance, aes(x=Diet, y= X.Variance.explained))  
d+geom_bar(stat="identity", position="dodge",width=.7, fill= "cornflowerblue")+ guides(fill=FALSE)+ylab("% Variance explained")+ ggtitle("% Variance explained")+scale_x_discrete(name="") + 
  theme(axis.text=element_text(size=10),axis.title=element_text(size=14), title=element_text(size=14))+theme(axis.text.x=element_text(angle=90,hjust=1,vjust=0.5))


ggsave(filename="variance.tiff", width=8, height=7)
ggsave(filename="variance.eps", width=8, height=7)


#variance only con
#analysis of variance
#Figure 1C
variance<-read.table("variance_con.txt", header=T, row.names=NULL, sep="\t")

variance$Factor <- factor(variance$Factor,levels=unique(as.character(variance$Factor)))
colnames(variance)

d<-ggplot(variance, aes(x=Factor, y= X.Variance.explained))  
d+geom_bar(stat="identity", position="dodge",width=.7,fill= "cornflowerblue")+ guides(fill=FALSE)+ylab("% Variance explained")+ ggtitle("% Variance explained")+scale_x_discrete(name="") + 
  theme(axis.text=element_text(size=14),axis.title=element_text(size=14), title=element_text(size=14))


ggsave(filename="variance_con2.tiff", width=8, height=7)
ggsave(filename="variance_con2.eps", width=8, height=7)


#cluster analysis

a<-read.table("erec.txt", header=T, row.names=NULL)

colnames(a)<-c("Diet","Location","Area")

sum(a$Area>50)

a<-a[a$Area<50,]

denall<-density(a$Area, kernel="rectangular", bw=1)

plot(denall)


denCONmuc<-density(a$Area[a$Diet=="CON"&a$Location=="mucus"], kernel="gaussian", bw=1)
denCONlum<-density(a$Area[a$Diet=="CON"&a$Location=="lumen"], kernel="gaussian", bw=1)
denFDmuc<-density(a$Area[a$Diet=="FD"&a$Location=="mucus"], kernel="gaussian", bw=1)
denFDlum<-density(a$Area[a$Diet=="FD"&a$Location=="lumen"], kernel="gaussian", bw=1)
denPFDmuc<-density(a$Area[a$Diet=="PFD"&a$Location=="mucus"], kernel="gaussian", bw=1)
denPFDlum<-density(a$Area[a$Diet=="PFD"&a$Location=="lumen"], kernel="gaussian", bw=1)


max(a$Area)#48


par(new=T)

#Figure 6B
pdf("density_lum_erec_new.pdf")
#postscript("density_lum_erec1.eps")
plot(denCONlum, ylim=c(0,0.4), xlim=c(0,50), col="blue", lwd=4,lty=2)
par(new=TRUE)
plot(denFDlum, ylim=c(0,0.4), xlim=c(0,50), col="red", lwd=4,lty=2)
par(new=TRUE)
plot(denPFDlum, ylim=c(0,0.4), xlim=c(0,50), col="green", lwd=4,lty=2)
legend("topright",legend=c("CON","FD","PFD"),border=NA, text.col=c("blue","red", "green"))
dev.off()


pdf("density_muc_erec_new.pdf")
postscript("density_muc_erec1.eps")
plot(denCONmuc, ylim=c(0,0.4), xlim=c(0,50),col="blue",lwd=4,lty=2)
par(new=TRUE)
plot(denFDmuc, ylim=c(0,0.4), xlim=c(0,50),col="red",lwd=4,lty=2)
par(new=TRUE)
plot(denPFDmuc, ylim=c(0,0.4), xlim=c(0,50),col="green",lwd=4,lty=2)
legend("topright",legend=c("CON","FD","PFD"),border=NA, text.col=c("blue","red", "green"))
dev.off()


#definied the area of a single cell with microscopy

frac<-tapply(a$Area>3, list(a$Diet, a$Location), FUN="sum") /tapply(a$Area!=1000, list(a$Diet, a$Location), FUN="sum") 

frac<-melt(frac)

colnames(frac)<-c("Diet","Location","Clusters")

with(frac,boxplot(Clusters~Location*Diet))

b<-subset(a, a$Area>=6)
c<-subset(a, a$Area<6)


a$Diet<-paste(a$Diet,a$Location)
a$Location=NULL

#no cluster for con and fd, cluster only in pfd diet

sum(a$area, a$Diet=="CON mucus")# 3797
sum(a$area, a$Diet=="CON lumen")# 3785
sum(a$area, a$Diet=="FD lumen")# 4219
sum(a$area, a$Diet=="FD mucus")# 2908
sum(a$area, a$Diet=="PFD lumen")# 6099
sum(a$area, a$Diet=="PFD mucus")# 3198


max(a$Area)# 48.54


sum(b$area, b$Diet=="PFD lumen")#1756
sum(b$area, b$Diet=="PFD mucus")#630


(1756/6099)*100# 28% in lumen psf
(630/3198)*100#20% in mucus psf


#desulfovibrio


a<-read.table("area_desulfo_2.txt", header=T, row.names=NULL)

colnames(a)<-c("Diet","Location","Area")

#sum(a$Area>50)

#a<-a[a$Area<50,]

denall<-density(a$Area, kernel="rectangular", bw=1)

plot(denall)

b<-subset(a, a$Area>=5)
c<-subset(a, a$Area<5)

sum(a$area,a$Location=="mucus")#139
sum(a$area,a$Location=="lumen")#291

(3/139)*100#2.1 % in mucus
(7/291)*100#2.4% in lumen

max(a$Area)# 48.54

denPFDmuc<-density(a$Area[a$Diet=="PFD"&a$Location=="mucus"], kernel="gaussian", bw=1)
denPFDlum<-density(a$Area[a$Diet=="PFD"&a$Location=="lumen"], kernel="gaussian", bw=1)


par(new=T)

#Figure S9
pdf("density_desulfo.pdf")
postscript("density_desulfo1.eps")
plot(denPFDlum, ylim=c(0,0.4), xlim=c(0,50), col="blue", lwd=4,lty=2)
par(new=TRUE)
plot(denPFDmuc, ylim=c(0,0.4),ylab="probability density", xlim=c(0,50),xlab="area um2",col="red",lwd=4,lty=2)
legend("topright",legend=c("lumen","mucus"),border=NA, text.col=c( "blue","red"))
dev.off()


#pie chart diet
library (tibble)
library(Rcpp)
library(ggplot2)
library(reshape2)

diet<-read.table("diet_composition.txt", sep="\t",header=T)

a<-melt(diet)

#Figure S1
bp<- ggplot(a, aes(x="", y=value, fill=Content))+
  geom_bar(width = 1, stat = "identity")+facet_grid(facets=. ~ variable)
bp

pie <- bp + coord_polar("y", start=0)
pie


blank_theme <- theme_minimal()+
  theme(
    axis.title.x = element_blank(),
    axis.title.y = element_blank(),
    panel.border = element_blank(),
    panel.grid=element_blank(),
    axis.ticks = element_blank(),
    plot.title=element_text(size=14, face="bold")
  )


pie +  blank_theme

ggsave(filename="pie_chart_diet1.tiff", width=8, height=7)	
ggsave(filename="pie_chart_diet1.eps", width=8, height=7)


#Figure S1
diet<-read.table("diet_kcal.txt", sep="\t",header=T)

a<-melt(diet)


bp<- ggplot(a, aes(x="", y=value, fill=Content))+
  geom_bar(width = 1, stat = "identity")+facet_grid(facets=. ~ variable)
bp


pie <- bp + coord_polar("y", start=0)
pie


blank_theme <- theme_minimal()+
  theme(
    axis.title.x = element_blank(),
    axis.title.y = element_blank(),
    panel.border = element_blank(),
    panel.grid=element_blank(),
    axis.ticks = element_blank(),
    plot.title=element_text(size=14, face="bold")
  )


pie +  blank_theme

ggsave(filename="pie_chart_dietkcal.tiff", width=8, height=7)	
ggsave(filename="pie_chart_dietkcal.eps", width=8, height=7)


################ metabolomics data

met<-read.table("metabolomics.txt", header=T, row.names=NULL)
met<-read.table("mean_met.txt", header=T, row.names=NULL)


met<-t(met)
met<-as.data.frame(met)
shann<-diversity(met)
shann<-as.data.frame(shann)
shann<-melt(shann)


names.shann<-c("CON","CON","CON","CON","CON","CON","FD", "FD","FD","FD", "PFD","PFD","PFD","PFD","PFD","PFD"  )
met<-melt(met)

shann<-cbind(names.shann,shann)


colnames(shann)


p<-ggplot(data = shann, aes(x=names.shann, y=value)) + geom_boxplot(aes(fill=names.shann), outlier.color = NA)+theme(axis.text=element_text(size=12),axis.title=element_text(size=14), legend.text=element_text(size=12),legend.title=element_text(size=14),title=element_text(size=12))+ facet_wrap( ~ variable, scales="free")
p+ scale_fill_manual(values=c("cornflowerblue", "darkorange", "green3"))

ggsave(filename="met_.tiff", width=8, height=7)
ggsave(filename="met_.pdf", width=8, height=7)


#shannon single metabolites

a<-read.table("met.txt", header=T, row.names=NULL, sep="\t")
a<-a[2,1]


a<-t(a)
a<-as.data.frame(a)
a[2,1:17]=NULL

b<-diversity(a)

b<-as.data.frame(b)

met<-t(met)
met<-as.data.frame(met)
shann<-diversity(met)
shann<-as.data.frame(shann)
shann<-melt(shann)


names.shann<-c("CON","CON","CON","CON","CON","CON","FD", "FD","FD","FD", "PFD","PFD","PFD","PFD","PFD","PFD"  )
met<-melt(met)

shann<-cbind(names.shann,shann)


#simpson
sim<-diversity(met, index="invsimpson")

sim<-as.data.frame(sim)

names.sim<-c("CON","CON","CON","CON","CON","CON","CON", "FD","FD","FD", "PFD","PFD","PFD","PFD","PFD","PFD"  )


sim<-cbind(names.sim,sim)


p<-ggplot(data = sim, aes(x=names.sim, y=sim)) + geom_boxplot(aes(fill=names.sim), outlier.color = NA)+theme(axis.text=element_text(size=12),axis.title=element_text(size=14), legend.text=element_text(size=12),legend.title=element_text(size=14),title=element_text(size=12))
p+ scale_fill_manual(values=c("cornflowerblue", "darkorange", "green3"))

ggsave(filename="simp_.tiff", width=8, height=7)
ggsave(filename="simp_.pdf", width=8, height=7)


#boxplots metabolomics
a<-read.table("met_box.txt", header=T, row.names=NULL, sep="\t")
a<-read.table("Cartel5.txt", header=T, row.names=NULL, sep="\t")


a<-read.table("met.txt", header=T, row.names=NULL, sep="\t")
a<-read.table("met5.txt", header=T, row.names=NULL, sep="\t")

#a<-t(a)
a<-melt(a)

names.shann<-c("CON","CON","CON","CON","CON","CON","FD", "FD","FD","FD", "PFD","PFD","PFD","PFD","PFD","PFD"  )

a<-cbind(a, names.shann)

colnames(a)
a$variable <- factor(a$variable,levels=unique(as.character(a$variable)))

p<-ggplot(data = a, aes(x=variable, y=value)) + geom_boxplot(aes(fill=usernotes), outlier.color = NA)+ facet_wrap( ~ variable, scales="free")+theme(axis.text=element_text(size=12),axis.title=element_text(size=14), legend.text=element_text(size=12),legend.title=element_text(size=14),title=element_text(size=12))
p+ scale_fill_manual(values=c("cornflowerblue", "darkorange", "green3"))


ggsave(filename="met_some2.tiff", width=8, height=7)
ggsave(filename="met_some2.pdf", width=8, height=7)


a<-read.table("met_some3.txt", header=T, row.names=T, sep="\t")


c<-b[1,]
c<-melt(c)

c<-cbind(c, names.shann)

p<-ggplot(data = c, aes(x=usernotes, y=value)) + geom_boxplot(aes(fill=names.shann), outlier.color = NA)+theme(axis.text=element_text(size=12),axis.title=element_text(size=14), legend.text=element_text(size=12),legend.title=element_text(size=14),title=element_text(size=12))
p+ scale_fill_manual(values=c("cornflowerblue", "darkorange", "green3"))
colnames(c)

#only butyrate and propionate
a<-read.table("SCFA.txt", header=T, row.names=NULL, sep="\t")
a<-read.table("butyrric.txt", header=T, row.names=NULL, sep="\t")
a<-read.table("propionic.txt", header=T, row.names=NULL, sep="\t")
a<-read.table("SCFA333.txt", header=T, row.names=NULL, sep="\t")


b<-melt(a)

p<-ggplot(data = b, aes(x=usernotes, y=value)) + geom_boxplot(aes(fill=usernotes), outlier.color = NA)+theme(axis.text=element_text(size=12),axis.title=element_text(size=14), legend.text=element_text(size=12),legend.title=element_text(size=14),title=element_text(size=12))
p+ scale_fill_manual(values=c("cornflowerblue", "darkorange", "green3"))


#dotplots butyrrate
p<-ggplot(b, aes(x=usernotes, y=value, color=usernotes)) +
  geom_boxplot(position=position_dodge(0.8))+geom_jitter(position=position_jitter(0.2))+scale_color_manual(values=c("cornflowerblue", "darkorange",  "green3"))+ ylab("butirrate")
p

ggsave(filename="butyrric_acid_dots.eps", width=8, height=7)

#dotplot propionic acid
#dotplots
p<-ggplot(b, aes(x=usernotes, y=value, color=usernotes)) +
  geom_boxplot(position=position_dodge(0.8))+geom_jitter(position=position_jitter(0.2))+scale_color_manual(values=c("cornflowerblue", "darkorange",  "green3"))+ ylab("propionate")
p

ggsave(filename="propinic_acid_dots.eps", width=8, height=7)


#cazy graph
#Figure S10
cazy<-read.table("cazy_1.txt", sep="\t",header=T)

#cazy$FC_log2 <- factor(cazy$FC_log2,levels=unique(as.character(cazy$FC_log2)))
cazy$Family <- factor(cazy$Family,levels=unique(as.character(cazy$Family)))

p<-ggplot(data=cazy, aes(x=Family, y=FC_log2)) +
  geom_bar(stat="identity") + theme(axis.text.x = element_text(angle = 90, hjust = 1))
p


ggsave(filename="cazytestall1.eps", width=8, height=7)


#################################################################################

#LCM dataset control 


# Subset LMD samples

dataset.LMD<-Data.In(otuTable="otuTableClean_OK14.txt", metadata="metadata_OK14.txt", sampleName="SampleID")

dataset.LMD<-Data.In(otuTable="otuTableClean_OK14_no_cross.txt", metadata="metadata_OK14_no_cross.txt", sampleName="SampleID")


# Calculate depth and coverage of subset

dataset.LMD<-Depth.and.Coverage(dataset.LMD)
summary(dataset.LMD$reads)

# How many samples are included?
dim(dataset.LMD$meta)

# Remove samples with less than 500 or 1000 reads
dataset.LMD<-Subset.Data(dataset=dataset.LMD, min.reads=1000, criterion="meta$mouse!='ND'&meta$Experiment=='OK14'")
dataset.LMD<-Depth.and.Coverage(dataset.LMD)
summary(dataset.LMD$reads)

#How many samples?
dim(dataset.LMD$meta)
dataset.LMD$meta

# Introduce subsampling depth for diversity estimates
lmd<-Subsample.Data(dataset=dataset.LMD,subsample=1000)

# Generate taxonomic profiles at all levels
lmd <-Tax.Profiles(lmd)

# Remove otus not present in any library
lmd$otus.ss<-lmd$otus.ss[apply(lmd$otus.ss,1,sum)!=0,]


#ggplot taxonomic profiles
TMP0<-lmd$family.counts*100/lmd$subsample
TMP1<-TMP0[apply(TMP0,1,mean)>1,]
TMP1<-TMP1[sort(apply(TMP1,1,mean),decreasing=T,index.return = T)$ix,]
condition<-paste(lmd$meta$diet,lmd$meta$compartment, lmd$meta$location)
colnames(TMP1)<-condition
TMP1<-as.data.frame(TMP1)


b<-t(TMP1)
b<-as.data.frame(b)
b<-cbind (b,condition)
c<-melt(b)
names(c)[1]<-paste("sampleID")
head(c)


g <- ggplot(c, aes(sampleID))
g + geom_bar(aes(fill = variable))+ theme(axis.text.x = element_text(angle = 90, hjust = 1))+labs(title="Family-level profiles",x="Samples",y="Relative abundance (%)")+ guides(fill=guide_legend(title="Family"))+theme(axis.text=element_text(size=9),axis.title=element_text(size=14), legend.text=element_text(size=14,face="italic"),legend.title=element_text(size=14),title=element_text(size=14))

pdf("family_low_abundance.pdf")
par(las=2,par(mar = c(10, 4, 4, 10) + 0.1), xpd=T)
barplot(t(TMP1), col=rainbow(ncol(TMP1)), cex.names=0.5, ylim=c(0,100), main="Genus composition", ylab="Relative abundance (%)")
legend(x=8,y=60,colnames(TMP1), cex=0.5, bg="grey", text.col=rainbow(ncol(TMP1)))
dev.off()


#a$Var1 <- factor(a$Var1,levels=unique(as.character(a$Var1)))


######################## LMD 16S samples: Significance testing on community composition
# perMANOVA
with(lmd, adonis(t(otus.ss)~meta$diet*meta$compartment*meta$location))


######################## LMD 16S samples: Alpha diversity longitudinal gradients
# Alpha diversity, with subsampling (incl. coverage)
lmd <-alpha.div(lmd, iters=10)
par(mfrow=c(2,2))
boxplot(lmd$Obs.Sp~as.character(lmd$meta$diet), las=2, main="lmd obs. species")
boxplot(lmd$Chao1 ~as.character(lmd$meta$diet), las=2, main="lmd Chao1")
boxplot(lmd$Shannon ~as.character(lmd$meta$diet), las=2, main="lmd Shannon")
boxplot(lmd$Inv.Simpson ~as.character(lmd$meta$diet), las=2, main="lmd Simpson")

summary(aov(lmd$Obs.Sp~lmd$meta$diet*lmd$meta$compartment*lmd$meta$location))
summary(aov(lmd$Shannon ~lmd$meta$diet*lmd$meta$compartment*lmd$meta$location))
summary(aov(lmd$Inv.Simpson ~lmd$meta$diet*lmd$meta$compartment*lmd$meta$location))


mod.1<-aov(lmd$Obs.Sp~lmd$meta$diet*lmd$meta$compartment*lmd$meta$location)
summary(mod.1)
TukeyHSD(mod.1)

mod.1<-aov(lmd$Chao1 ~lmd$meta$diet*lmd$meta$compartment*lmd$meta$location)
summary(mod.1)
TukeyHSD(mod.1)

mod.1<-aov(lmd$Shannon ~lmd$meta$diet*lmd$meta$compartment*lmd$meta$location)
summary(mod.1)
TukeyHSD(mod.1)

mod.1<-aov(lmd$Inv.Simpson ~lmd$meta$diet*lmd$meta$compartment*lmd$meta$location)
summary(mod.1)
TukeyHSD(mod.1)


shapiro.test(alphaDiv$Shannon)
shapiro.test(log(baci_total$ssff))
shapiro.test(log(baci_total$con))


#ggplot alpha diversity
#ggplot alpha diversity lmd samples 
Obs.Sp<-as.data.frame(lmd$Obs.Sp)
diet<-as.data.frame(paste(lmd$meta$diet))
chao1<-as.data.frame(lmd$Chao1)
shannon<-as.data.frame(lmd$Shannon)
Inv.Simpson<-as.data.frame(lmd$Inv.Simpson)

#by compartment
compartment<-paste(lmd$meta$diet,lmd$meta$compartment )
#or by location
compartment<-paste(lmd$meta$diet,lmd$meta$location )

alphaDiv<-cbind(Obs.Sp,chao1, shannon, Inv.Simpson, compartment)
names(alphaDiv)[1]<-paste("Obs.species") 
names(alphaDiv)[2]<-paste("Chao1") 
names(alphaDiv)[3]<-paste("Shannon") 
names(alphaDiv)[4]<-paste("Inv.Simpson") 
names(alphaDiv)[5]<-paste("samples") 

alphaDiv_melt<-melt(alphaDiv)


p<-ggplot(data = alphaDiv_melt, aes(x=variable, y=value))  +geom_boxplot(aes(fill=samples), outlier.color = NA)+ facet_wrap( ~ variable, scales="free")+ xlab("") + ylab("Alpha diversity metrics") + ggtitle("Alpha diversity LMD samples")+guides(fill=guide_legend(title="samples"))
#p+ scale_fill_manual(values=c("cornflowerblue", "cornflowerblue", "cornflowerblue", "darkorange",  "darkorange",  "darkorange", "green3", "green3", "green3"))
p


ggsave(filename="alphadiv_lmd_OK14_2.tiff", width=8, height=7)
ggsave(filename="alphadiv_lmd_Ok14_locatiob.eps", width=8, height=7)


#stat alpha div ok14


alphaDiv<-cbind(Obs.Sp,chao1, shannon, Inv.Simpson, compartment,diet)
names(alphaDiv)[6]<-paste("diet") 

shapiro.test(alphaDiv$Shannon)
shapiro.test(alphaDiv$Obs.species)

write.table(alphaDiv, file="alphaDiv_ok14_2.txt", sep="\t", col.names=T, row.names=F, quote=F)


#alpha diveristy done with 1000 subsample
#figure S7
shannon

shannon<-cbind( shannon,  compartment)
names(shannon)[1]<-paste("value") 

dim(shannon)


#shannon$compartment <- factor(shannon$compartment,levels=unique(as.character(shannon$compartment)))

p<-ggplot(data = shannon, aes(x=compartment, y=value))  +geom_boxplot(aes(fill=compartment), outlier.color = NA)+ xlab("") + ylab("Alpha diversity metrics") + ggtitle("Alpha diversity LMD samples")+guides(fill=guide_legend(title="samples"))+scale_y_continuous(limits = c(2, 5.0))
p+ scale_fill_manual(values=c( "darkorange",  "darkorange",  "darkorange", "green3", "green3", "green3"))

ggsave(filename="shannon_alpha1.tiff", width=8, height=7)
ggsave(filename="shannon_alpha_OK14_2.eps", width=8, height=7)

#geom dot plot
shannon<-read.table("shannon_ok14_2.txt", sep="\t",header=T)

shannon$samples <- factor(shannon$samples,levels=unique(as.character(shannon$samples)))

#boxplot with colors

p<-ggplot(shannon, aes(x=samples, y=Shannon, color=samples)) +
  geom_boxplot(position=position_dodge(0.8))+geom_jitter(position=position_jitter(0.2))+scale_color_manual(values=c( "darkorange",  "darkorange",  "darkorange", "green3", "green3", "green3"))+ ylab("shannon")
p+stat_summary(fun.data = quantiles_95, geom="boxplot")+scale_y_continuous(limits = c(2.5, 4.0))

ggsave(filename="shannon_ok14.eps", width=8, height=7)


a<-boxplot.stats(shannon$Shannon, coef = 1.5, do.conf = TRUE, do.out = TRUE)
a$stats

quantiles_95 <- function(x) {
  r <- quantile(x, probs=c(0.05, 0.25, 0.5, 0.75, 0.95))
  names(r) <- c("ymin", "lower", "middle", "upper", "ymax")
  r
}
ggplot(shannon, aes(x=samples, y=Shannon, fill=samples)) +
  guides(fill=F) +
  stat_summary(fun.data = quantiles_95, geom="boxplot")

plot_info <- ggplot_build(p)$`data`[[2]]
plot_info


#FIGURE S7
#Obs.Sp

Obs.Sp<-cbind( Obs.Sp,  compartment)
names(Obs.Sp)[1]<-paste("value") 

p<-ggplot(data = Obs.Sp, aes(x=compartment, y=value))  +geom_boxplot(aes(fill=compartment), outlier.color = NA)+ xlab("") + ylab("Alpha diversity metrics") + ggtitle("Alpha diversity LMD samples")+guides(fill=guide_legend(title="samples"))
p+ scale_fill_manual(values=c( "darkorange",  "darkorange",  "darkorange", "green3", "green3", "green3"))

ggsave(filename="Obs.Sp_alpha1.tiff", width=8, height=7)
ggsave(filename="Obs.Sp_alpha_OK14.eps", width=8, height=7)


#geom dot plot
obs<-read.table("obs_species_ok14_2.txt", sep="\t",header=T)

obs$samples <- factor(obs$samples ,levels=unique(as.character(obs$samples )))

#boxplot with colors

p<-ggplot(obs, aes(x=samples, y=Obs.species, color=samples)) +
  geom_boxplot(position=position_dodge(0.8))+geom_jitter(position=position_jitter(0.2))+scale_color_manual(values=c( "darkorange",  "darkorange",  "darkorange", "green3", "green3", "green3"))+ ylab("observed ASV")
p

ggsave(filename="obs_ASv_ok14.eps", width=8, height=7)


# Beta diversity
lmd <-beta.div(lmd, dist.metric="bray") 

diet<-as.vector(lmd$meta$diet)
diet[diet=="CON"]<-"black"
diet[diet=="FD"]<-"blue"
diet[diet=="PFD"]<-"red"
loc<-as.vector(lmd$meta$compartment)
loc[loc=="proximalcolon"]<-1
loc[loc=="distalcolon"]<-2
loc<-as.numeric(loc)

muc<-as.vector(lmd$meta$location)
muc[muc =="distal"]<-1
muc[muc =="proximal"]<-2
muc <-as.numeric(muc)

plot(lmd$PCoA$rotation[,1:2], col=diet, pch=loc)
plot(lmd$PCoA$rotation[,1:2], col=diet, pch=muc)
legend("bottomleft", c("FD","PFD", "CON"), bty="n", text.col= unique(diet))
legend("bottomright", c("circle=prox.","triangle= distal"), bty="n", text.col= "black")
legend("bottomright", c("circle=mucus","triangle=lumen"), bty="n", text.col= "black")


100*lmd$PCoA$sdev[1]^2/sum(lmd$PCoA$sdev^2)# pc1=61
100*lmd$PCoA$sdev[2]^2/sum(lmd$PCoA$sdev^2)#pc2= 16

#ggplot
lmd$PCoA$rotation


lmd_PCoA<-as.data.frame(lmd$PCoA$rotation)
lmd_PCoA1<-lmd_PCoA [1:79,1:2]#select only pc1 and pc2

lmd_PCoA2<-cbind(lmd_PCoA1, lmd$meta$location, lmd$meta$compartment, lmd$meta$diet)
names(lmd_PCoA2)[3]<-paste("location") 
names(lmd_PCoA2)[4]<-paste("compartment") 
names(lmd_PCoA2)[5]<-paste("diet") 

#scatter plot with colors
#Figure S7

p <- ggplot(lmd_PCoA2, aes(PC1, PC2,  color=diet))
p + geom_point(aes(shape = compartment)) + scale_shape(solid = FALSE)

p + aes(shape = factor(compartment)) +
  geom_point(aes(colour = factor(diet)), size = 3.5) +
  geom_point(colour="grey90", size = 1)+xlab("PC1 (68%)")+ ylab ("PC2 (35%)")


ggsave(filename="beta_compartment_OK14.eps", width=8, height=7)

ggsave(filename="beta_stool-shape.eps", width=8, height=7)

ggplot(lmd_PCoA2, aes(x=PC1, y=PC2, color=diet, shape=compartment)) +
  geom_point(aes(colour = factor(diet)), size = 5) +
  geom_point(colour="grey90", size = 1)+xlab("PC1 (68%)")+ ylab ("PC2 (35%)")+
  scale_color_manual(values=c( "darkorange", "green3"))

ggsave(filename="beta_compartment_OK14_5.eps", width=8, height=7)


lmd_PCoA3<-lmd_PCoA2[8:78,1:5]
lmd_PCoA3 <- lmd_PCoA3[-c(43, 44, 45,46,47,48,49,50), ]

ggplot(lmd_PCoA3, aes(x=PC1, y=PC2, color=diet, shape=location)) +
  geom_point(aes(colour = factor(diet)), size = 5) +
  geom_point(colour="grey90", size = 1)+xlab("PC1 (68%)")+ ylab ("PC2 (35%)")+
  scale_color_manual(values=c( "darkorange", "green3"))

ggsave(filename="beta_location_OK14.eps", width=8, height=7)


#####################################################

#OK14 only cross sections samples


# Subset LMD samples

dataset.LMD<-Data.In(otuTable="otuTableClean_OK14_cs.txt", metadata="metadata_OK14_cs.txt", sampleName="SampleID")


# Calculate depth and coverage of subset

dataset.LMD<-Depth.and.Coverage(dataset.LMD)
summary(dataset.LMD$reads)


# Remove samples with less than 500 or 1000 reads
dataset.LMD<-Subset.Data(dataset=dataset.LMD, min.reads=1500, criterion="meta$mouse!='ND'&meta$Experiment=='OK14'")
dataset.LMD<-Depth.and.Coverage(dataset.LMD)
summary(dataset.LMD$reads)


# Introduce subsampling depth for diversity estimates
lmd<-Subsample.Data(dataset=dataset.LMD,subsample=1500)

# Generate taxonomic profiles at all levels
lmd <-Tax.Profiles(lmd)

# Remove otus not present in any library
lmd$otus.ss<-lmd$otus.ss[apply(lmd$otus.ss,1,sum)!=0,]


#ggplot taxonomic profiles
TMP0<-lmd$family.counts*100/lmd$subsample
TMP1<-TMP0[apply(TMP0,1,mean)>1,]
TMP1<-TMP1[sort(apply(TMP1,1,mean),decreasing=T,index.return = T)$ix,]
condition<-paste(lmd$meta$diet,lmd$meta$compartment, lmd$meta$location)
colnames(TMP1)<-condition
TMP1<-as.data.frame(TMP1)


#sort by most abundant phylum

TMP1 <-TMP1[sort(TMP1[,1],decreasing=F, index.return=T)$ix,]


b<-t(TMP1)
b<-as.data.frame(b)
c<-cbind(b, condition)
d<-melt(c)
names(d)[1]<-paste("sample_ID") 
head(d)

#Figure S7
g<-ggplot(data=d, aes(x=sample_ID, y=value,fill=variable))
g+geom_bar(stat="identity")+labs(title="Family-level profiles",x="Samples",y="Relative abundance (%)")+ guides(fill=guide_legend(title="Family"))+scale_y_continuous(limits=c(0,100),breaks=seq(0,100,by=10))+theme(axis.text.x=element_text(angle=90,hjust=1,vjust=0.5))+theme(axis.text=element_text(size=12),axis.title=element_text(size=16), legend.text=element_text(size=14,face="italic"),legend.title=element_text(size=16),title=element_text(size=16))

ggsave(filename="cross-section_OK14_2.pdf", width=8, height=7)


pdf("cross section ok14.pdf")
par(las=2,par(mar = c(10, 4, 4, 10) + 0.1), xpd=T)
barplot(t(b), col=rainbow(ncol(b)), cex.names=0.5, ylim=c(0,100), main="Genus composition", ylab="Relative abundance (%)")
legend(x=20,y=80,colnames(b), cex=0.5, bg="grey", text.col=rainbow(ncol(b)))
dev.off()


d$sample_ID <- factor(d$sample_ID,levels=unique(as.character(d$sample_ID)))


#beta div

# Beta diversity
lmd <-beta.div(lmd, dist.metric="bray") 


#for this plot subsample:1000
#ggplot
lmd$PCoA$rotation

dim(lmd_PCoA)
lmd_PCoA<-as.data.frame(lmd$PCoA$rotation)
lmd_PCoA1<-lmd_PCoA [1:16,1:2]#select only pc1 and pc2

lmd_PCoA2<-cbind(lmd_PCoA1, lmd$meta$location, lmd$meta$compartment, lmd$meta$diet)
names(lmd_PCoA2)[3]<-paste("location") 
names(lmd_PCoA2)[4]<-paste("compartment") 
names(lmd_PCoA2)[5]<-paste("diet") 

#scatter plot with colors

p <- ggplot(lmd_PCoA2, aes(PC1, PC2,  color=location))
p + geom_point(aes(shape = compartment)) + scale_shape(solid = FALSE)

p + aes(shape = factor(compartment)) +
  geom_point(aes(colour = factor(location)), size = 3.5) +
  geom_point(colour="grey90", size = 1)+xlab("PC1 (68%)")+ ylab ("PC2 (35%)")


ggsave(filename="beta_location_OK14.eps", width=8, height=7)

ggsave(filename="beta_stool-shape.eps", width=8, height=7)

ggplot(lmd_PCoA2, aes(x=PC1, y=PC2, color=location, shape=compartment)) +
  geom_point(aes(colour = factor(location)), size = 3.5) +
  geom_point(colour="grey90", size = 1)+xlab("PC1 (68%)")+ ylab ("PC2 (35%)")+
  scale_color_manual(values=c( "darkorange", "green3"))

ggsave(filename="beta_compartment_OK14_2.eps", width=8, height=7)


######################## LCM plus stool comparison

dataset.LMD<-Data.In(otuTable="otu_table_Ok15_stool7.txt", metadata="metadata_ok15_stool7.txt", sampleName="SampleID")

# Calculate depth and coverage of subset

dataset.LMD<-Depth.and.Coverage(dataset.LMD)
summary(dataset.LMD$reads)
hist(dataset.LMD$reads, main="# of reads per library", xlab="reads")
summary(dataset.LMD$coverage)
hist(dataset.LMD$coverage, main="Coverage per library", xlab="Good's coverage")

#Introduce subsampling depth for diversity estimates
lmd_con<-Subsample.Data(dataset=dataset.LMD,subsample=1000)

# Generate taxonomic profiles at all levels
lmd_con <-Tax.Profiles(lmd_con)


# Remove otus not present in any library
lmd_con$otus.ss<-lmd_con$otus.ss[apply(lmd_con$otus.ss,1,sum)!=0,]


######################## LMD 16S samples: Beta diversity
# Beta diversity

BCdm<-vegdist(rrarefy(t(lmd_con$otus), lmd_con$subsample),method="bray",binary=TRUE )
PCoA<-prcomp(BCdm)

PCoA1<-PCoA$rotation[1:427,1:2]
PCoA1<-as.data.frame(PCoA1)
PCoA2<-cbind(PCoA1, lmd_con$meta$location, lmd_con$meta$compartment, lmd_con$meta$diet)
names(PCoA2)[3]<-paste("location") 
names(PCoA2)[4]<-paste("compartment") 
names(PCoA2)[5]<-paste("diet") 

100*lmd_con$PCoA$sdev[1]^2/sum(lmd_con$PCoA$sdev^2)# pc1=56
100*lmd_con$PCoA$sdev[2]^2/sum(lmd_con$PCoA$sdev^2)#pc2= 19

#scatter plot with colors
#compartment
#Figure S4C
ggplot(PCoA2, aes(x=PC1, y=PC2, color=compartment, shape=diet)) +
  geom_point(aes(colour = factor(compartment)), size =3) +
  geom_point(colour="grey90", size = 2)+xlab("PC1 (56%)")+ ylab ("PC2 (19%)")+
  scale_color_manual(values=c("cornflowerblue", "darkorange", "green3", "black"))+scale_shape_manual(values=c(0,1,2))

ggsave(filename="LMD_vs_stool_pcoa_compartment2.eps", width=8, height=7)	

#location
ggplot(PCoA2, aes(x=PC1, y=PC2, color=location, shape=diet)) +
  geom_point(aes(colour = factor(location)), size =2, stroke=2) +
  geom_point(colour="grey90", size = 2)+xlab("PC1 (56%)")+ ylab ("PC2 (19%)")+
  scale_color_manual(values=c("cornflowerblue", "green3", "black"))+scale_shape_manual(values=c(0,1,2))

ggsave(filename="LMD_vs_stool_pcoa_location.pdf", width=8, height=7)	

anosim(rrarefy(t(lmd_con$otus), lmd_con$subsample),grouping=lmd_con$meta$compartment)

dim(lmd_con$meta)

#
family<-read.table("mean_family_lcm_cont.txt", sep="\t",header=T)

rownames(family)<- family$X #how to create a column  with sample id

family$X<-NULL #how to delete a column

family<-t(family)
a<-melt(family)

g<-ggplot(data=a, aes(x=Var2, y=value,fill=Var1))
g+geom_bar(stat="identity")+labs(title="Mean Family relative abundance contaminants ",x="Samples",y="Mean relative abundance (%)")+ guides(fill=guide_legend(title="Families")) +scale_y_continuous(limits=c(0,100),breaks=seq(0,100,by=10))+theme(axis.text.x=element_text(angle=90,hjust=1,vjust=0.3))+theme(axis.text=element_text(size=10),axis.title=element_text(size=10), legend.text=element_text(size=10,face="italic"),legend.title=element_text(size=10),title=element_text(size=10))

ggsave(filename="family_contaminants_LCM.pdf", width=8, height=7)

pdf("family_contaminants_LCM.pdf")
par(las=2,par(mar = c(10, 4, 4, 10) + 0.1), xpd=T)
barplot(t(family), col=rainbow(ncol(family)), cex.names=0.8, ylim=c(0,100), main="Family composition", ylab="Relative abundance (%)")
legend(x=23,y=120,colnames(family), cex=0.5, text.col=rainbow(ncol(family)))
dev.off()


############################################## metagenomic analysis

#Taxonomy
#mt<-as.data.frame(read.table("LMD_mapping.txt", header=T, sep="\t"))
#path<-"taxonomy"
#taxfiles<-list.files(path= path)
#sampleNames<-c()
#for (i in 1:length(taxfiles)) sampleNames<-c(sampleNames, strsplit(taxfiles[i],split="\\.")[[1]][1])
#Richness<-vector(length=length(taxfiles))
#for (i in 1:length(Richness)) Richness[i]<-sum(read.table(paste(path,taxfiles[i],sep="/"), sep="\t", header=T)[,2]>100)
#mtMatched<-c()
#for (i in 1:length)
#mt[mt$Name==sampleNames[1],]

#Gene (protein) counts
a<-read.table("geneCounts-raw.tsv", header=T, sep="\t", row.names=1)
dim(a)
aL<-a[,1:9] #Include only LMD samples
b<-aL[apply(aL, 1, sum)!=0,] #Remove not detected genes
dim(b)
Rich<-apply(b!=0,2,sum)


mt<-as.data.frame(read.table("LMD_mapping.txt", header=T, sep="\t"))
sampleNames<-colnames(b)
mtMatched<-c()
for (i in 1:length(sampleNames)) mtMatched<-rbind(mtMatched,mt[mt$Name==sampleNames[i],])

pdf("Rich.pdf")
boxplot(Rich~as.character(mtMatched$diet)*as.character(mtMatched$location))
dev.off()


p<-ggplot(data = rich, aes(x=sample, y=rich))  
p+geom_boxplot(aes(fill=sample))


#Do the richness estimates with rarefied data
min(apply(b,2,sum)) #min. library size is 6250752
d_rar<-t(rrarefy(t(b), 6000000))
d_rar<-d_rar[apply(d_rar,1,sum)!=0,] #This leaves about 563671 genes
d_rar<-1*(d_rar!=0) #Make gene matrix into binary (presence/absence)
Rich<-apply(d_rar!=0,2,sum)

boxplot(Rich~as.character(mtMatched$location)*as.character(mtMatched$diet), main="Gene richness")
Rich
Rich<-as.data.frame(Rich)

a<-read.table("gene_richness.txt", header=T, row.names=1, sep="\t")


a<-melt(a)

a$variable=NULL
a


a$sample <- factor(a$sample,levels=unique(as.character(a$sample)))

p <- ggplot(a, aes(x=sample, y=value)) + 
  geom_boxplot(aes(fill=sample))+theme(axis.text=element_text(size=14),axis.title=element_text(size=16), legend.text=element_text(size=14,face=),legend.title=element_text(size=16),title=element_text(size=16))

p+ scale_fill_manual(values=c("darkorange","cornflowerblue" ,"cornflowerblue"))

ggsave(filename="gene_richness.tiff", width=8, height=7)
ggsave(filename="gene_richness.pdf", width=8, height=7)


#dotplots
p<-ggplot(a, aes(x=sample, y=value, color=sample)) +
  geom_boxplot(position=position_dodge(0.8))+geom_jitter(position=position_jitter(0.2))+scale_color_manual(values=c("darkorange","cornflowerblue" ,"cornflowerblue"))+ ylab("gene richness")
p
ggsave(filename="richness_gene_dotplots.eps", width=8, height=7)


#only variable genes?
sum(apply(d_rar[, mtMatched$diet=="pellet"& mtMatched$location=="distal"],1,sum)!=3)

# KEGG: Functional redundancy
KO<-read.table("annotation/genesKO.tsv", header=T, sep="\t", row.names=1)
colnames(KO)

mt<-as.data.frame(read.table("LMD_mapping.txt", header=T, sep="\t"))
sampleNames<-colnames(KO)
mtMatched<-c()
for (i in 1:length(sampleNames)) mtMatched<-rbind(mtMatched,mt[mt$Name==sampleNames[i],])

KO_LMD<-KO[,mtMatched$compartment!="stool"]
KO_LMDmeta<-mtMatched[mtMatched$compartment!="stool",]

FunRed<-vector(length=ncol(KO_LMD))
for (i in 1:ncol(KO_LMD)) FunRed[i]<-mean(KO_LMD[KO_LMD[,i]!=0,i])
boxplot(FunRed ~as.character(KO_LMDmeta$location)*as.character(KO_LMDmeta$diet), main="Functional redundancy", ylab="Mean # of detected genes per KO")

FunRed<-as.data.frame(FunRed)


b<-read.table("functional_redundancy.txt", header=T, row.names=NULL, sep="\t")

b<-melt(b)
b$variable=NULL
b


b$sample <- factor(b$sample,levels=unique(as.character(b$sample)))

p <- ggplot(b, aes(x=sample, y=value)) + 
  geom_boxplot(aes(fill=sample))+theme(axis.text=element_text(size=14),axis.title=element_text(size=16), legend.text=element_text(size=14,face=),legend.title=element_text(size=16),title=element_text(size=16))

p+ scale_fill_manual(values=c("darkorange","cornflowerblue" ,"cornflowerblue"))

ggsave(filename="functional_redundancy1.tiff", width=8, height=7)
ggsave(filename="functional_redundancy1.pdf", width=8, height=7)

#dotplots
p<-ggplot(b, aes(x=sample, y=value, color=sample)) +
  geom_boxplot(position=position_dodge(0.8))+geom_jitter(position=position_jitter(0.2))+scale_color_manual(values=c("darkorange","cornflowerblue" ,"cornflowerblue"))+ ylab("kegg")
p
ggsave(filename="kegg_dotplots.eps", width=8, height=7)


# KEGG: Fragmentation / Patchiness
KO_LMD<-KO_LMD[apply(KO_LMD,1,sum)!=0,]
KO_LMD_BIN<-KO_LMD!=0
index<-rbind(c("distal", "pellet"), c("distal", "powder"), c("proximal", "pellet"))
GeneDist<-as.matrix(vegdist(t(KO_LMD), binary=T))
BCdist<-c()

for(i in 1:nrow(index)) {
  GeneDistCond<-GeneDist[KO_LMDmeta$location==index[i,1]&KO_LMDmeta$diet==index[i,2],KO_LMDmeta$location==index[i,1]&KO_LMDmeta$diet==index[i,2]]
  GeneDistCond<-GeneDistCond[upper.tri(GeneDistCond)]
  BCdist<-rbind(BCdist,cbind(GeneDistCond, rep(index[i,1],3), rep(index[i,2],3)))
}
BCdist<-as.data.frame(BCdist)
colnames(BCdist)<-c("Dist", "location", "diet")
with(BCdist, boxplot(as.numeric(as.vector(Dist))~location*diet, main="BC_distance"))

a<-with(BCdist, aov(as.numeric(as.vector(Dist))~location*diet))
summary(a)
TukeyHSD(a)

#location and diet are significant in BC distance

BCdist<-as.data.frame(BCdist)

b<-read.table("BC_distance.txt", header=T, row.names=NULL, sep="\t")
b<-read.table("bc.txt", header=T, row.names=NULL, sep="\t")

b<-melt(b)
b$variable=NULL
b


b$sample <- factor(b$sample,levels=unique(as.character(b$sample)))

p <- ggplot(b, aes(x=sample, y=value)) + 
  geom_boxplot(aes(fill=sample))+theme(axis.text=element_text(size=14),axis.title=element_text(size=16), legend.text=element_text(size=14,face=),legend.title=element_text(size=16),title=element_text(size=16))
p+ scale_fill_manual(values=c("darkorange","cornflowerblue" ,"cornflowerblue"))

ggsave(filename="BC_distance.tiff", width=8, height=7)
ggsave(filename="BC_distance.pdf", width=8, height=7)

#dotplots
p<-ggplot(b, aes(x=sample, y=value, color=sample)) +
  geom_boxplot(position=position_dodge(0.8))+geom_jitter(position=position_jitter(0.2))+scale_color_manual(values=c("darkorange","cornflowerblue" ,"cornflowerblue"))+ ylab("BC distance")
p
ggsave(filename="BC_dist_dotplots.eps", width=8, height=7)


# KEGG: Different genes?
#powder v pellet, lumen
TMP1<-KO_LMD[apply(KO_LMD[,KO_LMDmeta$location=="distal"&KO_LMDmeta$diet=="pellet"],1,sum)>=15&apply(KO_LMD[,KO_LMDmeta$location=="distal"&KO_LMDmeta$diet=="powder"],1,sum)==0,]
nrow(TMP1)
#50

#lumen v mucus, pellet
TMP1<-KO_LMD[apply(KO_LMD[,KO_LMDmeta$location=="distal"&KO_LMDmeta$diet=="pellet"],1,sum)!=0&apply(KO_LMD[,KO_LMDmeta$location=="proximal"&KO_LMDmeta$diet=="pellet"],1,sum)==0,]
nrow(TMP1)
#591

sum(rownames(KO_LMD)=="K01176")
rownames(KO_LMD)=="K01176")
boxplot(as.numeric(as.vector(KO_LMD[rownames(KO_LMD)=="K01176",]))~as.character(KO_LMDmeta $location)*as.character(KO_LMDmeta $diet))
boxplot(as.numeric(as.vector(KO_LMD[rownames(KO_LMD)=="K01176",]))~as.character(KO_LMDmeta $location)*as.character(KO_LMDmeta $diet))

####CAZY
cazy<-read.table("annotation/genesCAZY.tsv", header=T, sep="\t", row.names=1)
colnames(cazy)

#Metadata
mt<-as.data.frame(read.table("LMD_mapping.txt", header=T, sep="\t"))
sampleNames<-colnames(cazy)
mtMatched<-c()
for (i in 1:length(sampleNames)) mtMatched<-rbind(mtMatched,mt[mt$Name==sampleNames[i],])

cazy_LMD<-cazy[,mtMatched$compartment!="stool"]
cazy_LMDmeta<-mtMatched[mtMatched$compartment!="stool",]

# CAZY: Different genes?
#powder v pellet, lumen
TMP1<-cazy_LMD[apply(cazy_LMD[, cazy_LMD $location=="distal"& cazy_LMD $diet=="pellet"],1,sum)!=0&apply(cazy_LMD[, cazy_LMD $location=="distal"& cazy_LMD $diet=="powder"],1,sum)==0,]
nrow(TMP1)

#lumen v mucus, pellet
TMP1<-cazy_LMD[apply(cazy_LMD[, cazy_LMD $location=="distal"& cazy_LMD $diet=="pellet"],1,sum)!=0&apply(cazy_LMD[, cazy_LMD $location=="proximal"& cazy_LMD $diet=="pellet"],1,sum)==0,]
nrow(TMP1)

#CAZY richness
#All samples
cazyRich<-apply(cazy!=0,2,sum)
boxplot(cazyRich~as.character(mtMatched$compartment))

#LMD samples
cazyLMDRich<-apply(cazy_LMD!=0,2,sum)
boxplot(cazyLMDRich ~as.character(cazy_LMDmeta $location)*as.character(cazy_LMDmeta $diet))
#Most cazy families found in CON lumen, then CON mucus, then CON FF


#which GHs have the biggest difference by diet or location?

#remove GHs absent in distal colon samples
cazyPellet<-cazy_LMD[,cazy_LMDmeta$diet=="pellet"]
cazyPellet<-cazyPellet!=0 #binary test
#cazyPellet <-cazyPellet[apply(cazyPellet!=0,1,sum)>=5,]
compartment<-cazy_LMDmeta$location[cazy_LMDmeta $diet=="pellet"]

cazy_sum<-c()

for (i in 1:nrow(cazyPellet)) {
  a<-wilcox.test(as.numeric(cazyPellet[i, compartment=="distal"]), as.numeric(cazyPellet[i,compartment=="proximal"]))
  cazy_sum<-rbind(cazy_sum , c(mean(as.numeric(cazyPellet[i, compartment=="distal"])), sd(as.numeric(cazyPellet[i, compartment=="distal"])), mean(as.numeric(cazyPellet[i, compartment=="proximal"])), sd(as.numeric(cazyPellet[i, compartment=="proximal"])), a$p.value)	)
}

cazy_sum<-cbind(cazy_sum,p.adjust(cazy_sum[,5],method="fdr"))
sum(cazy_sum[,5]<=0.05)
cazy_sum[cazy_sum[,6]<=0.05,]
plot(cazy_sum[,1], cazy_sum[,3])
abline(0,1)


cazy_sum<-cbind(cazy_sum,p.adjust(cazy_sum[,3],method="fdr"))
sum(cazy_sum[,4]<=0.05)
cazy_sum[cazy_sum[,4]<=0.05,]
plot(cazy_sum[,1], cazy_sum[,3])
abline(0,1)

cazy_stool<-cazy[,mtMatched$compartment=="stool"]
M<-apply(cazy_stool,1,mean)
V<-apply(cazy_stool,1,var)
plot(log(M),log(V))
a<-cbind(log(M),log(V))
a<-a[apply(a, 1, sum)!="-Inf",]
mod1<-lm(a[,2]~a[,1])
summary(mod1)

#mucus enrichment?
cazyRA<-t(t(cazy_LMD)/apply(cazy_LMD,2,sum))*100

MucEnrich<-cazyRA[apply(cazyRA[,cazy_LMDmeta$location=="proximal"],1,mean)-apply(cazyRA[,cazy_LMDmeta$location!="proximal"],1,mean)>0,]
MucEnrich<-MucEnrich[apply(MucEnrich,1,max)>1,]
par(mfrow=c(4,4))
for (i in 1:16) boxplot(as.numeric(as.vector(MucEnrich[i,]))~as.character(cazy_LMDmeta $location)*as.character(cazy_LMDmeta $diet), main=rownames(MucEnrich)[i])
for (i in 17:32) boxplot(as.numeric(as.vector(MucEnrich[i,]))~as.character(cazy_LMDmeta $location)*as.character(cazy_LMDmeta $diet), main=rownames(MucEnrich)[i])

powderEnrich<-cazy_LMD[apply(cazy_LMD[,cazy_LMDmeta$diet=="powder"],1,mean)-apply(cazy_LMD,1,mean)>0,]
par(mfrow=c(4,4))
for (i in 1:15) boxplot(as.numeric(as.vector(powderEnrich[i,]))~as.character(cazy_LMDmeta $location)*as.character(cazy_LMDmeta $diet), main=rownames(powderEnrich)[i])

boxplot(as.numeric(as.vector(cazy_LMD[51,]))~as.character(cazy_LMDmeta $location)*as.character(cazy_LMDmeta $diet), main="cellulose binding proteins")

boxplot(as.numeric(as.vector(cazy_LMD[51,]))~as.character(cazy_LMDmeta $location)*as.character(cazy_LMDmeta $diet), main="cellulose binding proteins")

boxplot(as.numeric(as.vector(cazy_LMD[rownames(cazy_LMD)=="GH58",]))~as.character(cazy_LMDmeta $location)*as.character(cazy_LMDmeta $diet))


par(mfrow=c(4,4))
for (i in 1:16) boxplot(as.numeric(as.vector(cazy_LMD[i,]))~as.character(cazy_LMDmeta $location)*as.character(cazy_LMDmeta $diet), main=rownames(cazy_LMD)[i])

for (i in 17:32) boxplot(as.numeric(as.vector(cazy_LMD[i,]))~as.character(cazy_LMDmeta $location)*as.character(cazy_LMDmeta $diet), main=rownames(cazy_LMD)[i])

for (i in 33:48) boxplot(as.numeric(as.vector(cazy_LMD[i,]))~as.character(cazy_LMDmeta $location)*as.character(cazy_LMDmeta $diet), main=rownames(cazy_LMD)[i])

for (i in 49:64) boxplot(as.numeric(as.vector(cazy_LMD[i,]))~as.character(cazy_LMDmeta $location)*as.character(cazy_LMDmeta $diet), main=rownames(cazy_LMD)[i])

for (i in 65:80) boxplot(as.numeric(as.vector(cazy_LMD[i,]))~as.character(cazy_LMDmeta $location)*as.character(cazy_LMDmeta $diet), main=rownames(cazy_LMD)[i])

for (i in 81:96) boxplot(as.numeric(as.vector(cazy_LMD[i,]))~as.character(cazy_LMDmeta $location)*as.character(cazy_LMDmeta $diet), main=rownames(cazy_LMD)[i])

for (i in 97:112) boxplot(as.numeric(as.vector(cazy_LMD[i,]))~as.character(cazy_LMDmeta $location)*as.character(cazy_LMDmeta $diet), main=rownames(cazy_LMD)[i])

for (i in 113:128) boxplot(as.numeric(as.vector(cazy_LMD[i,]))~as.character(cazy_LMDmeta $location)*as.character(cazy_LMDmeta $diet), main=rownames(cazy_LMD)[i])

for (i in 129:144) boxplot(as.numeric(as.vector(cazy_LMD[i,]))~as.character(cazy_LMDmeta $location)*as.character(cazy_LMDmeta $diet), main=rownames(cazy_LMD)[i])

for (i in 145:160) boxplot(as.numeric(as.vector(cazy_LMD[i,]))~as.character(cazy_LMDmeta $location)*as.character(cazy_LMDmeta $diet), main=rownames(cazy_LMD)[i])


#
dim<-cazy_LMD[apply(cazy_LMD,1,max)>20,]

par(mfrow=c(4,4))
for (i in 1:16) boxplot(as.numeric(as.vector(cazy_LMDAB[i,]))~as.character(cazy_LMDmeta $location)*as.character(cazy_LMDmeta $diet), main=rownames(cazy_LMDAB)[i])

for (i in 17:32) boxplot(as.numeric(as.vector(cazy_LMDAB[i,]))~as.character(cazy_LMDmeta $location)*as.character(cazy_LMDmeta $diet), main=rownames(cazy_LMDAB)[i])

for (i in 33:48) boxplot(as.numeric(as.vector(cazy_LMDAB[i,]))~as.character(cazy_LMDmeta $location)*as.character(cazy_LMDmeta $diet), main=rownames(cazy_LMDAB)[i])

for (i in 49:64) boxplot(as.numeric(as.vector(cazy_LMDAB[i,]))~as.character(cazy_LMDmeta $location)*as.character(cazy_LMDmeta $diet), main=rownames(cazy_LMDAB)[i])

for (i in 65:80) boxplot(as.numeric(as.vector(cazy_LMDAB[i,]))~as.character(cazy_LMDmeta $location)*as.character(cazy_LMDmeta $diet), main=rownames(cazy_LMDAB)[i])


boxplot(as.numeric(as.vector(cazy_LMD[rownames(cazy_LMD)=="GH13",]))~as.character(cazy_LMDmeta $location)*as.character(cazy_LMDmeta $diet), main="Amylase")

boxplot(as.numeric(as.vector(cazy_LMD[rownames(cazy_LMD)=="GH13",]))~as.character(cazy_LMDmeta $location)*as.character(cazy_LMDmeta $diet), main="Amylase")


#Try for lumen
cazyPellet<-cazy_LMD[,cazy_LMDmeta$location =="distal"]
cazyPellet <-cazyPellet[apply(cazyPellet!=0,1,sum)>=5,]
compartment<-cazy_LMDmeta$diet[cazy_LMDmeta $location=="distal"]

cazy_sum<-c()

for (i in 1:nrow(cazyPellet)) {
  a<-wilcox.test(as.numeric(cazyPellet[i, compartment=="pellet"]), as.numeric(cazyPellet[i,compartment=="powder"]))
  cazy_sum<-rbind(cazy_sum , c(mean(as.numeric(cazyPellet[i, compartment=="pellet"])), sd(as.numeric(cazyPellet[i, compartment=="pellet"])), mean(as.numeric(cazyPellet[i, compartment=="powder"])), sd(as.numeric(cazyPellet[i, compartment=="powder"])), a$p.value)	)
}

rownames(cazy_sum)<-rownames(cazyPellet)
M<-apply(cazyPellet[, compartment=="pellet"],1,mean)
V<-apply(cazyPellet[, compartment=="pellet"],1,var)
plot(log(M),log(V))
a<-cbind(log(M),log(V))
a<-a[apply(a, 1, sum)!="-Inf",]
mod1<-lm(a[,2]~a[,1])
summary(mod1)

M<-apply(cazyPellet[, compartment=="powder"],1,mean)
V<-apply(cazyPellet[, compartment=="powder"],1,var)
plot(log(M),log(V))
a<-cbind(log(M),log(V))
a<-a[apply(a, 1, sum)!="-Inf",]
mod1<-lm(a[,2]~a[,1])
summary(mod1)

cazy_sum<-cbind(cazy_sum,p.adjust(cazy_sum[,5],method="fdr"))
sum(cazy_sum[,5]<=0.1)
cazy_sum[cazy_sum[,6]<=0.15,]
plot(cazy_sum[,1], cazy_sum[,3])
abline(0,1)


sort(cazy_sum[,1]-cazy_sum[,3])


cazy<-read.table("cazy.txt", header=T, row.names=NULL, sep="\t")
rownames(cazy)<- cazy$X #how to create a column  with sample id

cazy$X<-NULL #how to delete a column
cazy<-t(cazy)

cazy<-melt(cazy)
colnames(cazy)

summary(aov(value~Var1*Var2,data= cazy))
TukeyHSD(aov(value~Var1*Var2,data= cazy))

kruskal.test(value~Var1, data =cazy)


#KO
cazy<-read.table("annotation-proteins-MmMGS_e-20_l50/genesKO.tsv", header=T, sep="\t", row.names=1)
cazyRich<-apply(cazy!=0,2,sum)
boxplot(cazyRich[1:8]~as.character(mtMatched$diet)*as.character(mtMatched$location))
cazyRed<-apply(cazy,2,sum)
boxplot(cazyRed[1:8]~as.character(mtMatched$diet)*as.character(mtMatched$location))
cazyRedPres<-apply(cazy[apply(cazy!=0,1,sum)!=0,],2,median)
boxplot(cazyRedPres[1:8]~as.character(mtMatched$diet)*as.character(mtMatched$location))
cazyRedPresAll<-apply(cazy[apply(cazy!=0,1,sum)==11,],2,median)
boxplot(cazyRedPresAll[1:8]~as.character(mtMatched$diet)*as.character(mtMatched$location))

#remove GHs absent in distal colon samples
cazy_LMD<-cazy[,mtMatched$compartment!="stool"]
cazyPellet<-cazy_LMD[,cazy_LMDmeta$diet=="pellet"]
cazyPellet <-cazyPellet[apply(cazyPellet!=0,1,sum)>=5,]
compartment<-cazy_LMDmeta$location[cazy_LMDmeta $diet=="pellet"]

cazy_sum<-c()

for (i in 1:nrow(cazyPellet)) {
  a<-wilcox.test(as.numeric(cazyPellet[i, compartment=="distal"]), as.numeric(cazyPellet[i,compartment=="proximal"]))
  cazy_sum<-rbind(cazy_sum , c(mean(as.numeric(cazyPellet[i, compartment=="distal"])), sd(as.numeric(cazyPellet[i, compartment=="distal"])), mean(as.numeric(cazyPellet[i, compartment=="proximal"])), sd(as.numeric(cazyPellet[i, compartment=="proximal"])), a$p.value)	)
}

cazy_sum<-cbind(cazy_sum,p.adjust(cazy_sum[,3],method="fdr"))
plot(cazy_sum[,1], cazy_sum[,3])
abline(0,1)


#COG
cazy<-read.table("annotation/genesOG.tsv", header=T, sep="\t", row.names=1)
cazyRich<-apply(cazy!=0,2,sum)
boxplot(cazyRich[1:8]~as.character(mtMatched$diet)*as.character(mtMatched$location))
cazyRed<-apply(cazy,2,sum)
boxplot(cazyRed[1:8]~as.character(mtMatched$diet)*as.character(mtMatched$location))
cazyRedPres<-apply(cazy[apply(cazy!=0,1,sum)!=0,],2,median)
boxplot(cazyRedPres[1:8]~as.character(mtMatched$diet)*as.character(mtMatched$location))
cazyRedPresAll<-apply(cazy[apply(cazy!=0,1,sum)==11,],2,median)
boxplot(cazyRedPresAll[1:8]~as.character(mtMatched$diet)*as.character(mtMatched$location))


a<-read.table("metaHIT_gene_catalog_abundances.tsv", header=T, row.names=1)
dim(a)
mt<-as.data.frame(read.table("LMD_mapping.txt", header=T, sep="\t"))

b<-a[apply(a, 1, sum)!=0,] #Remove not detected genes
c<-c()
for (i in 1:length(mt$ChristosName)) c<-cbind(c, b[,colnames(b)==mt$ChristosName[i]])
rownames(c)<-rownames(b)
colnames(c)<-mt$ChristosName
c<-c[apply(c,1,sum)!=0,] #only assigned samples
dim(c) #381,257 genes deteced in complete dataset

sum(apply(c[,is.na(mt$section)==F],1,sum)!=0&apply(c[,is.na(mt$section)!=F],1,sum)!=0) #128937 genes detected in both LMD and stool
sum(apply(c[,is.na(mt$section)==F],1,sum)!=0&apply(c[,is.na(mt$section)!=F],1,sum)!=0)/sum(apply(c[,is.na(mt$section)==F],1,sum)!=0) #90% of LMD-detected genes detected in stool

d<-c[,is.na(mt$section)==F] #only LMD samples
rownames(d)<-rownames(c)
d<-d[apply(d,1,sum)!=0,] 
dim(d) #142,669 genes deteced in complete dataset
mtl<-mt[is.na(mt$section)==F,]

dbin<-1*(d!=0) #presence/absence of genes
rownames(dbin)<-rownames(d)
dbin[1:10,]

generich<-apply(dbin,2,sum)
boxplot(generich~as.character(mtl$diet)*as.character(mtl$location), ylab="Gene richness") #richness is diet and location dependent

#Do the richness estimates with rarefied data
min(apply(d,2,sum)) #min. library size is 75447
d_rar<-t(rrarefy(t(d), 75000))
d_rar<-d_rar[apply(d_rar,1,sum)!=0,] #This leaves only about 47000 genes
d_rar<-1*(d_rar!=0)
#d_rar<-d_rar[apply(d_rar!=0, 1, sum)>1,]
#only variable genes?
sum(apply(d_rar[,mtl$diet=="pellet"&mtl$location=="distal"],1,sum)!=3)


generich<-apply(d_rar!=0,2,sum)
boxplot(generich~as.character(mtl$diet)*as.character(mtl$location), ylab="Gene richness") #richness is diet and location dependent


#Permanova
adonis(t(dbin)~mtl$diet*mtl$location) #diet and location both play a role
adonis(t(d_rar)~mtl$diet*mtl$location) #diet plays a role


#Ordination of samples
pl<-metaMDS(t(d_rar), k=2, distance="bray")
DietCol<-as.character(mtl$diet)
DietCol[DietCol=="pellet"]<-"blue"
DietCol[DietCol=="powder"]<-"red"

LocCol<-as.character(mtl$location)
LocCol[LocCol =="distal"]<-16
LocCol[LocCol =="proximal"]<-17

plot(pl$points, col=DietCol, pch=as.numeric(LocCol))
legend("topleft", legend=c("Pellet", "Powder","Distal","Proximal"), text.col=c("blue","red", "black","black"), pch=c(NA,NA,16,17),bty="n")

#Shared and specific genes

powd<-as.matrix(vegdist(t(d_rar), method="jaccard",binary=T, diag=F))[mtl$diet=="powder",mtl$diet=="powder"]
powd[upper.tri(powd)]

pelldist<-as.matrix(vegdist(t(d_rar), method="jaccard",binary=T,diag=F))[mtl$diet=="pellet"&mtl$location=="distal",mtl$diet=="pellet"&mtl$location=="distal"]
pelldist[upper.tri(pelldist)]

pellprox<-as.matrix(vegdist(t(d_rar), method="bray",diag=F))[mtl$diet=="pellet"&mtl$location=="proximal",mtl$diet=="pellet"&mtl$location=="proximal"]
pellprox[upper.tri(pellprox)]

PelDistPrev<-apply(d_rar[,mtl$diet=="pellet"&mtl$location=="distal"],1,sum)
hist(PelDistPrev)
sum(PelDistPrev[PelDistPrev>=2])/sum(PelDistPrev[PelDistPrev!=0]) #28% present in at least 2 samples.
sum(PelDistPrev[PelDistPrev==1])
sum(PelDistPrev[PelDistPrev==2])
sum(PelDistPrev[PelDistPrev==3])/sum(PelDistPrev[PelDistPrev!=0]) #6% present in 3

PelProxPrev<-apply(d_rar[,mtl$diet=="pellet"&mtl$location=="proximal"],1,sum)
hist(PelProxPrev)
sum(PelProxPrev[PelProxPrev>=2])/sum(PelProxPrev[PelProxPrev!=0]) #29% present in at least 2 samples.
sum(PelProxPrev[PelProxPrev ==3])/sum(PelProxPrev[PelProxPrev!=0]) #3% present in 3
sum(PelProxPrev[PelProxPrev==1])

PowDistPrev<-apply(d_rar[,mtl$diet=="powder"&mtl$location=="distal"],1,sum)
hist(PowDistPrev)
sum(PowDistPrev[PowDistPrev>=2])/sum(PowDistPrev[PowDistPrev!=0]) #20% present in at least 2 samples.
sum(PowDistPrev[PowDistPrev ==3])/sum(PowDistPrev[PowDistPrev!=0]) #3% present in 3
sum(PowDistPrev[PowDistPrev==1])
sum(PowDistPrev[PowDistPrev==2])

###Annotations
en<-read.table("184sample.uniq_gene.eggNOG3.anno", header=T)
nm<-rep(1000,length(rownames(d_rar)))
for (i in 1:length(rownames(d_rar))) nm[i]<-sum(en[,1]==strsplit(rownames(d_rar)[i],split="_\\[")[[1]][1])


#goblet cells

goblet<-read.table("goblet_t.txt", sep="\t",header=T)

g<- summarySE(goblet, measurevar="value", groupvars=c("variable"))
g


d<-ggplot(g, aes(x=variable, y=value, fill=variable)) + 
  geom_bar(stat="identity", color="black", position=position_dodge()) +  
  geom_bar(stat="identity", color="black", position=position_dodge())+
  geom_errorbar(aes(ymin=value, ymax=value+sd),
                size=.3,    
                width=.2,
                position=position_dodge(.9)) +
  xlab("Group of mice") +
  ylab("Biovolume fraction (%)") +
  scale_fill_hue(name="Group of mice")
d+theme(axis.text=element_text(size=14),axis.title=element_text(size=14), legend.text=element_text(size=14),legend.title=element_text(size=14),title=element_text(size=14))

d + scale_fill_grey(start = 0, end = .9)#gray sale


ggsave(filename="bargraph_goblet_total.tiff", width=8, height=7)


#goblet data u test
goblet1<-read.table("goblet.txt", sep="\t",header=T)

shapiro.test(goblet1$ff)
shapiro.test(goblet1$con)
shapiro.test(goblet1$ssff)

wilcox.test(goblet1$ff,goblet1$ssff)#p<0.0001
wilcox.test(goblet1$ff,goblet1$con)#p<0.0001
wilcox.test(goblet1$con,goblet1$ssff)#p<0.0001

a=goblet1$ff
b=goblet1$ssff
c=goblet1$con

dati = list(g1=a, g2=b, g3=c)


kruskal.test(dati)
#p<0.0001

#boxplot with dots
#box plot and jitter colored
p<-ggplot(goblet, aes(x=variable, y=value, color=variable)) +
  geom_boxplot(position=position_dodge(0.8))+geom_jitter(position=position_jitter(0.2))+scale_color_manual(values=c("#698FCA", "#F18917", "#4BAD33"))+ ylab("Biovolume fraction (%)")+scale_y_continuous(limits=c(0,95),breaks=seq(0,95,by=20))
p
ggsave(filename="bargraph_goblet_jitter.eps", width=8, height=7)

#working but without colors
#bar plot with dots 
ggplot(goblet, aes(variable, value)) +
  geom_bar(stat = "identity", data = g,
           fill =NA , color = "black") +
  geom_jitter( position = position_jitter(0.2),
               color = "black") + 
  geom_errorbar(
    aes(ymin = value-sd, ymax = value+sd),
    data = g, width = 0.2) + ylab("Biovolume fraction (%)")+scale_y_continuous(limits=c(0,95),breaks=seq(0,95,by=20))
ggsave(filename="bargraph_goblet_jitter_black.eps", width=8, height=7)

#bar plot with dots 
ggplot(mucus, aes(variable, value)) +
  geom_bar(stat = "identity", data = g,
           fill =NA , color = "black") +
  geom_jitter( position = position_jitter(0.2),
               color = "black") + 
  geom_errorbar(
    aes(ymin = value-sd, ymax = value+sd),
    data = g, width = 0.2) + ylab("Mucus thickness (um)")

ggsave(filename="bargraph_goblet_jitter_black.pdf", width=8, height=7)


#mucus layer

mucus<-read.table("mucus_thickness.txt", sep="\t",header=T)


g<- summarySE(mucus, measurevar="value", groupvars=c("variable"))
g


d<-ggplot(g, aes(x=variable, y=value, fill=variable)) + 
  geom_bar(stat="identity", color="black", position=position_dodge()) +  
  geom_bar(stat="identity", color="black", position=position_dodge())+
  geom_errorbar(aes(ymin=value, ymax=value+sd),
                size=.3,    
                width=.2,
                position=position_dodge(.9)) +
  xlab("Group of mice") +
  ylab("Biovolume fraction (%)") +
  scale_fill_hue(name="Group of mice")
d+theme(axis.text=element_text(size=14),axis.title=element_text(size=14), legend.text=element_text(size=14),legend.title=element_text(size=14),title=element_text(size=14))


# function for computing mean, DS, max and min values
min.mean.sd.max <- function(x) {
  r <- c(min(x), mean(x) - sd(x), mean(x), mean(x) + sd(x), max(x))
  names(r) <- c("ymin", "lower", "middle", "upper", "ymax")
  r
}

#raman$variable <- factor(raman$variable,levels=unique(as.character(raman$variable)))

# ggplot code
p1 <- ggplot(aes(y = value, x = variable), data = mucus) + stat_summary(fun.data = min.mean.sd.max, geom = "boxplot") + geom_jitter(position=position_jitter(width=.2), size=2) + theme(axis.text.x = element_text(angle = 90, hjust = 1))+theme(axis.text=element_text(size=14),axis.title=element_text(size=16),title=element_text(size=16))+ xlab("") + ylab("Mucus thickness (um)")
p1

#boxplot black
p<-ggplot(mucus, aes(x=variable, y=value, color=variable)) +geom_boxplot(color="black")+geom_jitter(position=position_jitter(0.2))+scale_color_manual(values=c("#698FCA", "#F18917", "#4BAD33"))+ ylab("Mucus thickness (um)")
p

#box plot and jitter colored
p<-ggplot(mucus, aes(x=variable, y=value, color=variable)) +
  geom_boxplot(position=position_dodge(0.8))+geom_jitter(position=position_jitter(0.2))+scale_color_manual(values=c("#698FCA", "#F18917", "#4BAD33"))+ ylab("Mucus thickness (um)")
p
ggsave(filename="bargraph_thickness_jitter.eps", width=8, height=7)

#bar plot with dots 
ggplot(mucus, aes(variable, value)) +
  geom_bar(stat = "identity", data = g,
           fill =NA , color = "black") +
  geom_jitter( position = position_jitter(0.2),
               color = "black") + 
  geom_errorbar(
    aes(ymin = value-sd, ymax = value+sd),
    data = g, width = 0.2) + ylab("Mucus thickness (um)")

ggsave(filename="bargraph_thickness_jitter_black.eps", width=8, height=7)


data_summary <- function(x) {
  m <- mean(x)
  ymin <- m-sd(x)
  ymax <- m+sd(x)
  return(c(y=m,ymin=ymin,ymax=ymax))
}

ggplot(mucus, aes(x=variable, y=value, fill=variable))+geom_boxplot()+geom_dotplot(binaxis='y', stackdir='center',binwidth = 1, stackratio=1.2, dotsize=0.9)+scale_fill_manual(values=c("#698FCA", "#F18917", "#4BAD33"))+ylab("Mucus thickness (um)")

ggsave(filename="bargraph_thickness_dot_plots.eps", width=8, height=7)

#bar plot with dots 
ggplot(mucus, aes(variable, value)) +
  geom_bar(stat = "identity", data = g,
           fill =NA , color = "black") +
  geom_jitter( position = position_jitter(0.2),
               color = "black") + 
  geom_errorbar(
    aes(ymin = value-sd, ymax = value+sd),
    data = g, width = 0.2) + ylab("Mucus thickness (um)")

ggsave(filename="bargraph_thickness_jitter_black.pdf", width=8, height=7)

#goblet data t test
mucus1<-read.table("goblet_thickness.txt", sep="\t",header=T)

shapiro.test(mucus1$CON)
shapiro.test(mucus1$FF)
shapiro.test(mucus1$PF)

wilcox.test(mucus1$FF,mucus1$PF)#p<0.0001
wilcox.test(mucus1$FF,mucus1$CON)#p<0.0001
wilcox.test(mucus1$CON,mucus1$PF)#p<0.0001

a=mucus1$FF
b=mucus1$PF
c=mucus1$CON

dati = list(g1=a, g2=b, g3=c)


kruskal.test(dati)
#p<0.0001
